# Supplementary material for: De novo assembly and characterization of the carrot transcriptome reveals novel genes, new markers, and genetic diversity
Source: BMC Genomics. 2011 Aug 2;12:389. doi: 10.1186/1471-2164-12-389 (PMC3224100; doi:10.1186/1471-2164-12-389)
Supplement: Additional file 2 — Fasta file with 58,751 assembled sequences. [file 1471-2164-12-389-S2.FASTA]

>Contig1 Contributing genotypes: 13.00%B493; 31.02%B493QAL; 29.05%B6274; 26.92%B7262
TCACACTTTTAGCTAACAGATTTACATATCTCCGTTGGAGATGCTCTAACATGACTAGAATGAGATGGCCCTCGTTAAAA
TTTTAAAATCTCGGCAGAGAAGTTGTTAAAAAGAGCACAATTCATGAGTTCGATAACTGATGAGAAACTGAGTGAACATA
AAGCAACACAGAGGGCAGTACAACTCTTATTTAAGAACGAGATTAGAAATGTCCAACATCTTCACAAATGAAGGACCGAA
GTTTGATATGGAATTCTGACTTGATAGAGACATTAGAGTTGGAAAACTTGTTGATCAATGCAGCTATTACCATGCATTCA
GCTGAAGCAAGAAAAGAGAGCAGAGGAGCTCATGCTCGTGAAGATTTTACGAAAAGAGATGATGAGAATTGGATGAAGCA
TTCATTGGGATACTGGGAGAATGAGAAGGTACGGCTGGACTACAGGCCTGTTCACATGAACACATTAGACGATGAGATTG
AAACGTTCCCACCTAAAGCACGTGTGTACTGAGGTATGGTATTGAAGGATACATGTGGTTGGGGAAAAATATAATATTTT
CTTCTAAGAAGTCCGCAATAAATTTACTGAGACCTAGAAAATTTCTAAATAATGACGTCATTTGTCAAACTGCAGTCGGG
GTGAGTAAGCTTGTCTCTGTCATGAGCAAGGGTGTGAGAATACCTCACTTGTATTGATCATGTTCCTGGCAACAAATATT
TTATACTACTCATAAAAATGACTCCAAACTTTCAATTACTAGTAACAACTGGATTGGAAGTTAAATCAAAGTGTTATCTT
ATTATTGGTAGCTCAGTTGAACTTTGTTTTAGAACAAAATGCTTACTATAATTTCGTGAGCATTATGACTTTGGATGACA
TTTTGGTCATTGTATTTGTGTATCAAATGTGAGATTAGTTGCTGTCTACT
>Contig2 Contributing genotypes: 0.00%B493; 100.00%B493QAL; 0.00%B6274; 0.00%B7262
CACATATCGAAGTTTAAGGGTAATTTTGTCATTACGAACCCAAACCCTCTCTCCAGCTCCTTTGCAAGTGCTGTACTTGA
ATACGAGCTCACCTACACGGTAGCTGCCAATTGGTAACAACAGCTAGCTATCAAATCAAAATTCAAGAAGACTCGCGATC
AAATCACAGTCGTTGATCTCGCCGACAAATGGCGCTGGTATATTCTTCCATAACTCTGGCAAGGTTCCCTGTATCTCCGA
TCACCGCCTCAATTTACTCCGACGTGAAAGTCCAAAGTAT
>Contig3 Contributing genotypes: 0.00%B493; 34.68%B493QAL; 35.45%B6274; 29.87%B7262
ATAGCAAGCTTGGTCCTGGTTTCTTTTTTCAATAATGGAGCTGCAGCTGCTGACAGAAAGCTCTTGGCCTCAGAATCACA
TGAGTTTCATACCATCAAACTCAGCTCAGATATATCAGCTGTTCAGCAATAGAATATCATTACAAACCTTTATTCCACAT
TATTTTCTTGAGGCGTAAAGAAAAGGTCTAATGACTAAAACGGGCATAAAAAAGAAAAAGAAATACATGCAATGTAAGGT
CATAGCTTTCTCTTAACGAGTTTAGTCTATGCTTTGTGATTTTTAGCCATCTCATTGACATCCAATTCAACTTCCAATAC
TGGTGAATCTCTCCTCATTCCAAAATTACTATTCTGAATAGGACCATGATCAACGGCTGTTCTCAGGCAGTATATGACTC
TGCCGACTATGTCAGTCATTGGAACAGGCCCAAATATTCGGCTGTCTTTGGCCTCCTTGGGCTTTAAATTTTCATTGTCG
GCCAACACCCAGCACTGATCCTTTTCTAAAACAAAAGGCTCCTCCTTTTCATCTTTTGACACCATTTCATAACCTTCAAC
GGCAGCCAGTCTTCGAACCAGATGATTCTCTGACTTTTCAGGGTCCTTCATAACTACAACATCTCCTACGAAAACTTGCG
TTGGATTGGGTGTGGGCAGTTTCCGTACAAGAAGAGTTCCGCCTTCCTCTGCTATTGTGGGGGCCATCTCTAGACCTTTG
TTCCAATGCAAATAAGTCAACTTGCCTTGGAAGAAGTTTTTCCATACGGCATCACCAACTTCAGTATTTGTTATATGTCC
TCCTTGATACCCCTTCCAGCTGAGAGAGACAGAATATTCAAGCTTATTAGCTATGTAACGGACCCAAGTGGAGAGAGAAA
CCATTGCAATTGGGCAGAGAATGTTATTTGTACCAAAGCTTCTTCAGCATCCCCCTTTTGCTTGTCC
>Contig4 Contributing genotypes: 0.00%B493; 33.14%B493QAL; 26.45%B6274; 40.42%B7262
CAAACCCTAACCCTAACCCTAATCAATCGATGATTCTGAAGAGAGAGCACGTGCGTGGCGCACACAGAGTATACGCAACC
AAAGCCACATTCGGCGACAAAACACGCAACATTCTCGTCGATTGCAGACTGGTCAATAACAAAAGCAGCCTCATTCTCAC
CATAGACAACAAACGCGTGCTCCGAATTAAACATTTAGAATGGAAGTTTCGCGGAAACGAGAGAATCCAAGTCGACGGAA
TTCAAATACAAGTCTCGTGGGACGTTCACGACTGGCTATTCGATGAGAAAGACAAAGACGACGGCCACGCATTATTCATG
TTCAAATTCGAGAAGCTCGGATTTTCCGACGACGACGATGATGATTCGAGTAGTTTATGGTCGCAGCAACGGCAGTCGTG
CGGGATTGGATATGAAGCGAGGAAGTTGAAGAAGGGAGTGCTGACGAGCTCAACGAGTAGCTGTTCGTCTTCTTCGTTGT
CGTCGGCTTCTTCGAATTCTGTTATGGAGTGGGAGAGTATTGAAGAGAATCAGCTTAAGCTTCCTTCTGGGTTTTCGCTA
TTGCTCTATGCTTGGAAGAATTGATGAGGAAGTGTAATTCTTTGGTAATTATTTATTTTTTTGTTGAATTTTTTACAAGG
AACGGATTAGTATTCCATTACAGATCAATGTATAAGCTACAGATTGGGTTAATTTGC
>Contig5 Contributing genotypes: 2.03%B493; 31.05%B493QAL; 33.77%B6274; 33.15%B7262
GTTAAAACAAAAGGCGGCATGAAATGAGTCGCTCGTTAATTTGTGCAAAACCCATCTTCTTCACTACCAAAATCACCACA
CATCTCCGCCGCAGCATGTCGAGCATCACCACCGCCGAGCCACGCAGTCCATCCAACACCCGTCTGGGCTGGATCGGTAC
AGGCGTTATGGGCCTTTCCATGTGCTCTCACTTACTCAAAGCCGGCTACACTCTCACTATCTTCACTCGAACCCAATCCA
AAGCCCAACCCCTCCTCGATTTGGGCGCCAAGTGGGCCATCTCGCCCTCTTCCGTCGCTTCTCAATCCGACGTCGTTTTC
TCCATCGTCGGCTACCCTTCCGACGTCCGCCACGTCACCCTTCACCCATCTTCCGGCGCTCTTTCCGGCTTAAATCCCGG
GGGAATCCTCGTCGATATGACAACCTCCGACCCCTCTCTGGCCGTGGAGATCGCCGGTGCAGCCGCCGCGAAAGGGTGCT
TCTCCGTCGACGCTCCGGTGTCCGGCGGCGAACGTGGGGCCCGCAATGGGAGTTTGTCGATATTTGCAGGGGGCGATAAG
AAGGTGATAGATACATTATCTCCTTTATTTAATCTTCTTGGTAAAGTTAATTATATGGGTGTTTCTGGAAAAGGCCAGTT
TGCGAAATTAGGTAATCAAATTACAATTGCGTCTACTATGGTTGGATTGATTGAAGGAATGATGTTTGCCCATAAGGCTG
GTCTGGACTTATCTTTGTTTATAAATGCCATTTCCACTGGTGCTGCTGGTTCGAAATCGCTTGAATTATATGGCTATAGG
ATTTTAAAGAGGGATTTCGAGGCCGGGTTTTTTTGTCAATCATTTTGTTAAAGATTTGGGGATTTGCTTAAGGGAGTGTC
AGAACATGGGTATTGCATTGCCGGGGTTAGCTTTGGCACAGCAGCTTTATGTTTCACTTCAAGCTCATGGGGAAGGTGAT
TTGGGTACTCAAGCTTTGGTTTTGGCCTTAGAGAGGCTTAACAATGTGTCGCTTCAGTCTGTGGCTTCTTCAACTGAAAT
GGCTTAGATGGGTAAAAATCGACTCCCTATACTAAAGTGTTGTACTATGTTGCTCTCTAGCCTCAGTAAGTGGTTTTCGT
CTGTGTTTGATTTCAATTTGAACATTATTACTTCTTCATATATGAAAACAACTACTTTCTGCTGTACATTACTGCAATTT
GCCCTTTTCTT
>Contig6 Contributing genotypes: 6.89%B493; 32.32%B493QAL; 29.06%B6274; 31.73%B7262
TTCCTTGGTCTAACAGCTTAATTCCCCCTGAGTCTTTGCCTTTTAACTCTTCCATTTGGTTCAAACAGAAGCTTTCCAAA
AGAGTGGTGTGTAACTGACACCATCAAACATGCTCATATCAAGAAAGCATTTTGGTCTTTCAGCAGATTGTCTTTGTTAA
CTTCCTTTTCTTGTTCTTAGTTGGCTTCGCATCAGCTTCTTTTCTCTTCTTGTCCACAATCTTTGTCTCAGCTTCAGAAT
TTGATAATCCGTTTTCTTTGTCTGGATCCTCAGATGAAGCCTCCGGAAACTCCTCCACAGTCTTTGCCTCACCTTCCGAA
TTTGATAATTCATTTTCTTTGACCGGATCCTCAGATGAAGCTGCAGGAGACTCTGCAGGTGCATCAATTTCCTCCTTGCT
AGATTCTTGAAGTTTCTCTATAAGATCCATGAGCTCTCTATTAATCTGTGCATTCTGAAGGAAGTCGGAGATATCAGTAG
GACATGCAGGGCAAGTCATGGTATTCTTCTGTGATCGAAGAGTTCTCCCACCCCTACTCCTCTCTCGAGTAAAAGACTGT
CCAGCAAATTTTCCTTCTAGCCACCACCTGCAGAAAAGGAGAAAACAGACAAGCAAAACCCCAAGGCAGAAACAACACTG
CCCAAGGACAAGCCCAAAGTACCTTCCCCACCGACTTCTAGATCTTCACCCTCTGAACCTCAACTTCCACCAAAAGAAAG
AGAAAGAAGAGTTCCTATGACAAGGCTAAGAAAGCGAGTTGCAACACGGCTGAAGGATTCCCAAAATACTTTTGCACTGC
TAACCACATTTAATGATGTTGATATGACTAATTTAATGAAGCTTCGTTCTGAGTATAAAGATGCCTTTCTTGAGAAGCAT
GGAGTAAAACTAGGACTTATGTCAGGTTTTGTCAAAGCTGCTGTAAGTGGGCTCCAGAACCAGCCAATCATCAATGCTGT
TATTGATGGAGATGACATTATCTATCGAGATTATATTGACATCAGTATTGCTGTTGGTACACCAAAGGGTCTTGTTGTTC
CGGTTATTCGCAATGCTGAAAGAATGAACTTTGCTGATATAGAGAAAGAAATCAACACTTTAGCAAAAAAGGCTACTAAT
GGTTCCATTTCTATCGATGAGATGGCTGGAGGTTCATTTACAATATCTAATGGAGGTGTATATGGAAGTCTCTTGAGTAC
CCCAATTATTAATCCTCCACAGTCTGCTATTCTGGGTATGCATTCTATCGTGAATCGTCCAATGGTTGTCGGAGGACAAA
TTGTTTCACGGCCAATGATGTACATTGCCCTAACTTATGACCACAGGCTGATTGATGGAAGAGAGGCTGTATTCTTCTTG
AGGCGCATCAAAGATGTTATAGAAGACCCCAGGAGGCTTCTGCTCGACATATGAAAGCTGCAAAAGCTGACAACTCTGTA
GTAGACCCTAGTGCCTCAAGGGTTAACAATGTTATAATAAAGTCTAAATTTCTGCTGTTGACCTTATCATTGTTTAATCG
CGGCAACTGTTCCTGAGTTTGCAAGTGAGAGTTTGTTATAAAACACAAGTTGTTATTACTGTGAAAAACAGTTCAGAGTT
TTGCAGAGGGACTTGGAAGAAAATAACGAATATGCTATTTGTGGTCAATTTAAATCATTTTGTCGGTTGAAGAGAAAAAA
A
>Contig7 Contributing genotypes: 0.00%B493; 77.78%B493QAL; 11.11%B6274; 11.11%B7262
CGTCAGATCTCTGAGCTGGGTATCTATCCAGCTGTGGATCCCCTTGACTCTACATCTCGCATGCTCTCACCTCATATTTT
GGGAGAGGAACATTACAATACTGCTCGTGGAGTACAGAAAGTTCTTCAGAACTACAAGAATCTGCAGGATATTATTGCCA
TTCTGGGAATGGATGAGCTTAGTGAAGATGACAAGTTGACTGTTGCTCGTGCTCGTAAAATTCAAAGGTTTTTGAGCCAG
CCCTTCCATGTTGCAGAAGTCTTCACTGGTGCCCCGGGCAAATATGTGGAGTTGAAAGAAAGCATTACCAGCTTCCAGGG
AGTTTTGGACGGGAAGTTCGATGATCTTTCAGAACAGTCTTTCTATATGGTTGGAGGTATCGAAGAAGTTATGGCCAAGG
CAGAGAAGATAGCCCAGGAAAATGCTGCCTCTGCTTCTTAGACAAATGACACCTGACTTCTTTTATATCTAGATAATTGC
GAAAATAATATTTTGCTGAATGTTGGCTATGCAAGTGCCTGGAGTTTAATTTTTTTTTTTTATTTTAATCTCTGGGTAAT
AATGTTTTATAGCTTGGTAAAACTTCAGGTAGTTTCCACGGTAACCTTGGATTGGGCATTCCTCATTCCCAATAGCAAGC
ACTCTGGAGGAACTCCTTGAAGTAATAACTTGGGCTCAACTTGGTATCCATGAGAAACCGGTGGGACTGCTCAACGTGGA
CGGATACTACAACTCGTTACTGTCATTTATTGACAAAGCGGTTGAGGAAGGCTTCATTAGCCCAAGTGCGCGCCATATTA
TCGTATCTGCGCCAACAGCAAAAGTGCTGGTTA
>Contig8 Contributing genotypes: 0.00%B493; 60.37%B493QAL; 0.00%B6274; 39.63%B7262
CTAAATCCTACATAACTCTACAGACTCGCGAACACCGGAAAGTCTTACCATACTATGTTTAGATTCTGCTTCATAATATA
AGTTTGGAACTATAGGTATTAGTTATTACAGTGAGAAAATATGTACATACCAGTATATGTCTAGTACTATGATTTTTATC
CCTCTGAACTGCTCGTCGTTTGAGGGGCAGGATGATCGCCCCTAAATCTGCGCTTGATTGCTTCTTCCTTCTCGTCGATG
AAGTCGAAAAAGTCATTTAATTTCTTATAGAAGCTGGTCTTTGCTGAGAGTGGAGAAGAAGGATCTCTTTCTTTTTTCTT
TAACCGGATATACTGACGAGTAGTTCGCAACAAGAATATGGTAAAAGCTAATATAGTGACAGAACCAAATACTATGTATA
AGCCTACGAAGCTACTGAAGTTCAGCTGGTTAGGTTCAGCGTCGTGTAGCCTGCTCCCTGCACAACCTTTTTTACAGAAC
CACTTATTGTGGAGCTTTTGAAGTCCTCCGTCCTCAGCAAGCTTTAGAATTGCAGTGGACAAGTCAATTGCAAGAGGGGA
ATCTTTCTGGAAAACAAATCCCCATCCGCTTTTTGTGAAGGACTGACCAACAATTCTGAAGTCAGTCTGGTTTGACAGAA
ATAATTCAACATATGGAAGCTCATCGACTATGGCTGCCACGCCTCCATTTTTTGGCCCCTTTCTTAGTGCCCTTTCGTAA
TCTTCAGGGGTATTCAAACGAATAAGTCTTGATGGAGATATACTGAGACTATCTGTCATATAATTGTAGGCAAATGAACC
AACTTGATAACCAATGGGTAAATTACTTGCAATTAAACTCTCAATCCCAGTTATGGATGATGGAAGCTGCTGGACTGTAA
GGATTGAGGTCAAGCTTGCTGTATAGCTAGAAGTAATCACCATTAACAAGAAAAGCCAGACCACCATTACCATCTTTCCG
AGTGGACTTACTGTATCTTCCTGGTTAGTCTTGAACAGCGTCGACATGCTGAACAAGAACATTGTTATAATCTGCCTCTT
TGGAGGACCACGAAAATCGTCATTGACACGATGCTCCAGAATCCAGATAACAATACCAATCATCACAAAGGAAGCTGCAG
TTACAGCCCACATCTCCCATGTAAAAGGTGGGTTGTTTTGATTTGGGGAAGATGGTTGTTGAGTCCATTGGTGCAACGTC
TCTTTTGAGGCACCGTCCGGTATTTGGACTGCATTATAGTAAGGATACTGGAGGTAGACGGAAGGTAGTTAATATAG
>Contig9 Contributing genotypes: 0.00%B493; 100.00%B493QAL; 0.00%B6274; 0.00%B7262
GTCGGTGGCAAAAAAATCTATTTTCCCTATTATATTATTATGAAAAAATGATTTAGGTTCATGACATCATATATGGAAGA
GAAATAAAAACAAGAGCAATAAAAGCCTTTCAAGGCACAACGCAGTTTAATTGAAGTAAGATCTATATAACTGAGAAATA
TAATAAGAAATAAAATAGTATCAAGATTGAGATGCCTTGGAGCATTCCGGGCAGCTAAAGTGTCCTCTGGCCCTGCAATT
TTTACAAGACAGAGATCCCTTCCTTGAGTTACCACTAAATGACTGAGAGAGATCATCCATAGCATTAAAGTTAAAAAACA
TGTTTTCTCTGATGATTCCTTGTCCCTTGCATTTAGAGCAAGCAATCAACTTAAGGTCGCCGCATCTTTTGCACATACCA
AGGGAGCTGCGCTGGGAAGTAGAAATGACAGAATCAATTTTGGTAGCAGAGAGAGTTGTATATAAGAGAAGAGCACCCAC
TCCATAGCCTGCTACTTCACTTGCTGTTATATTTTCAAACATCTTCAGCTCCCCCTCCGGTACCTGGCTATTCTGGAGTT
CTTGATTGTCCTATCCTCCTTTTTCAGGTAACTCGACTCAAATGTGGAGGATTCATAATTGCTGTGCG
>Contig10 Contributing genotypes: 0.00%B493; 94.45%B493QAL; 5.55%B6274; 0.00%B7262
CCATTCATCTCACCAAGAGCTCTAGAAGCTTCTTCAGGAGTTGAAAATGCAACAAATCCAGATCCCCGGCTGATACCACT
AGGATCACGCATGACCTTGCATGAAGTGATAGTTCCATATTCAGAGAACAACTCCTTCAGTTTTTCATCATCAATGGTGT
CATCTAAGTTTTTGACATACAAATTAACCCCTTGGTATTTGTCGACCTGCTCCTTCACAGTTTGCTCAAACCTACTTTTG
AGCTCGACTTCTCTTTCTGATTTTTTCTGAGCTTTACCAACATACCATTCTTTATCGTCGAACTTCTTCCCGTTCAGTGC
ATCAACAGCTTTAGCAGCATCTTCGGGATTCTCAAAGTTGACAAAGCCAAAACACTTTGATTTTCCATCTGCATCTCTCA
TTACTACTACACTGGTAATTGTTCCATACTCACCAAAGGTTTTCCTGAGATCATCTTCAGATGTAGAATCAGAAAGATTT
TTCACATATATGTTGTTAAATTTAGTTTTGCTCATCTCACTATCTCTATCTTGCTTGCGCAAAAATACACCAACATAAAC
TTGCTTGTCATTCATCAACATGCCATTTAGCTTGTCAATAGCAGTCTGAGCAGCTTCTTCACTATCATACTGAACAAACC
CATAGCCTTTAGACTGGCCAGAGGCATCAGTTGCTATCTTGCAGGAAATGATAGTTCCGAAGCTTGAAAATGTTTCATGC
AAGGCTTTGATATCTATTGACTTGTCCAAGTTCTTGATAAAAATATTACCAGCTCCACTCTTCCGATCAGTAGGATCCCG
ACGAGAAACACTCACTCGAATTGTCTTGTTATTCAGCGGAGTGAAATTCAAGACATCAATAGCCCTCGTCGCATCTTGCT
GATTGCTATAGTTAACATAACCGTAACCGAGCGAGCGTCCATTCCTGGCTTCCAGAACACATACATATTCACAGAATGCC
GAAATTCGTCAACTGTCCCCCGTATATCAAACTGCTGACCTTCTTATGGAAGAAAGGCACCACACTAAATGGCTTATGAA
GAAGAAGAAGTTATTGCAGAGGGATGAACCAAACTTAAATCCCAGAGCAGCCCTAGCCCCTGTAGTGTCTAAAAGGAAGG
CTATGCAGGCAACAACTACACGACTAATCAACAGAATCTGGG
>Contig11 Contributing genotypes: 0.00%B493; 28.36%B493QAL; 37.87%B6274; 33.78%B7262
ATATTATTAGATAAGAACCAGAGCTTAGAACAGGAGGATATAATTAAGCATAGTTGAGCACACAAGAAACAGTTAAAGAG
TACAACATCTCGCATTTCTTCTAGATAAAAAAAAAAAAGAAAATGTACTGAAAGTTTCAAACTGGAAGAGGAAGAAGCGA
ATATGACCCCATTTAGCATGCATACATGTCAGTTTTTCATTTGCCTTGTTTTGATCGAAGACGAGACATTGTCGGACCAA
GTGCACTGCCTCTCCATGCTCTATACGATGGGGCATTCTTCCTCGATGCTCCCTCAGTCCAAGTACTCCAACCGTTGTCC
TCGGACAACTCTGTCTTCTTGGTATTTGAATCCTCGGTAAAGTGATCCCACAAATTTACCTCTCCATCACCTTTGTCTGG
TATCTGCTTTTGTTTATCTTCAGACAAGCTCGATGTAGCATTCTCATTGCCTACAGGACCTCCACCAACTTTGACAGTTG
CATCTTTTCCGGAATTTGTTTCGTCTATCTTGACTATACGAACATCAATAAGTGATCTAAAATCTATCTCCAACGATCCA
TCCTCCTTGTAAAGAGGTATATCTTGCTGTGATGCAGGCTCATCCCCGTCTAACTTCTCAAGAACAACCGGATATTCTGG
AACAGGGGCTAGCATGATTGATTTGGATTCAGGTTTGTACCATAATACTCTTCCAACTCGGAACTCAGAAGGCTCGGGAG
TCCATGATGATGATAATTCGAGCAGCCGATATGCAATCACGTAACCTTCCTTCGGCATGTTTCCAGGAAGTGGAGGAAGT
TCGTTAAATTCAATGGTAGAGCTAATAACAATATCTTTTACGATATTGTGAGTATCAGAATGATCTCCGTCGTTGTTAGT
ATGATCATTTCTTTGAGTAGATGAAATCTTCTCAATACCCCATTTTTGCCCTTGCTTCTTACTAGTGATTCCATTCCACT
GAAAATTTTCCATAGATACCTGACTCTCCGGAACAGCTTCATCTTCATCCAGAGGATCAAACCGGATATGCCCTGGCCTT
GCCAAGACTGGAGCACTATCTTCTTTCTTATATTTATTGTATCCTTCATGTGACTGCTTCCAATGGAGAAGTCCTTTTGA
TTGGCTAATAACCTCTTTCTTTTCAGTTCTGGGTCGTCTTTCCTTCTGTTTTAGTGGTCTTCTAATATCACCAACTGGTC
TTTTAGTATCGCAAACCTCCTCCTTCTTTCCAATTTTAGCCATTGCCCGCAACCATTGCCTCTTAGCCTTTTTACGGCGG
GCACTTCTACTTGGAAGCTTTTTAGTTGGAGCAGGGGAAGTGTCCTTGTTCTCTTTATCATTCTCTTCCAGCTGATCACT
CTTAACACTTTTAGAAGATTCATCAGAACTACTACTTTCAGTACTTTCTGAAATATTTTCTGTATCTGGTTTGGTCTTTG
TTTTAGATGATTTTTCCTTCTTGTGATGACTCTTGCGCACAAGAACTCCATCATCATGTCTGCCCTTATTCTTGTTTGTG
CGATGATCCTTTTTGGCACCATCAGGAACTGCCACTTTATGTTTCTTTGTCGTTGACCCCACAAGTCCTTCAGATGCTTT
TCTTTTCTTTGAAAGTGCATTTCCACCCAATGTATTTTCTACTGCATTGGCATCTTCATCATCTTCGGAATCACTTTGGT
AGCCCCCTGATTCCTTATTAAATTCTTCATTAGCTAAAAGTTCCACACCTTTCACAATCTCTAATTCATCAGCTGAGCCA
TTCTTGTCGGCTACTTTGACAACATTAGATGACTTGCGTCCTTTCTTTTTCACACTGATAATTTCTTTATCTTTCAAAAA
ACAAGTGGATTCAAACGGAGGCAACACAAAGCCATCCATGGAGAGAACAAGGCCATGTGGGCAAGACTGATGAAGACCAA
AAAGATGAAGGAGGTGGTCAGAAAGCTGAGAGAAATTGGGATGCTGATTGGGTTTAACAAGAAGCCAGCTCTGTTGCAAC
CCTTGTGATCTTTGAGACTTGCTGAGAATGTGTTCATCTTCAAAAACCAATCGAACCCTCAAGTTGCTATCCATC
>Contig12 Contributing genotypes: 0.00%B493; 100.00%B493QAL; 0.00%B6274; 0.00%B7262
ACACTATTAGGATCCGCCTCCCACGCCCTCTGAAGCTCCTCTAGATAAACACTACTCGTCCCATCCAGAAAACTGTCAGT
CAACCTCGACAACGGAACAGGCCTCAATCTTCGACATGTCTCAGCTACTCTCCGCCCGATCAGTCGGAGCCCATCTTGTT
CGACACTCAAAAAATGCGAAAACTCATGGATGGCCACCACTGGGAACACCGTGACATGGTGTACAAGCTTATCACGCAGA
GTGAGTTGTTTGTGCCTAGGGATCGGGGTGGCAGAGTGTTTGTTTCGCCTGATTATAATCAGTCCATGGAGCAGCAGAGA
GTCATGACTATGAAGAGAATTGAGTACTTGGTTCGACATGGCGTTTTCGATGGATTCTTGACCACGGATGAGCTCAGGAG
CTTTGCTATTGCGGATGCGCTGGGTTCGTATGATCATTCTCTGGGGATTAAGCTTGGTGTTCATTTCTTCCTTTGGGGCG
GTGCCATCCTGAATCTTGGCACAAAGAGGCATCATGATAAGTGGTTGAGGGACACCGAAACATACAAGGTGTCAGGTTGT
TTTGCAATGACGGAGTTAGGTCATGGAAGTAATGTCCGAGGAATCGAAACATTGACCAAGTATGATGCAAGCACGGGAGA
GTTTGTCATAAACACACCATGTGAGTCGGCCCAAAAATATTGGATTGGAGGTGCAGCTAATCATGCAACACATGCGGTAG
TTTTCTCACAACTTGAGATTGATGGGAAAAACCAAGGAGTCCATGCCTTTATAGCCCAAATTAGAGATACAAATGGCGAA
ATATGCCCAAAAGTTCGAATCGCTGATTGTGGCCATAAGATTGGTCTAAATGGTGTTGACAATGGTCGAATCTGGTTTGA
TAATCTCCGAATACCTAGAGAGAATCTGTTAAATTCAGTGGCTGATGTTTCCCAAGATGGCCAGTATCTTAGCACAATTA
AGGACCCAGATCAGAGGTTTGCTGCATTCATGGCGCCTTTGGTATTTGGTCGTGTAACAATTTCATCCAGTGCGGTTTAC
TCAGCGAAGATTGGTTTAGCAATTGCCACAAGGTACTCATTGACAAGGAAGGCATTTTCAATTACTCCCAATGGACCTGA
AGTACTTCTTCTTGATTATCCAAGTCATCAAAGGCGCCTGCTACCTCTTATTGCACAGACATATGCTATGAGTTTTGCTG
GTAACTATCTCAAAAGGCTATATGTGACGAGGACTCCTGAATCATATAAATACATTCATGTTGTTTCCAGTGCTTTTAAG
GCTACATTGACCTGGCATAACATGCGGACTCT
>Contig13 Contributing genotypes: 0.00%B493; 100.00%B493QAL; 0.00%B6274; 0.00%B7262
GATTCTGCAGGAGAAAGCATAAGCCTTAGAAGCTACCCTTCAGAGTTACCATCATGTAGCGAGGCTGAGGCGAAAGGGTC
ATCGAGGGCCACCTGATTCAACACCAAACACATGCAGGTGCTATTAGGTTGTAGCTCAATTCTGCATCTGCCTTGTCTCT
CGTAGTTCTTCAGCTATTCACGGACTGCGAATTGAGTAGTGGTGGACAAATTTGTGATTTTGGGAGGAATATTGGAGGCA
ATCGAATTCGGTTGTAGCAAAGAAGGACCTATACCATTCCAAGGAGCCTGCGAGGATGGTCCTGCAAACTTCATTGACCA
GGCTACTAGAAAAATTGGTCGGCCCAAGCTCACTGTCACCCAAGATGTTGTGGAAAGGAGAAGTCTATCCAAGCGTAGGC
AAAATGTTCGACGTACTAGCCTGCGAGG
>Contig14 Contributing genotypes: 0.00%B493; 100.00%B493QAL; 0.00%B6274; 0.00%B7262
GTCTTCAAACGCTTCCTCATTTTGTTGTCAGTAGAGACCAAAATTGTCTAGTTGGACAACTAGGAGGGCTGAAAAATCTT
AGAGGTAACCTTAAACTCTACGATCTGAGGCACGTGGTTAATATGGAAGAAGCGAGTAAGGCAAAACTTTGTCAAAAGCC
TCGTATTCAGCATTTACTATTAGACTGGAGCAACAATGAAAATGAAAGGGAGGACAAAGAATTTAACTATGAAGATGTGA
TGAAAGGTTTAGAACCTCACACGTACCTGAAAGAATTGACGATTGACAACTTCATGGCGAAAAAATTTGCATCTTGGATT
ACAATGATGGACAATTTGGTGAAAATCACATTGAGAAACGCCAACAGATGTGAAGAATTTCCACAACTGGGACACCTTCC
TAAACTGAGGGAGATGAAGATAGTAGGGATGGATAATTTGAGGGTTATCAAGAGCAATTTTGATCAAGCCACAAACCTGG
TTAGAACCCTGTATCCATCATTGACAAAACTAATACTGCGAGGGCTGACAAGGCTAGAAGAGTGGCTAGAACCAGTAACT
AGTACTGAAGACCAAACTAGGTTCGTATCGTTTCCTAAACTTGAGGTGTTAGATATTAAGAGATGTTCAAAGTTGACAAG
GATTTCAAGTAGTTGTTTTCCATCATTAAAGGAGTTGGGAATATCAAATTTGGACAGCGGCGTGATACTAGAAACAATGA
GCAGAAAGATTCACTCTCTCACACATCTACGTCTGAGTGATATCAGTAACAGGGGAGGAGCCTCTTCTTCTTCTTACATA
AATATGGACTCTGTAATTAACAAGCTCTTGAACAATTCTCCGTCTTTGACAACTTTGAACCTATATGACTGCCAGGGATT
GACGAGCATAACCCTTGGTGTCGCTACTGAATATTTAAAAGTGGTCAATTGCGCTGATCTAATGAGTATCAATGTAGTTG
AAGAGTCAAGTGCTCTAAACTACCTTATATTTGGGTGTCCA
>Contig15 Contributing genotypes: 11.05%B493; 39.63%B493QAL; 31.72%B6274; 17.59%B7262
CGCCCATATAGTAGAGAGGTGTTCAACAAAAGCCTCAAACAAAAATAGGCACCATCAATTGTGGTTCTAAATTTTCACAA
TGCTGATGCGGATTCAATTCAACCCAATCTGTAGGATTTAATTGGTTAGTTAACTACCAATAAAATGATACCAATCCAGT
AAAAAAATCTACTACACTGTCTTAAAACTTAAAAGAACAAATTCATATGTAATTTGATACAAATTATATATCACAGTAAG
CATTCAACTATTGGCATCCTCCGAATTTTGAATGCAAAAATGGCTTTCTGCCCCCATCGACATGGATAAACACAGCAGCA
ATGTTCGGCAATAAGATACACTCTTAGACAAAGTGCCCTTGAAGGCATTAGGCATCTCATCATTCATCTTTCTCTGGCAC
ATTTTCTTCCAAAAACGATTGAATAGTTCTCCAATAGTGATCACCTCCAGAGATCCATGTGTCCATATGCATGCCATTAG
GAAAATCCACAAATTGGCAACTTCTGTTATGTGCAGCTGCTTTAGCATATAGCATCTGCATGTGTGTTGGAGGAACCATT
TCATCTCTTAACCCGGAAAGAAAAAGAATCGGCTGCTTGATCTGCCCAACAACATCAATTGTACTCCAAGGAGAACGAAC
AAAACGATTTAGAACTTTAGGACCCTTCGAACTACTTCCACCAATAAAATATCTCAGAAAAGGCAACAGAACTCCAGCCA
TGTCTAGGATGGAAGTGAAAGTGTTCTCCAGTATCAGTGCACCAATCTTGTCAGGATTGTTTTTACACAGTACAGCTCCT
ACTGCACCTCCTAGTGACCTTCCGAATACTACTAATCTAGATTTGTCAATGTCTGTCCTCTGAATCAGATGATCCAGTGC
AGCCTGGGAATCATTGATAATGCCTTCTTGAGATGGGAAGCCATCACTAGCACCATACCCTCTATAAGAAAGCATAAAAA
CATTGCACTGTAGTCTCTGTAACATTATGCGAACCATTTCAAGCCGGTGGGCGATATTTCCAGCATTTTCTTGAAAAAAC
ACAATAGTCGGCCCACGGGAATCAGGAGCGAGCTTAATGAACCAGGCGTGAAGCTTAACACCGTCAGAAGATCTGAGCCA
GACATCTTCGTAAAGAAGACGAAGACGAGCGGGAGTAATTGGATAAGACTTGGTTAGACCTGGAACCACCGGCACGTATA
TCAGTTTCTCCTGAAACGCTACTAATAATCCCACACTTGTCGCCAATATTCCTCCGATTCCATACAGTATTAGACTCCAG
TAACCCTCCATCATCCTCTCTCTCGCGCTCTCTCTCTCTCTCTCTCTCTCTCCGGAGTAAAACTGCGTGACAAGGAGAGA
GGGAACGGTCGATGATTTTGAC
>Contig16 Contributing genotypes: 0.00%B493; 55.70%B493QAL; 3.98%B6274; 40.31%B7262
ATCAAATTCATCACAAATTCATTAATAATCTTCCATTTACTCACCCACCCATTTCATCTTTCTCGCTATCTCGTAGTAAT
GCACCCAGTTTAAAGCTTCAAGCCACCATCTCTACAACTGATCAATGAGCCTAAAACCAAATTTAGAAGCAGCTGAAAGT
ATAGAGGGTTCATCAACTCTGCGAAATATATGGCATAATATAAAAGCTGGTTCTGATTCTTGATTGATGTTTTTGTTAGA
TGAAATCAATTCTTTCGCAGTTGCAAACAAGGGCAAAATAGCTTCTGCAACATAAGTGACATCTGTTCCTATAATGACAT
CGAACCCACCTGATTTTAAATCCTTAATTTCTTCTATATGGTCTTTATTACCCCACTCTAGCCTCTTCACGATAAGTTTG
GATAGTGAAGAGGATTGGAGATTTGAACTAACATTTTCGGACATTAGTTCAAGTGCCTTTTCATCTCCATCAGTTGCCAC
AACAAGGTCAGCAGATTCAGTAGAAATCATTGAACAGATTCCTCCGCACCCACAACCCAGCTCTAACACCTTTTTCCCTG
CAACAATATGTTGATTTGTTGCAAGGACATGAGCCATAAGATGAGCTGATTCCCATAGCATCAAACCAGTTGATTTGCAT
GTGTGCTGGTTCTCTTTAGGAAGTACTTTTATCTTGAAACTCCAGTCTCTTACATTTACCTCAATAATCTCATTTCTAGA
ATTTGACATACCAAACATTTCAATAATTCCTTCTGACACGTCAATCTCAGAATCAGTTGCAGACTCTATCACTCTGTTAT
CAGACTTAGAACTCTCCTTCGAAAGGAGTTGTAGCTTAATTTCAGTCTCAGTGATGGATGAGTAGCTCAAACTGTTTAAT
TGGAAGACAGCCTGAACCCATCGCCGATTCATAACTATTTCTCGTGAACGATTTTCCACTTGCTTGCAGTGTATACTGTG
CTCTTTGGTATCAAATCCATTTTCCTTGACCAACTTTCGCAAGAATTCTTCAGAAAAGTAGAACGCGCGAGTGCCATCAC
CCCTGACATAGAAGTTCTCACTGATCTTTTGATCCTTCGAAGCAAGTCTTTCCTGAGCGAGGTCCCCGGCAGCATAGTCG
CGGAACAAAACAAAACCATTAGGCTTGAGAACCATTTTTATGTTTTGCAACACTTGAGACATCTTCTCAGGGGATACATG
GTGACAATGTCAACTGAAGCTGGAGATATTTGCTTAGTTAGGTCCTCAGCTGTCAGATCACAAACAAATGCATTCACCCG
AGTCTCTATAAAATCTTTATGCGTCTTAACCAACTCCACAGCCCGCGGTGAGAAATCACATGCATGAACATAAATATCCG
GATACGTAGCAACTAAAGGAAAGACTGTGTTTCCAGCTCCACAGCCAATCTCCAATACAACTTTCTTTCCCGCTCCAGAA
AAGTATTGTCCCCATTCTTTGTCCAAGTAGTGTCGATCCTTGAAAAACCTGTCTTGATGGCGCTTGTAGAAATTATCCCA
GTACTTCTTCGCTTCTCTTTCATACTTCACTGCCACAGAGAAAGACGCAGTTATAGCAAATGGAATAGTGCATACAAGGG
TTTGTGCATCCATACAAGCTATCAGAAATGTGTTTGTGAAGTGTGATACAGAAAGAGGAGAGGGACAGAGACGTCTCCAG
AATGGGGGAACTTCATTGCTTGGGGTGGGATATA
>Contig17 Contributing genotypes: 0.00%B493; 50.05%B493QAL; 9.69%B6274; 40.26%B7262
CTCCTTTTACTCCAAACCGTATTTTGAGTTGAAATATAATTCTTAGCCTAGGTTTTAGTCAGAATTGCAATATTTGCTCC
AAACAAGCTTCCGCTCAATCCTCATCGCCGCCTACTCCGGAGTGTGCCTCACCTGCCGATAGCCTCCGAACTCCTGTTTA
GATCTCTGTGCTTTGTAATTCGGAATATTCCGGCAATACTCAAGGACTATGTGGTCACATTCCACCTGGAAATGGACAGA
GTCAAAGATCAACAACAAAGGCAATTGTTTAAACAATCAACATGGCCCGAGTTTGAAGGGTACTTCATCCTCTTCCTGCA
CCAACTCAGTTCAGAGGCTGGGGAGTTACCAGGCGAACTAAGTTCAATTCTTCATGTTTTCGGTCAGATTTTCCCCTCAC
ATCAGAAAGTTTGGGTTAGATCGAAGTCTTTGTTGGATGGCGGCCGAGAAAGCTTCAAAAAAGTGAAGCTAGAGGAGCAG
CTAGTGAACTGAGAAAAGATAATTATTTCTTGTCCGAAGTGAA
>Contig18 Contributing genotypes: 0.00%B493; 49.15%B493QAL; 25.93%B6274; 24.92%B7262
TTGATAGCTCTTTTGTTTCTTTCTCTCTAGACTCGTCACACATTCTCTCTCCCTCTCTCTCTCTATCTCTCCCATATCTC
TCTCTATTTCTCCCATCTCTCCCTCTCTCTCCCATCTCTCTCTCGTTACAACCCTCCCTCCTCTACTATATTCTGTTATA
TATACTACACAACATCCTTACAAGATACTAGCTAGTCTACTTGTTGGAGTTTTTAACAAACCTTGATGGCCTTTTGATGA
TGAACCCCTCCTCTCATCTTTGTGAGCTTCCCTCTTCTATCTTCCCTCTGAATACACTATGAGGAGTTTCAGGCAATGGG
TTGTCATATTTGCATCAGGAAATGAAGGAGAGACAGCGTTGGCGTGCTGAGGAGGATACATTGTTACTTGCATACGTTAG
ACAATATGGCCCTAGAGAGTGGCACCTTGTGTCACAGCGCATGAACACACCCCTTGATAGAGACGCAAAGTCTTGCCTTG
AGAGGTGGAAGAACTATCTCAAACCTGGTATTAAAAAGGGATCACTTAGTGAAGAGGAACAACGCCTTGTCATTCGCCTT
CAGGCTAAACACGGTAACAAATGGAAGAAAATTGCGGCTGAAGTCCCTGGTAGAACAGCCAAGAGATTAGGTAAATGGTG
GGAAGTGTATAAGGAGAAACAACAACGAGAACAGAAGGAAACTAACAAGATTATAGACCCTGCAGAGGATAACAAATACG
ATCAGATTCTTGAAACATTTGCAGAGAAACTAGTGAAAGAGCGTCCACCTCAATCTGTATTTATGACTACTTCAAATGGG
GGATTTCTTCACTCAGATTCATCGGCTCCACCTCAAAATTCATTGCCTTCATGGCTTTCAAATACAAGCACCCCTTGTAA
TGTCAGGCCAGCATCTCCTTCAGTGACATTAACTCTATCTCCATCAACAGCGCCACTTCCATCTTCAGTCTCATGGCTAC
AGCCCGAAAGGGGACATGAGAATATGCCTATCATGTTTGGCAATTTGCCATCTCAAGGAGTGCCTCCGCCTCCACGTGGA
GATAATAGGCTGGTGTCTGACCTTCTGGAATGTTGCAGAGAATTGGATGAAGGGCACCGTGCCTGGGCAGCTCACAAGAA
GGAAGCAGCTTGGAGGCTGAAGAGAGTGGAGCTGCAACTGGAATCAGAGAAGACGTGTAGGAGGAGGGAGAAAATGGATG
AGATTGAAGCAAAGGTAAAAGCTTTAAGGGAAGAGCAGAAAGTCACTTTGGATAGAATTGAAGCTGAATACAAGGAACAA
TTAGCTGGATTGAGAAGAGATGCTGAAGCCAAAGAACAAAAATTAGCTGATCAGTGGGCTGCAAAGCACTCGCGTCTTAC
CAAGTTTCTTGAGCAGATGGGAGGACACCGATCTTGCTGAGCTTCAATGCCGGTAACCCACACTAGATGATGTCGAAACA
GTGTTGGTATCGACATATCGTTATAACCTGAGCCAGATGAGACTCCAGCAACCAGCATTTGCTGATTCCCATTGACAGAC
ACCAGTAAGCCATTACATGCAAAGATTGTGGCTTTATCATTAGAAGTTTTAATAGCTCCATCTTATGTATGGTTCTGTTC
TGTATGAATAATATGAAAAATTGGCTTATCGTTAATTACATGGTACCTGCACATTCTTGGTCCAAAAAA
>Contig19 Contributing genotypes: 0.00%B493; 43.60%B493QAL; 23.48%B6274; 32.92%B7262
CTGGGAACGATTTCTATTTACTATATTTTACAATAATTTTCAAATACAAAGCAACATATACAGATAAAACTACAAAAAAA
TGGTCAGTCCAGCTCATTGTCGGCCGGCATCCCATTGGACCATGTAATTGAAATTTCAAGTGTTCGCGAGGATCTTTCCT
TGTGGCTACCATGGCTGAGGCTAAACGAACCACTATATACTCCTTCACTTACCACTCTGTCAATTTGTATCATCAGTCTC
CCTAGAGTCGTCTTTACGAACGTGCTTCTGCTTTTGCAAACAATTTGCAATTTCTGTCCCCTTGGGGGTACATCAAACGA
CCACATAAAACCTTGGTTCCATTGTGGAGAGGTGCTGTTGTAGATTATCTTGGTTTGCTGGGGAGGACCATTGCCTATCA
TTAGCCGACAAAAAGCATTTGTTCCACCAAGAATCTGTCTTAAATTGTTTGCTCGTTCAATGGTGACAGTCAAGCAACCT
GGTAAGCTATGCAAAAGGTTGTCTGCTCTCTCATGAAGACTTGGTGGACTGGTTTTCAGAAGCATTTGAAGAACAGGAAT
AGCTTCTGCCGCCACTGTTGCCTGAGAATTTGAAACATCTACTGACATGCTGGACCATGAATCTTTCAACAGACATAGGG
AGTTTAAAGCATAATCTTGGGCAACCTCACTACCAGATTTTAGTGCTGCTATCAGGTGGGGAATACATAGTGTAGCTGCT
TCAGACACATGAAGCTTAGGAAAGTTGGAGAAGATGACATTTATGGTTTTCAAAATCTGTATATTAATAGTTGCCACAGA
CCACAATTCTTTCTCTAATGCAGCAGTCAGAGATCTGATGAGCTCATTTGATACATATTCTTGAAGTGTGTGACTAGAGA
ATAGAATATTGATTAGCACTGCTGCCTGTGCAGCAACATCCGGGCTAGGAGCTAATAACATTTCCTGGATTACTAATAAT
CCACCTGCTTCTGCAACCGCTCGCCTATTAGTTCTGCTATGCGTGACGAAATTTTGCAATGCACAAATTGCCACCATTTT
CAATTCATCTGTTATCTGATCTTCAAGCAAATTTACCAGAGCACGACATGCGCAAACTGCATCGCTGCCTCTGGCAAGTG
CTTCATGCTGTGACAGATCACCGAGAGCAAGAGCTACAAGAAGCCTACCTGACTGTGATCTAGTTTGGGGATCTAACAGG
TACTGTGCCAGAGGAGCTACTGCATACTTGCACACCTTCATCTCACGTATTCTCACATTGTTGAATAGAGCTTCAAGTAG
CCTCCCAGAGGTGTCCTCACATCGATGAGATCTTAATAAGTCAACTAGAGCATCAACTGCACCGGCTTCAGCCATCAGTT
CACCAGAAGAAGGTTCATTTTTCTCACTAAAAACAAGTGCACGAAGTGCCATGGACACAGTGCTATCTGAGCTTGAGAGC
AACATCTTTACAAGAACTACTAGAGGTACCCTAGAGTAGTAATCAGCATCAAAATTTAACAGATTGGACAGAACCGATGC
AGCTGATTCCCACAATGCATGAGACGGTTGAGGATCATCTTGAATGATAACCTTTGCAAGCTGAAGTATACCCCCAGCTT
CAGCGAGGGCCTTTGGCCAGATTAGAGAAAGATTTTCCAAAGCTTTTATTGCTGTTTCCTGTAAGTTTAGGATTCCAGTT
CCTGCTAGATGCACAAGAGGAATAATTGCGTTTTTTGTCGTTATGTCTTGCTGAAAATGCTCCTGTGCAAGCAGATGGGA
GAGCAGCTCAGTACCAAGTTGCTGAATTGCTTGAGATGGGGATTCTAGAAAGGACAATAAAGGTTCAATTACTTCACTAG
GAGTAAGTTTTAAAATGTCAAGGCTTTGTGGTTTCTCCAAGATATTCACGAGTGCTTGCAGGGCACTGTGTTGCCCCCAT
AAACTAAAATCCGGACGAAGCAATAGTATAAAGAGAGGCTTAACAATTTTTGCAGCACTAGTACTTTTAGCTATGGTACT
ACAATTTGTCAAGATTCGGAAAAGTTCAGCGATTGTAGAACATAGTGAACTAGGCGCACTAGGAACTAGTAAGAGACAAT
TCTCAATCACCCCAGCTTCGACAATATCCAATTTGCATGGAGTTTTATCTTTTCCCAGTCGAATGAGAACAGATATGCTT
GCTTCAATAAGCCGACTATTTGAGCCTGAGACCAGACTGACAAGAAGATCGAGAAGATCACAACCTGCTGCAAGTTCCAC
ATTATGCTCATCATCTAACAGTCTCTCTAGAGCACAAACACCAGCTTCCACTGCTGTATCGATATCAGATCGCATAAGGA
GTATGAGAGGCTCCATGCATTTAGAAGCAATTGGCATTGATCTGATACTTGAACTACCAAATAATACAAAGCAAAGTTCT
GCAGCATTGGTCTTAAATTCTGTCGCCGAGTTGGAAGAGAGTATTCTGTATAAGGTCTCAAGTGCATTTACTTCTACACA
AGACAATAAAGCAGATCTAGATGAATCTCCAGAAGTCAACTTAATCAATGAGAGGAGAGCAACATGTTGCTCACTCTCTA
ACCCGACATTCAGCAGGTCGATCAACGGTTGAACGGCATGCACAGCCAATTCAGAGTTTCTGATGTTCTCAGCATTTAAT
AATTCATTAAGAGCCCTAGCAGCACTTAACCTGGAACTTCTTGAACCGAATCGCAGAACAGCAATAAGCTCATTCCCGGA
GCTAATTGCAGCTTCATATCGAAGAATTTCATGATTGCTAAACAATATTCTCAACAGCTCAGACAACATGCTCTCGACTG
AATCTTGAGGGCTCAGTGAGAGATATTTTGTCAAAGCATCTAGTGCTCCAGCTTCAGCCATTAATAATTTGTTTGCATCA
CTTCCTTCTGCAATACGAGTCATGAGATGAATCGAAAATTGAGAAGCCCCAGGTCTATCTGGCATTGGTCTCAAAAGATC
CACCAGCAACGGGATAGTCTTGCGTGCTGTGGAAACTTTGCTATTTTGCATTTCTGGCATTAAACAAGGATGAAAGCTCG
AAAGGGGGAGGAACTACGTTTACCGAATCTTCTACAGATGACTCACTGGAAGAAGCAAGAAGAATAATGGAGAAGTACAA
ATAGAAGGTCTAAATTTGGTGGTTCTCATTTTTATCTATCAATGATTCCATCCCATTTCTAGTGACTGGTGACTTGGGTA
TGAGTTGTTCTTCGAAGAATGAAATTCCCAAGAAATCATGTGTTCTCTTTATGTTCTGTTGTATATACTTTTACAGTGAA
TACTGGATTATAGATATTTTTTAGCAAATGTGTTTAATATTC
>Contig20 Contributing genotypes: 0.00%B493; 33.65%B493QAL; 32.75%B6274; 33.60%B7262
AAAAAATGCAAAGCCCTAAAATTCTCAAATATTAAAACTTAGAACCCTAAAAATCTGTAATTAATCGACCGTCTTATACG
AATGCTGAGGAAGAAAAGCTGTTGTTTTGGCTCTTCAGACTACAAATCTTGAACCGGTGTGACCAATTAGAGGTGTGTAC
TTGAAGATCAAGATGAGCACCGAGGTTGAGCAGGCACCTAGAGTTGATCATGGAATTCAGACCAACATTACGTCCACCTC
CTCTGCAGCCCCAACAATTAGTCCTAAAATTTCAAAGTTTGCAGCAAAGTCTGGATTTGTGATACCAAAAAATAAGTTGT
CAGGCTCGCTGGTACCTGCATACCGGGGTAGTAAAAAGCTGGAAGGAACTGGTCCGATTAGTGAAGAAAGCAGTAAACAG
ACTCAGAGGAAAACAAAATGGGGGCCTGATCTGACACAAGATGCTGCTGTTAGAAAAGGATTAGCTGCAGCTTATCAGAC
TCGAGTGGATCAAATTACCAAGCAGTTGAATTCAGGAATCGTGGACATCGAGGAAGATCTATCAGCTGCATCTCAGACAT
CTGGGCAGGAGTCTTCTCGTCATAATGAGAAGTCAGAACTGTTAGAACTTGAAAGGCGTGAAGCTATTGGTGAAATTTTG
AAATTAAACCCAAGCTACAAGGCTCCAGCTTACTATAAACCCCTACTGCGAGAGGCCAGAGTTCCGGTTCCTGTCAAGGA
CTATCCTGGATTCAATTTTATTAGTCTGATATATGGGCCTGGAAGTGACACTCAAAAACGACTGGAGAAGGAAACTGGAG
CAAAAATACGTGTTTTTGGTACCAAATCTGACAAGGGAAAGAAGGAGGTCACTGCTGATGAAAGCGATAATCAGAATTTG
TATGAAGAGCTCTATGTTCACGTTTCTGCTGACACGTATGAGAAGGTCGATGCAGCAGTTGCTCTAATCGAATTGCTGGT
TACTCCAGTTTCAGTAAACCCTACAGTAAATCCCACATCAGCTACAGCAGTTTCCAGTGTTAATGTTAATGCTGTTCAAA
CCAGTCAAGGATCCCCTGTCCCGTATGTTATAACTCCTCAAGTTAGCCAAGGAGTGGTTCAGTCGGTTACTGGTCCTGCG
CTAGTTCAACCGTTTGGTCAGTTTCAGGCTTACCCAGGTCCATGGTTTCCAACAAGTTCTCCTCTAGGTTTTGCCACTCA
GCAAAATTTGTCTGCACAAATACCAAGTAGTCATGTCCAAATGTCATCAGCATCATTAAACTCTAATATGTCATCATTCT
TTGGACCTAGACCAGCAGAGTTTAGTTCAGTCCAGGGACCTTCTTTTGTTCCCTCCAGGCCACAACCACTACTGCAGCAG
CCGTATATGCCTCAGGCACCTAATCTAGGTTATAATAGTCATCCAAGAAACCCCCCTATGCCAACCTTGCATCCTACACC
TGGTCAATCTAATATATCTGCCCCACCCTTTACTGGTAATACACCTCCATTAAGGCCTTCACAAGTGGTAGGGCCTTTGG
TTCCACCATCTGCTGGCCCACCAACTTTCTCTGTCCACTCGGCAAACCCTGCTGGGAGAGCTAATGCATGGTTGCAAGCA
CCTGCAGGTCCAAATACAGTTGGTCCTCAGAGGCCTCCTATATCATTACAATCCACTTCACCATTTAATGTTACAAATAG
CAACATGGTTTCAACAATGAATACAACGTTTCAGCCAACTCCTTCACAACCTTCATTACTACCCACATCAGGACCTTCAC
CTGCACCTGCAATGACACGAGCAATGTTACCTGGAGTGCTCGCAAATCCTGTCATGGCTGCTGCTCCAATTTCTTTGTCA
ATGCCATCAACTTTGATCCCGCCGCCTCATCCACAATCAGGAGTTCAAATATCTGGCTCTGCAACTTCTCCGGCAACAAC
TCCCAAACCACTACATCCTAGTTCAAATGATTTCACTTTCCAGCCAAACCGACCACAGAACCCTGCTTCCCAAATGCCAC
TCAGGCCAAATATCCAGTATGCACATAACGGTATGCCACCCAGAAATCTTAATATACACCCACCTCAAGCACATCAAATG
TCATCTTTCCATCCACCCGTGCAAAATTCTGCACCTCCGCCTATTATGCAAGGCTTCCCAAGGCCACAAGTCAGCAACGA
TATACACCAACCTCGAGTTCATATGTCGTCTCCTAGAAATCCAGCTTTCCCTAGTGCATGGCCAGTATCACCTCCAAGTT
CAACCCCCCAAATGGGAATGAGGAATTTCAGTCCAAGTTCGCAAATGATGAATGCAGGAGGAGCTTTCCAATTTAGGCCA
GGGAACATTCAGCCGCCGCAAAATTATCCAACTAGACCCCAAGGTGTTTTTATCCCGAACCAGCAGTTCAACGGAAATTT
AGCGTTTCCTCCCAACAGGCCATCTACAAACTCTTTTGGAAGACAGCAGAATTATGATCCATTCTCGCCGACTTCTGTTC
CTCCCAGACCTCCATTAAGTGTTAATCCGTTGCAGCCGAGAAGCGAAGAGAATGATCCAGAGTATGAAGACTTGATGGCC
TCAGTTGGAGTGAAATGATTCAAAGAAATGGTTAACTGATTCGTGTCTCCAATCTCGTATCACTTTGGCTGTGTTAGGTC
TTGTAAGGATGCGTTTCTTTAATTTGTAAGAACCAAAGAAAATCATTACACCAGGTTTAACTTTTTTTATACATGAAAAA
CTGAATACCAAATAGTGTATGATATCATTAGTGACAACTGAAGTCTTGTTTTTCATGTATTAATTCCTCAAATATTACTT
TGCGAGGGTCTTTGGTTCAATAAAGGGCATGAGTGTTTGGGTTGGTATCACTTCTGA
>Contig21 Contributing genotypes: 0.00%B493; 100.00%B493QAL; 0.00%B6274; 0.00%B7262
CCCTCGATCTAAGACCTAATACTGCCATGTCACGCTAGGGGAACTGGTGCAGGCCCGAGCCTCAGCTAGCGATACTGCCA
TGGCCAGCATCATCTGCTCCTCGAAGCTCTCGGGAACAACGGTTATGATTTATTCTAATAGTGCTCTTGTTCTATTGAGC
AATTCTGAAATTTTGTAGAGCCAAGTTATATATACTTGTGTACATATGTGTGTGTTTGTGTGTGTTTGTCCAATGTAAGC
TGCAACCGACGCATATTTTCTAAGGAAAGCAGCCTGTTAGTCTAATGTGATCGAGGGTTCTCCTGAGGCCATACTTGAGC
ACTGCCTTGTTACCCTCTCTGAATCCATCTCCGTAGGCTGCTGAGGTATCTGATTCAATCTGATGCTTGAAGAACTCCCC
GAGTTTCTTTTCAAAATCAGAACGCTTTCCCTTCTTTGATGATGGGGGAGCAGATGAGGAGGA
>Contig22 Contributing genotypes: 0.00%B493; 77.46%B493QAL; 0.00%B6274; 22.54%B7262
TTACATCCATGTCGTTTGGTGAAGGCGACGCGTTTGTTGCGGCTGCCACCACTGCTAATACCAGTATTAATTGGAGCCGG
AATCTGTTATCGCAGAAATCCGAAAAATCACTCTTGCATATATTCAGAGTACACTGAAAATCACACATTTACTAACAGCT
ACAATGCAGGCTTATCAATTTTTATTTTTTTATATAATCCGGTGTTTGACAACTTTCGCGCATCTTGACTAATCTGGAGA
ACTGCTAGCACACTCGTACCCACCAAACATGACAGTCCCCTTACATCCGTGCTTCCAAAATGAAATCGAACCTATGATCT
TTTGTGATGAAAACTCTTTGCGGTCACGATCTCAACCAAATAGAATACCCTAGTGGGTAATGAAGGCCTTATTGTAGTAC
ATGCAACTTACACTCAAATGGAAGAAATAGATGCATACTCTTAAAGAAACCACACCATTATTCATATTCTGCCCACACCG
CATTACAGCGATCACACTGCACAACGATATTACGTGATATTTCTTACTTGTTAGGCGTGGTGAGCCTCAATATCTTTGGT
GACATGGAGGCAAA
>Contig23 Contributing genotypes: 0.00%B493; 35.76%B493QAL; 32.12%B6274; 32.12%B7262
CTCGAGTAAAACTAGATATATAAGATATTATGAAAGAAAAGAGAATTACAAACAGATATTCATTTCAAAGTATTACAACT
AAATTGTATAGAGAAAAAAAAACTATGAGATTAGTTCTTCACACCAAAGTTCAAAATTTGCAGACAGAAGTTGAGTGCCA
TTCCTAGCATATCAGTTTGAAGAAGTGCTACCCATTTCCATTATCCTCGATAACTCCAGTTCTTGACAGCACTGACCTGC
ACTATACAAGCAGCAAAGAAGTTGCGGAAGAACTGAAAAACAGTTCAACTGTCTCTAGTTACTCTGCTTTAGCATCATCG
ACCGGCCTTGCACCAACAGCAAAGAACTCTGTAATAACTTCCAGCGGCATGCCTTTGGTTTCTGGAACCTTTGCATATAC
AAAGAACCAAGATATGACACATACAACAGCATAAATGCCAAAGACGCCAGCTAATCCAATCGAAGTGAGCATCACAGGCA
ATGTGTAGGTCACAATAATGTCACAGATCCAGTACGAGAGTGCACATATGGCAATGCAAAGGCCTCTAACTCTTGTAGGG
AATATTTCTGAGCAGAGGATATTC
>Contig24 Contributing genotypes: 0.00%B493; 51.79%B493QAL; 25.18%B6274; 23.03%B7262
TGGCAGGTAAAGAAGTCCGGGAGGGTCATATTTCCACTTAAAAGAGTAAGTTTTACTTTCTTAATAGTTTAGAAGTTTGA
CTTGGGCAAATAAAAACATTACAGTACGAAGTTGACAGTCTGTTATTAATCACCTAGAAACATGTCTAGCTCCCGCGATA
TGTAGAGTAGGAGAATGGGGAGAGCAGAAGGGGAACATGGAAATGCTCCAACTTCTGGGATTCCCTTATTTCAAACACAA
TAGATACAAAAGGAAAAAATCCATCCGGGTTGTATTTGCCAGTATTAAAACTTATCCTATAAATGCCAGGATTCAGAGCA
TCAACAATGGTCATCAAATGGCCACTTCGTCCGTCTTTGTCTGTAGTTGAAGACCCTTGAAATGTCCAATTATTTGTTCC
CAAGTCACTGAACAGTGGCCGAGGCCGATCTGTTTTCCACATCTCTAATCTTACTTCAATGCCAGAAGCAGGATGTCCAC
GAGCAATATCAAGGACATGAGTTGTAATTGGTGGACGAGTCCTAGTTGACACTTGTGATGGCTTTGTGGTAGAAGAATGT
GATGCTGAAGTCAGATGTGATCCGATGATGCTCACACGGTCTTCTTAAGATTGAAATAGTGGTATTATCTGATTTTAATC
AAGAAATTATGTTGGAAGAAAGGTCTTGTCTGGTTTCGAGGAGGTTTTCAAGAAACTGTGACAAGGAAAACAGCTGGGCT
TGCATGAACTATCGTATAGAAAAAATTGAAATACAGCAGGGGAAGCGACTTTTAGAATCCGATGGAGATGAAGAGGAAGG
ACCTAGAAAGCTGCCTAAGCAACTGGATGCTTGTGAAGACTCAAATTTAGCTCCAAGATCGCAAGAACTTGCAATGATCC
CCACTGACCAATCTGGTAATCAACGTCATGCTGGCGATCATTCGGATTCAAGTTCTCTTATTCATGCCATAGGCCGTGAC
AACTCAATCAGTGCACTCATTAGGTCCTCAAGATCTGATTATGGCTCTTTAGCATCTTTAAACAGAAGCTTTCGTGAGCT
CATTCGAAGTGGTGAGCTTTATAGACTCAGACGACAAAATGGTGTGATTGAACACTGGGTTTATTTTTCTTGTCAACTAC
TTGGGTGGGAAGCTTTTGATCCTACAAGTCGCCGTTGGATGCGACTACCAACTATGACTTCAGATGAATGCTTTATGTTC
TCTGATAAGGAATCTCTTGCCGTAGGCACTGAGCTTCTTGTGTTTGGCAAAGTCTTTTTGTCCCTTTTCATATTTCGATA
CAGTGTATTGACCAACACGTGGTCATCTGGGATGAATATGAATTTTCCAAGATGCTTGTTTGGGTCTGCTAGTGTTGGGG
AGATTGCTATTTTAGCCGGCGGTTGTGATTTATCTGGAAACACCTTGAGTGTTGCGGAGCTTTATAATTCTGAGCTAGGA
GCTTGGGAAACACTCCCAAACATGAATAAAACGCGGAAAATGTGTTCAGCTGTATTTATGGATGGGAAATTTTATGTGAT
TGGGGGAATTGGAGGCAGTGAGTCAAGGCTTCTTACTTGCGGGGAGGAATATAATTTACAAACTAGAGTTTGGACTGAAA
TCCCTAACATGTCTCCTGTGAGGAGTCGTCCAGACAGTGAGGCTGGGATGCCTGTTACAGCTGAGGCTCCCCCACTCGTG
GCTGGGGGGGGCGAGGTTTAATAAGTTAATGGATATCGATTATCAAGTAAAGACGCGGTAAATTAGTTTTGACTAAAGAG
ATTAATCTTTCTTACGAGCTCATCGCGTATTGTGTCAGTGTCGGAATTCATATAAAAGGCAGTAACTGTCCCTGCAGAAT
CACCGGGGATGAGTTAAAGAGGGCGCGCGGCCCAGAATTTGAGTTTGAAAGTTGCGCAGTAAGGGCCTGGGAGGGAGAGC
GGATACACGAGGTCGGATTCCAGAAGCATGACAAAACCATCAACAATATCTTCAGTAGAAAAGATCTCAATGTGAAGTGC
AGATATCAACACAGATGCCATCTCTCTCTCCCGATTCTTTCTATCCATGGCAAGCGTTATCAACTTCTTCAAGAAGACTG
CATTAAACTCGGGTGCCCTGAGATCTTCTAGACTACGGATGAGCTCAGGAATATCATCAGAAAGAAAGTATTCATGGATG
ATTGCAAC
>Contig25 Contributing genotypes: 0.00%B493; 39.85%B493QAL; 40.58%B6274; 19.57%B7262
ATTCACTCCCACAGAGATACATAAAGACATAATTTTACTTGCACATGGGGACTGTTATTGATGCTGCAACCAAGGATAAT
GATGGAAGTGCCTTGGCTAGTAAGAAGGTCACTATTATTTTCGTTCTAGGTGGCCCCGGCAGTGGTAAGGGTACTCAGTG
TGCAAATATTGTACAGCATTACGGATACACACATCTCAGTGCTGGCGACCTTCTCCGAGCAGAAAGGGACTCTGGTTCTG
AAAATGGGACTATGATAGACAACATGATCGCAGAGGGAAAAATAGTTCCGTCAGAGGTAACTATCAAACTTCTTGAACGA
GCGATACTGGAAACTGATAATGACAAATTTCTAATTGATGGTTTTCCACGTAATGAAGAAAACCGAGCTGCATTTGAGTC
TGTGACTGGTATAGAGCCAGAATTTGTCTTATTTTTTGATTGCTCGGAAGAAGAGATGACCAGACGCCTTTTAAGTAGAA
ATCAGGGAAGAACAGATGATAACATAGAGACGATAAAAAAGAGATTTAAAGTATACATGGAATCAAGTCTACCAGTGATT
GAGTATTATAACTCTAAAGGAAAAGTTCGGAGGATTGATGCAACAAAGCCTGTCGAAGAAGTTTTTGATGCGGTCAAGGC
TTGTTTCGCCCCATCTGGTGGCACGGGGGTCAAAGACCGTAAGTTCGGATCTCTGGTAGCAGCTATATTTGGATTCATTA
CCAGAAAGATAGCCGCTTAGCTGTTGCAACCATACATCCCCATATATGTGATTTAAAATACAGGTGGTTATTATCTGGAG
ACATCTTACTGTGCTGCTGTGAGGAAGCTCTCTAAATTTAGCCTATTATAGAATTTTTAGATATGAATATGCTGCTTTAT
GTAATGTTATTGTTACAGATTAAAATATTCCATTGATACAGATATATGTGGAAGTGAAATTTATGCAGGTTTGTAAATG
>Contig26 Contributing genotypes: 5.73%B493; 37.52%B493QAL; 19.42%B6274; 37.34%B7262
AAAAAGCCCAAATAGACATAAGCACCGCACCAACACTCATAAACCCTAATTCTCACCACTCTACAAATCGCCACACACAC
AGCGAGAGCGAGAGAGAGGGAGAGAGGCAGAGAGAGAGCCACCAAAGCAACGCAAAAATGAAGTACAACCCAAGAGTGAC
AAGCTCTCGCCGCAAGAACCGAAAGGCCCACTTCACGGCGCCGTCAAGCGTGCGCCGCGTCCTCATGAGCGCCCCTCTCT
CCACCGACCTCCGCACCAAATACAACGTCCGCTCCATGCCGGTCCGCAAAGACGACGAGGTCCAGGTCGTGCGTGGTACC
TACAAGGGCCGCGAGGGCAAAGTGGTCCAAGTCTATCGCCGCAAATGGGTCATCCACATTGAGCGAATCACTCGTGAGAA
GGTCAATGGGTCAACTGTCAATGTGGGTGTTAATCCTTCTAAGGTTGTCATCACCAAGCTCAGACTCGATAAGGATCGCA
AGTCGCTGCTCGAGCGAAAGGCCAAAGGCCGGGCCGTCGCTGATAAGGAGAAGGGGACTAAGTTCACTACTGAGGATATT
ATGCAGAGTATTGATTAAGAGGTGTTTTGCTTGGTTTAGTTGTTTTTGGTTTCGTGTTTTGTTATAACTTTCGATCTTAA
ATTGTTGCGTATTTCAGTAAGATATACGAGTATTGGATGTTAGACTTGATATATTTATGTTTGGTAATAGCTATGAAATG
TGTTTTGTTTTGTTCAAAAAAA
>Contig27 Contributing genotypes: 0.00%B493; 33.34%B493QAL; 33.75%B6274; 32.91%B7262
ATTTAATAACATCATCTTCTTCAACTCTCTGTTTGCTCTTCTGGGTCACTGATCTTGATCTAACTGTTTTCCACCTCAAA
CTTGGGCAATGAATCAATACAGAAGCTCCTATACATGATGTCGTAGAACTTCAAACTATTTAGCGGAAATCCACTTGTTT
TTAGGAACTTGAGAAGGATTGATAATCATCCGTTATGCAGCATTGAGCACAGCTGGAGTTGATGAGAATCTGTATATTTG
AGCAAGTAAATTATTGGCCCCTTTAGATCTGTTTCTTCTTGTTTGATGAATTTGTTCACTTTCCACGAAGACGATGGGAA
ATTTTGGTGTGGCAACAAAGTGGCGGTATTAGTTATAATTAACCGTAGATAGTGCGAATTCCAAATCAAATGAAGATCAA
AAGTCGTTTACTGGCACCATCGTGACTATTTATCTTCCTAGTTTCTGGATTTTGGACGGCGATTTCATCTGGAAGTCCGT
GTCAACCGACTCAAACAGAAAATATTCAATAATCATATTTTCAACATGGATGAGACTATTGCTGCCAATTATCAGCAGAG
CATATTTCAACGGTTGCTCTCTGCCATTGTGCCCATACTACTGGTTGCAATATCATATGTTGACCCTGGGAAGTGGGCTG
CAACTGTTGAGGGAGGAGCCCGTTATGAGTGTAATACTGTGTTACTAATGCTTGCTTTTAATCTTGCTGCAATCTTGTGC
CAGTACCTGTCTGCTCGTATTGCTGTGGTTACTGAAAAAGATCTTGCTCAGATCTGCAGTGAGGAGTATAACAAGGTCAC
ATGCATCGTCTTGGGAGTTCAATCTGAGCTATCTATGATTGTTTTGGACCTTACAATGA
>Contig28 Contributing genotypes: 0.00%B493; 36.24%B493QAL; 33.96%B6274; 29.80%B7262
CGACCAGTTAAAGTTTTCATGTGCCGCAAATCACAGCTTCAAAAAAACACAATACTCTCCATACAAGGATAATTATTTAT
TGCATGATTCTGCATTTCTGGAATACCATATAAGTATTTAACCAACCAAAGAGGAACAGGGACTCCTTAGGAATAATTTC
AACTTTGTTTGCTACTCCACATTTTACCTATCATACAACCTACTTTAAGACGCATAATAATCCTCTGTTATCCAATAAGC
ACTTTTTCTCAAAGCCAAAAGATTCACATGTTACAGGAAGTAAATCCCAGTAATCATGCAATTTCTGGAAAAAAATCCCC
TCGGACAAGTGTCGAGCTCCAAGAATGAGAAAAACGTTTCCGTTTAGAAAAAGTCATGACCAAAAACGCTTACTAGGTTT
GTCTTATCATTTGCTGTCTGTGAAATCTGCATCAATAACATCTCCTTCCGGTCCCTTGTTCGATGCTTCTGATGGACCAT
CTGCTCCACCTGCGGCAGGATCAGCCCCAGGTGTAGCACCAGGTTGGTTGTAGAGGGACTGGCCTAGCTGCATGACTTCT
TGGTTCAAGGCAGCCATGGCGTCCTTTATCACTTGAGTCTCACCTTCTGTAATAGCCTTTTTTAATTCCTCGAGTTTTGC
TTCGACCTTCTCTTTCACTTCTACAGGAACCTTTTCTCCAAGCTCCTTGAGCTGCTTCTCGGTCTGATACACAACAGAAT
CTGCCTGGTTCTTCGTGTCTATCGCATCTCTCTTTTCCTTGTCTTCCTTAGCAAATCGCTCAGCTTCCGAGACCATTCTT
TCTACCTCATCACTAGGCAGGGTGCTAGCCCCGGTAATGGTAATATCTTGCTTCTTCCCAGAACCCTTGTCAACAGCAGT
AACAGACAAAATACCATTTGCATCAATGTCAAATTTGACTTCAATCTGGGGAACTCCGCGTGGAGCTGGTGGGATTCCGT
CAAGACGGAAGCTCCCAAGAGATTTGTTGTCCCTAACAAATTCCCTCTCACCCTGAAGGACATTGATATCAACACTAGTT
TGCCCATCAGCAGCTGTTGAGAATACCTCTGATTTTGAAGTGGGCAGGGTTGTGTTCCGCGGAATGATCTTTGTCATAAC
ACCACCAAGAGTTTCCAGTCCAATTGAAAGTGGTGTTACATCCAAAAGAACAATATCACTAACGTCCCCAGCCAACACGC
CAGCCTGAACTGCAGCTCCTAGAGCAACCACCTCATCAGGATTGACAGTAACATTGGGATCCTTTCCTGTTAAAGATTTC
ACAACTCCCTGAACAGCAGGAATACGGGTTGAACCACCAACAAGGATCACTTCATCTATATCACTAATTGATAGCTTTGC
ATCCCTCAAGGAATTTTGAACAGGAGTTTTAAGCCTATCGAGGAGATCTGAGCATAGTTCCTCAAACTTCGCCCTTGTCA
AAGTAGTTTCTATGTGCTTGGGACCATCCGCAGTGGCAGTAATGAAAGGCAAACTAATATTTGCCTGGGTCAGAGTCGAT
AGCTCCATCTTAGCTTTCTCTGCTGTCTCTGTTAGACGCTGTAGAGCTTGTTTGTCCTTTAAAAGATCTATGCCCTCATC
ATTTTTAAAACTTAATGCAAGCCAATCGACAATTCTTTTATCAAAGTCATCACCACCCAGATGTGTATCTCCAGAGGTCG
AAAGCACCTCAAACACTCCATCACCGACTTCAAGAACTGAAACATCAAATGTTCCTCCTCCAAGGTCAAAAACGAGAATA
GTTTCATTGTTCTTCCTTTCAAAACCATAAGCCAAAGATGCCGCTGTAGGTTCATTAATAATTCGCAGAACCTCTAAGCC
AGCAATTCGACCTGCATCCTTTGTAGCTGTACGCTGGGAATCATTAAAGTATGCCGGAACTGTAACGACGGCTTTTGATA
CTTTTTCATTCAAAAACTTTGATGCATCATCTACGAGCTTTCTCAAAACCTGAGCAGAAATTTCCTCGGCAGCAAATTGC
TTCCCAATCGCGGGACAATCAAGCTTAACATTCCCATTATCATCCCTAACCACATTATAACTAACTTGCTTAGCCTCCTC
ATCAACCTCAATCATTTTCCTCCCAATAAACCTCTTAACCGAAAAGAACGTATTCTCCGGGTTCACCACAGCCTGTCTTT
TCGCAATTTGCCCCACCAATCTATCCCCATTCTTCGTATACGCCACGACAGACGGTGTCGTTCTCTGCCCTTCAGCATTG
GTCACAATCACAGGCTTCCCGCCTTCCATTGCACCCACAGCTGAATTAGTAGTCCCCAAATCAATCCCCACAACTTTCTC
CGCCGCCACTCGAAAACTATGGTTCCTTCTGTTACTGCATTTTCTGAGCCTCGGGAGTGATGATTTGGGGTTTGTGAACG
ATACGGAGGTTCCCAAGAACGCGGATTTTGAGGCGGGTCGGGTCGGGTTGGGACTGTAATTGGGTCCGAGGGGATGGATT
TGAGCTGCTGTGGAAGCCATTTCGGAGTTTGTAGAAAGATTAGAAGTCTAAGAGGCCCTGGTTTGGATTGTAATTTGGGA
GAGAGTTGAGAGAGATTTTAAAACCCTAGAAATGGGAGAGATGAGAAGATAAGAGAGATTGTGAGGAGGGGTTTTAGGAG
AAAGAGAGAGGACAAGCGGAAGGTTCTAGAAATGAAGCAACACAGTGGTGAACACTCCGGAACTGACCCCAATTCTCTTG
GATGCTACTCCTATGATCTTGTTGCAAAGCCAACTGATGTATATGAGAGGCTTCAACCCTCAGGGACTGATTGAATTGCA
TTTTGACTCAAATCAAGAATTCTTAACTGCTGCAGACTTGATAGATCTGAGGGAACTTCTGATATTGACATCCGTCTCAA
GTAAAGCTCTTGCAACATTGGTAAGCTAGAAAATGTAGCTTGTTCCGGTAAAGCACCTGCATTAGCACTTAGGTCCAGAA
TTTGGAGCTTGGATATAGCCTGGAACCCATCTGCTGGAATCTGCCCAAGTTGATTATTATCCAGCTTCAAACATAAAAGA
TTGGAGAGTGACTTCAAAATTGCACTTGGCCAGGCTTTAATCTTGTTTCTTGATAGAATCAAAACCTCAAGGGACACACA
AGAGGAAAGTTCAACTGGTAACTCTTCAATTAAGTTTCTTGATAAATCAACTTTCGTTATTCCATTTGACTCACATATTT
TTGCAGGGACAGTAGTCAAAGATAGCCCTCCTAAAGACAGTTCCTTTGAATTAATAGACAATCGTGCTGCCATATCCACA
ACATTTTCCTTTTTGGCAGAACTAGGTCCAGACTCTTCAGTCGGAAGTCTACTTCGAAGATACTTCAACAAAGACGGTGT
AGGCCCAGATACCAGTGAAC
>Contig29 Contributing genotypes: 0.00%B493; 94.02%B493QAL; 2.97%B6274; 3.01%B7262
AATTAAGCAAGGCAAACTCGATCTCAGATTACTCAAAAGGAAACGATTACAAAAGGAATACTCGGAACTTTCGAGAGGTT
CCGCCTCTCCAAGCTTGATAATGTTTATAATTCTCCAGATAGATCTACCCACTACACAACCTCCCCTTTAACCCCCCAGT
CCACCCTTTACTTCTTTACTCTTTTACTAGTTACTGCTTGTAGCACTTGGACCTATTGGACCCGCTGTTGGGCTGCTTAT
CTTGTCTTTGGGCCTCCGCCTGTTATATGCAATTAACGCCTTAGGCCCATCCTGGTGCATCACATTACCCCGGCGCCAAA
GAGACACCTTGTCCTCAAGGTGGAAATCAGGAAACAAATGATCGAGAACATCAGCACTCTCCCAGGTGGCCTCACTGACA
GGAAGGCTCTTCCATTTTACCAACACCTCCACATCTGCCTGATGCTGTCGAACATTCAGTAGCATTTCAGGCTCCACCAC
CATTTCCAGCTCCTCATTTAGCTGTGGAGGAAGAGTAGGGGACACCAGTACTTCTCCCACTGCACGCTTAAGTTGAGATA
TGTGAAATACCGGGTGAATCTTACTTTCTTCAGGAAGCTCTAGTTTGTAAGCCACTTGACCAATGCGCTGAAGCACTTTG
AAAGGCCCATAGAAACGGGGTGCTAACTTCCCATATGGACGCTTAGCCAGTGATCGTTGACGATACGGTTGCAATTTCAA
GTACACTAATTCATTGACAGCAAAAGAATCAGGCCTCCGTTTTTTATCCGCTGCTAGCTTCATCCCCTGCTGCGCCTTAA
GCAAATTAAATTGCAGGTCATCCAGTATGGCGTCCCTGTCAAGCAAATACTCTTCCAAACTCTGGACTGGTGTTCTACCC
TTGTTCACACGCAGCACATGCGGAGGTTCTCTCCCATATAGAATCTGAAAAGGACTGAATTTCGATGAGCAGTGGGGAGA
AGTATTGTATGAAAACTCTGCCCATGCTAACCATTTTGCCCAGCCCTGCGGCTGTCCCCCAACAAAACACCTTAAATAAG
TTTCCAACCCTTTATTCACAATTTCAGTTTGCCCATCCGTTTGGGGATGGTACGCTGTGCTGCGTTTCAGCTGCGTTCCC
TGTAGCTTAAATAGCTCTCTCCAAAACAAGCTCATAAAAATACGATCCCGGTCTGAAATAATTGAGGCTGGAAAACCATG
AAGGCGTACAATCTCCTGAATAAATCTTGCAGCCACCGTAGATGCATCAAAAGGATGTTTCAAACCGATAAAATGTGCAT
ATTTGGACAAGCGATCCACCACCACTAGAATAGTATTAAACCCCTTGGACAACGGCAATCCTTCCACGAAGTCCATAGTA
ATATCCTCCCAAACCATCGATGGCAGTGGCAGTGGCTGCAATAAGCCTGCAGGATGCTGTTGAGATGCTTTTTGTGTTTG
GCAGACAGAGCATTTTTGGACATATGCAATAACATCCCGTTTCATGCCTACCCAGAACCAATCTTTCGACATTCGCAGGT
AAGTTTTCAACTCCCCTGCGT
>Contig30 Contributing genotypes: 5.88%B493; 31.76%B493QAL; 31.76%B6274; 30.61%B7262
GAAAATACAAGGGAGGTTCTTGTGAAATAATATGGATAACGTTGTCCACTCAATTTCGTAGTTAAATTATACACAACATT
ACCAGAACATCAAGAAAACCATAGCCATGGCTGCGCTTAGCAGCACAAGTAGCTTATTCTTCCCATCAAGACTCACTGTC
CCCAACTTATCTTTCCAATCTAATCTAAACCCACTTCGCCTTAACCATCTTTCGACAACCCCATCTTCTCCTTCTCCGCA
ATCTTTAACTACCACTTCCATTTCTCACAGTCCCATCACCGCCCGTTACGGCGGCGGCGGCGGCAACTTCCCCCGGTCAA
ACTCCGGCGACTTTAGGCGTAAGGGTGGTTCTAATGATAATGATCCAGCCCTTAATATCTCTTCTATTAGGTCTGAAAAT
GTCAGGCTGATTGATGAGAAGCAAAATATGATTGGAATAGTGCCCAAGTATGACGCTATTCAAAGGGCTGAGGATGCTGA
ACTTGACCTCGTAATACTGTCTCCGGAAGCTGATCCACCAGTCGTCAGATTAATGGATTACAATAAATTTAAATATGAGC
AGCAAAAGAAGAAAAGAGATCAGCAAAAGAAAAGTGCTGCCCATCGCATGGATTTGAAGGAACTAAAAATGGGTTACAAT
ATTGACGTGCATGACTATTCTGTGCGCTTGAAAGCTGCTTTGAAGTTTTTGAAGGCTGGCGATAAGGTCAAAGTCGTAGT
GCAGTTGAAGGGCCGTGAAAGTGACTTCAGGAATAAAGCTATAGAGCTTATTCGACGTTTCCAGAGTGACATTGGAGAGC
TTGCAGTAGAGGAGAGCAAAAGCTTCAGAGAGAGAAGCATGACTCTAGTAATGGTTCCAAATAAAGTTGTTCCCATACAG
AAACCTCCAGAATCACCAAAGAAGAACGAGACAACAGCAACTGAAGTTTCAGCCCCTGTCTGAATTCCACCCTTATATGC
TGGTTTTATTTTCTAAAGCAGGACAACCTTCAAGTTATTCTTCTTACTAGAACAGAGATTTCACAGTCTAGTATAGGTTT
TAGTGTATAATATTGATATATAGCTTCTGTTTATCCTGAATACAATAGCAACCTTTTCTGGTACCCCTTGCAGCCAGCAA
TGAAGCTACTGCTTCCTAAGTTTGTGAATTTTCTGTTCTTTGTTGTAGTGGGTGCATAATGTGGATCGTTCCATTAAGAA
GTGACTTTTACTGTCATAGGAAATCAGTGACATAATTCTTCGAATTCAAGTTTTACAGATGTTTATATTAAATGCACAGC
TTCGCCAATTTAAGGCCAGAAATCGAG
>Contig31 Contributing genotypes: 0.00%B493; 46.58%B493QAL; 31.34%B6274; 22.08%B7262
GATTCGTCAGAGGCCACTGTGGGTTTACAACTTAAAGATCAGCCACTTTCAGAATCTTTAAATATTAGTTCGAACGGGGA
GGATCTGTCGCCATGTTTGAAACTCCAGTCAAAGATCTCACTGATATTTGAGTCCGCGTCGAAAGAATCTGATTTGAAAG
AACTTTTGGAACATATCCGAAACGTAGTACAGGACATGGATGCAAGTTTGCATCAGAGTTCAGTGAGCTCTACTAATACT
GCAGGTGATTGTCCAGCTTTACCTGAGAACTCCATGGACATTGCTGGTAAAGTATCCTCTTTGTCTCAGGAAACCCACAA
ACCATCTGAAGCTGTTCATATAATTGATGAAGATATGGTGGCTGCTGTATCTCAAATTCATGAATTTGTATTGCTACTTG
AAAAAGAGTTTAGAGCTGTCCAGAACTCATCACTGGAAGGTGACGAGTTAACTAAAATATTGGGGGAATTCTCTGCTGCT
TTTGATGAGGTTAAAAACAGCAATATAAGCTTGAACGAATTCGTTATTTCCCTTTCCCGTGTATTCAGCAAAGCCAGTTA
TTTCCGTTTTGATGTCCTGGGTTACAAACATATCGATACTGAAGGAAGTACTTCTGATTGCATAGACAAAGTTGCTTTAC
CTGAGAACAAGGTAGTTACAAACTCTACACAGAGGTATGCAGATGGCTGTGCTCATTTTTCTGATTCAACATCTGATCCT
GACATTCCCCATGAAGGTGCTTTTGTCCCTACCTCTGAAGTGAAATCCTCATGGACTTGCTCACTGAAGGACTTGGAGTT
GCTAAAATCAGAAAAAGACAACACTATAATTGATCTAGCTAGATGTACTGAAGATCTAGAATCCACTCGGTCCCGGTTAC
AGGAAACAGAAGAACTTCTTGCTGAAGTTAAATCACAACTGGCATCTGCTCAAAAAGTGAATGGTCTAGCCGAGACACAG
CTGAAATGTATGGCTGAATCATACAGGTCTCTAGAAAAGCATGCAGAGGAGTTACAAATTAAGGCAGATTTTCTACAGGC
TAAAGCAGATAGTTTGGATAGTGAGCTTCAAGTGGAGAGGAGGAATCACGAGGATTCTCTTGCCAGATATAATGATCTTC
AAGAAGAATTGAAAAGGATCGAGAGCTTTCCAGTAAATCAAGTTGATGCCAAGAGTAGTCAGGAGACAGAGTTAGCGGCT
GCAGCTCAAAAGCTAGCAGAATGTCAAGAAACTATTTCTCTTCTAGGCAAGCACCTGAATTCAATGCGCCCTCAAATGGA
ATCTGGCGGGTCTCTAACCAAGGAGATGATTCTAAAGAAGGATGGAATCTTCACTGAAGATAAACTAACAAGTATCATGA
ATATGCAGGATGGTAATAAATCTGAGTCTGATAGTTTTCGTTCAAATATGCATCGAGCTGGTAGTGACTCGGATATATTT
AATACACCACTTTCTCCATCCTTTTCTGAAGCAAACAATCTATCAAGATCACCAATCACTTCAAAGCATTATCCCAAGCA
CAGGCCAACTAAGTCAGGCTCTTCTTCCTCTTCAAACCCAACATCAGAGAAACACAGAGCAGCCG
>Contig32 Contributing genotypes: 0.00%B493; 62.92%B493QAL; 0.00%B6274; 37.08%B7262
TATCAACTAGAGAAAACCAGAAAGACTCAAACTCATCGACCGAATCAGTCAAGTTCACACATTTATGGAAGTCTGCTTCA
AAATTTGGATGTTGAAGAAACATATGGGACAACTTCTCTTGGCATTTCTTCAAAATGTGCCATTTGCAGAAACGATGACG
GGCCTGCGGAAATACCTGCATGACAGCTGAACCTATCAATGAATCATAGTCTGTTGTAATTGATACTG
>Contig33 Contributing genotypes: 0.00%B493; 50.34%B493QAL; 0.97%B6274; 48.69%B7262
CGAAATGGCGGCCTAAGGATAGAATGAAAACTGGCTGTGTTGCTCTCGTTCTATGCTTAAATATTACCGTCGACCCCCCT
GATGTAATAAAAATATCACCTTGTGCCAGAATGGAGTGCTGGATTGATCCAAATTCTATGGCTCCTCAAAAAGCGTTGGA
AACAATTGGAAAAACCTTGAGTTATCAATATGAAAGGTGGCATGCAAGGGCAAAGTACAAGATACAGTTAGATCCTACTG
TCGAAGAAGTGAAGAAACTTTGTTGTACATGTCGCAAATTAGCCAAGTCTGAAAGAGTACTGTTTCATTATAATGGTCAT
GGTGTGCCAAAGCCAACTGCAAATGGTGAAATTTGGCTGTTTAACAAGAGTTACACACAATATATTCCTCTGCCAGTAAG
AGACCTCGATTCTTGGTTGAGAACACCCTCAATGTACGTTTTTGACTGCTCTGCTGCAGGAATGGTTGTGAATGCCTTTA
AAGAGCTCCAGGATTTGACTCCTTCCAACTCTTCTGGATCTTCTGTAAGGGATTGCATTTTGCTTGCAGCTTGTGAAGCA
CATGAGACGCTTCCGCAAAGTGCTGAGTTTCCTGCTGATGTATTTACATCTTGCCTCACCACTCCCATTAAGATGGCATT
GAGATGGTTCTGCACACGTTCGCTGCTTCACGAGTCTCTTACTTATTCACTAATAGATAGAATACCTGGTCGGCAAACTG
ACCGTAAGACACTACTTGGGGAGCTGAATTGGATATTTACTGCAGTGACTGACACAATTGCCTGGAACGTGCTCCCACAC
GATTTATTTCAAAGGTTGTTCAGACAAGACTTATTGGTTGCAAGCCTGTTCCGAAATTTCCTACTTGCTGAGAGGATTAT
GCGGTCTGCAAATTGTTCTCCAATTTCGCATCCAATGTTACCAGCTACCCATCAGCATCATATGTGGGATGCCTGGGATA
TGGCTGCTGAAATGTGTCTTGCTCAGCTTCCGGCATTGATTGAGGACCCCACCGTTGAATTTCAACCAAGCCCTTTTTTC
ACGGAACAGTTGACAGCTTTTGAAATTTGGCTGGATCATGGATCTGAGCACAAGAAGGCTCCTGAGCAGCTGCCAATTGT
TCTTCAGGTTTTACTTAGTCAATGCCACCGTTTTCGTGCTCTGGTGCTGCTTGGCAGATTTCTTGATATGGGGTCTTGGG
CCGTAGATCTGGCTCTGTCTGTTGGGATTTTTCCCTATGTATTAAAGCTTTTACAGACAACTACTCCAGAACTTCGTCAG
ATTCTTGTGTTTATCTGGACAAAGATCCTTTCCCTCGATAAGTCATGCCAGGTGGATTTAGTCAAAGATGATGGGCACAA
ATATTTCATTAGGTTCCTCGATAGTGAAGAAGCTTATCCAGAACAGCGGGCAATGGCTGCATTTGTTTTAGCTGTCATTG
TTGATGGACATCGAAGGGGACAGGAAGCCTGTATTGAAGCTGGTCTTATACATGTATGCTTAAGGCACCTACAGGATTCA
ACCGCAAATGAAGTACAAACTGAGCCATTATTTCTTCAGTGGCTTTGCCTGTGTTTGGGAAAACTTTGGGAAGATTTCAC
AGAGGGACAGATAATAGGTTTGCAAGCAGATGCCCCAGCCATATATGGACCTCTACTTTCTGAGCCCCAACCTGAGGTTA
GAGCTTCAGCTGTGTTTGCGCTTGGCACTCTTTTTGACATAGGGTTTGACTCATCTAGCCTATCTAGGGATGTTGGAGAT
GAAGAAAGTTATGATGATGATAATGATGAAGATGAAAAAGTGAAGGCTGAAATTAGTATTGTAAAGAGCCTTCTAGATGT
TGTTTCAGATGGAAGCCCATTAGTAAGAACTGAGGTTGCTGTAGCTTTGGGGCGGTTCGCGTTCGGCCACAACAAGCACT
TGAAATCAGTTGCTGCAGCAATTTTGAACCACCAGCCTCATTCAGTACTGAGTTCCCTCCCTTTCTTTGCTATTAAGGGT
ACAACAAGTGGCTGTACTTCAGCAAATTATTATTCCCATACTGGGCCTATCTTGAAGGCAGGTGGTGATAGCCAGTCAGT
GGTTTGTGATGGTAGAATATCCACCAGTAATCCCCTAGCTACTTCTGGTGTGATGCATGGGTCGCCAGTTTCTGATGAAT
CATCTCAACATTCAGATTCTGGTATATTGACCAACTGCATTAGTAATGGCGTCATTGATCGTGCTCACTCAAGACATTTG
GACAACGGATTTTATTCACAATGTGTATCTGCTATGTGTACACTAGCCAAGGACCCATCACCACGAATTGCAAGTCTTGG
CCGGCGGGTCCTGTCAATCATTGGGATTGAACAAGTTGTGACGAAACATACCAAGTCCACTGGCCATGTAAGTTCAAGTG
AATCTACTACACCTCCAACCAGTAGTCTTGCTGGACTAGCACGATCATCTTCTTTATTCGACCTGAATGCGGGACACTTG
TCTATGACTTTCAGAACTCCTCCAGTTAGTCCTCCTCAACCGACTTACTTCACAACGGGCCTGCGAAGAGTTTATTCTTT
GGAGTTGAGGCCACACCTAGTGAGTACTCCAGACTCGGGATTAGCTGATCCGCTTCTGGGTTCTCTTGGAGCTTCTGGTT
CCTCTGAGCGCAGCTTCCTTCCGAAGTCAACTATCTACAAGTGGAGTTGTGATCACTTTACAAAACCCCTTCTTACTGCC
GCAGATGATAGCAATGAAATAATTTCAAAAAGAGAGGAGAGGGAAAAATTTGCCTTTGATCAGATTTTAAAATGCCAGCA
CTCATCTATTAACAAGCTTCACAATCAAATTGCTGGATGGGATACAAGATTTGAGGCTGGTGCCAAAATAACTTTGCTGC
AACCTTTTTCACCCGTTGTCATTGCGGCAGATGAGTGTGAGCGTATCAGGGTATGGAATTATGAGGAAGCCACCTTGCTA
AATTCTTTTAGTAATCATGATTATCCATACAAAGGTATATCAAACCTCAGCTTAATAAATGAGCTTGATGACAGCTTACT
TCTTGTTGCATCTAGTGATGGAAGTATCCGAATATGGAAAGATTACAGTGCTAAAAGCCGACAGAAACTTGTTACTGCCT
TTTATTCAATCCAAGGTCCTAGGCCTGGTGTTCCTAGCCTGAATGCTGTTGTTAAGTGGCAGCAGCAATCAGGCATTTTG
TATGCTTCTGGGAAATTATCATCTATCGCGGTATGGGATCTTGACAAGGAGCAGCGTATTAACTCCATTCCTTTGCAGTC
AGAATGTAGCGTCTCAGCGATGTCTGCTTCTCTAATACATGGCAGGGAGTTTGCAGCTGGATTTACAGATGGTTCAGTCA
GACTCTTTGACATTCGAACACCTGACATGCTCGTCTGTGCAACTCAATTACATACCCAAAAAGTTGTGGGGATGGGTTTC
CAGCCTGGTCTTGATCCTGCCAAGATTGTCAGTGCTTCACATGCTGGTGACATTCAGTTCCTTGATTTTAGGCATCACCG
TGATGCGTACTTAACAATTCATGCCCACAGGGGATCGCTTGCAGCTTTAGCTGTTCATAGACATGCTCCTCTTATAGCTA
GTGGATCAGCCAAACAGCGTATCAAAGTCTTTAATATGGACGGTGAGCAATTAGGGACCATCCAATATTACCCCACTTTT
ATGGCCCAGAAGATAGGATCAGTAAGCTGCCTCACTTTCCATCCTTACCAAGTAATGCTAGCTGCCGGTGCTGCAGATGG
GTGTGTTTCAATCTATGCTGATGAGATCTCCTCACCAAGATTTTAATGATACTTCAGGAGTCGTAACACTAGGTAATCCT
GGAGAATCAGATTCCAGGGGCAATATCATCAACGAATTGCTATATGCAAGATTCTGCTTCTTATCGAAAATCAAACTGTG
AAAATACAAGGCTAGTTGCTTGGAATTTGTATTCTAAAATATTGGTCCGCCCTGCATTGCTAAGGTGATACAAAATGATT
AAAGGACAGTGCATGGCGATGCATCAACAATCTTACATGTAGGTAGAAAGATGTAAATAGTGTCTAAAGATGTAAATATT
TACTCTTCCATTACATGTTAGTTCCCTCTTGTGCTAGGTGTAAATATTGTTTAAATGTAACCGTAATGACTGTCCATGTA
AAATATTTGTTTATTTGTATATATGGAAGGCTTAGGCTTTGATGTTATGGCATGGGAA
>Contig34 Contributing genotypes: 0.00%B493; 36.57%B493QAL; 34.62%B6274; 28.81%B7262
ATTTTTTTTGAAACCCTAGGCTGAGAGAGGGGAGAGAGAGAGATCCATGGCTCAAAATGAGCAGCAGGGGGGTCAGGGAA
ATGGAAATGGAATAGACCCAGTTGTTCTTGATGATATTATCAATAGGCTTTTGGAGTTTAGGCAAGCTAGGACGGCCAGG
CAGGTTCAGCTTTCTGAGAATGAGATCCGCCAGCTCTGCGCTGCGTCTCGAGAAATCTTTCTCCAGCAACCTAATTTATT
GGAGCTTGAAGCACCCATCAAGATCTGTGGTGACATTCATGGGCAATATGGTGACCTTTTAAGGCTTTTTGAGTATGGAG
GGTTTCCTCCTGAGGCTAATTATTTGTTTCTTGGGGACTATGTGGATCGTGGCAAACAGAGCTTGGAAACGATATGCCTA
CTCCTTGCATACAAAATTAAATATCCAGAGAATTTCTTTCTTCTTAGAGGAAACCATGAATGTGCTTCCATTAACAGGAT
ATATGGATTCTATGATGAATGTAAGCGGCGTTTTAACGTGAGACTCTGGAAAGTGTTTACTGACTGTTTCAATTGCCTTC
CGGTGGCTGCTCTCATAGATGATAAAATTCTTTGCATGCATGGCGGCCTTTCTCCAGATTTGACCAACTTAGATCAGATA
AGAAATATAACTCGTCCAACAGATGTTCCAGACTCTGGTTTGCTCTGCGATTTACTTTGGTCAGATCCTAGTAGAGAAGT
CAAAGGCTGGGGAATGAATGACAGGGGAGTCTCGTACACTTTTGGCCAGGACAAGGTTGCAGAATTTTTAATGCAGCATG
ACATGGATTTGGTTTGCCGTGCTCACCAGGTTGTGGAGGATGGGTATGAATTCTTTGCCGAGAGACAGCTTGTGACTATT
TTTTCAGCCCCCAACTATTGTGGTGAATTTGATAATGCTGGTGCAATGATGAGTGTCGATGAAAGCTTGATGTGCTCCTT
TCAGATTTTGAAGCCTGCAGATAGAAAACCCAGATTTATGTGAAGCCAGTCTTGGATTCCTCTCTCTGGCCGAGAAAATC
CTTCTTGCTCATGTTGGAAACATTACTTTGAAGATGCTCTCCAGGCTTGGTCGGTGAAATTAGAAAACTATCCGTTTAAA
TGGTGTAAGATCCTTTAATTTAAAGGTACTGTGTGTTGCAAGACATTCGGAGTTGCCTTTTTATATTTTTGGAGGCAAAT
TGTCCCCTTGGTTGGTTGATAGCCCCCAAACTGAGACATACTTAACGGGTTCAATGTTATATACATGGTGGAAAACTGAG
ACATACTTAACGGGTTCAATGTTATATACATGGT
>Contig35 Contributing genotypes: 0.00%B493; 40.99%B493QAL; 33.00%B6274; 26.01%B7262
GCCTGGTTATAATAATTTGATGCAAGCATATTGTGTGTAGTTCGAAATGCATCTGCCATCTTTGTCAGATGGTTGTTGGT
AACCGTCCTTGCAGTATTAACAGGCTGCTCAAAAGGATCCTCAACATAGAGTACAAACGTCCTGGACAACCAAGCCATGT
TGTTCCCGATATCTTCCCAGCATCCAGAGTATGGGTTAATTCCTTGTGCTGAGGCCCTCCCATCAATGTCAGAGAACTTT
GCAAAGAAAGAAATGAGCAGACCAAATAAAGAACTTCGGTTTATCCTCCTAGACCTATCCAACTTGAACCTGTTTATGTT
CACAGCACACGTTTCTTCGATTTTTCTCTCAGCATCAGCTCTTACACCTGAAAAGTCATGTGCCAAATCTCCTGGATAGA
TTTCTTTAAGAGGCGGTAGAATTGCAGGTACACATGTCTGGAAATGAAAGAGAACCATCAAGGTTAGACAATATGAATTC
AAAGTCCCAGACTCTGCTTCGTTAATATCAAGCGCTATGGCCCATTCCTTGACCAGCAAAACTATATCTCGAAAGCGCTC
ATCAATCCCAGTGATCCAGAAAAGCAACTTGGCCTTCATTTGACCAAGCAAATTAGTAACAGAGATATCACAAGTGATCC
TTTGAAGGTGGTGCTCCAACTTCAAGAAGGGTACTCTAGCATTACTGATAAGTCTGAGCTTACGCCATGTACCTTTACTT
CTAAGAGCTCCTAGTAAATCTGCCAGCAAACTTTCCTTCTGCTTTCTTGCTGTATGTGAGATATGAGAATATGTATTTTT
GGCGCACGCCGTAGCCGTCTTGGAGACAATGGCCTAGCTCGCGTAGCGCGTCGACGTGGCCTAGAAAAGCGGCTCGAGCG
CACAGCGCCACGCCGGCTCGGAGATCTTTATCG
>Contig36 Contributing genotypes: 7.43%B493; 30.89%B493QAL; 30.18%B6274; 31.50%B7262
TAAAACTCCAACCACAAGCCTTATCTCTCTCCCCCATCTATTTTTCAACTCTCTCTCGTCTCTCTCCCTCATCTCTCTGT
ATCTCCCATCCATATAACTCTCTCTCCCCTCTTTCTCTCTCATCCGTATGGCATATTCTCCGATTCCCCATCCATCTCTC
CCGATTTCAAATCTCTCTATGCTCAGTTTACTCTGTTTAATTCTCAATTGATTACAAAACTTCTGCAGTGGTGGTACTAT
CGGACTCTCATAGCTTCTTGATCGGCGTTAGAATTAGGGCTTTTGTGTTGTTCGAGATTTGGTTGAGATCCGTGACATGA
AGATTGAAGATTACGTCGATGATGAGATTGATTCATGTGATGATAATAGCGGTAAACAGATTGTTGCGGTTGATGCCAAA
CGCGTGTTAGTTGGAGCCGGGGCTCGGATCTTGTTTTACCCGACTTTGCTGTATAATGTTTTCAGGAACAAGATTCAGTC
GGAGTTTCGGTGGTGGGATGAGATTGATCAGTTTCTCCTTCTTGGGGCGGTTCCGTTTCCTAAGGATGTTCCCAGACTTA
GGCAGCTTGGTGTTGGTGGTGTCATTACCCTCAATGAGCCTTATGAAACTTTGGTTCCGACCTCATTGTACCATGCTCAT
GGAATAGACCATCTTGTAATTCCAACACGAGATTATCTCTTTGCTCCTTCGTTTGTGGATATTAAGCGCGCGGTAAATTT
TATTCACAGGAATGCATCTTGTGGTAAGACTACTTATGTTCACTGCAAAGCTGGAAGGGGAAGGAGTACAACCATCGTCC
TCTGTTATTTGGTGGAGCACAAGCACATGACTCCTGCTGCTGCGCTGGAGTATGTACGTTCTAGAAGACCCAGAGTGCTC
TTGGCTCCCGTTCAATGGAGAGCAGTTCAAGAATACAAGCAGCACCGGTTGGCATCTACTGGCCAGTCTCCATCAGCAGA
TGCTGTATTGATTACAAAAGCCGATTTGGAAGGTTATCATAGCTCGTGTGACACTGTCGCTGGAAAAGAACTGGCAATCA
TCAATAGAGTGACCAGGAGCAGGCCTATGATTGCAAAACTATCCTGTCTCTTTGCGTCTTTGAAAGTTTCTGGCAGCTAC
ACACCAGTTACTAGACAACTCACAGAGGCCCGTGCTTGCTAAATCCACCTACAGTTGTAATTTTTTGCTTGTATAGTACG
ACCATTATGGAAATAAAAGTTTAAAGAGTGATGCATTTCCCATGCTCCCGGTCATCTTGTGTTGAAAGAGGAAAAATGGG
GAAAATAAAGAGTCGAAGATATCTAAAAGCTGTTGTGCATTTGGAGGAATACTTGCCCTAAGGTGATCTTTACATGTATC
AGCTTTTGATTCTTAGTATTGCTCTTTTCTCTCAAACTTATAAAATGAATGATATGATACTATGGTGCTTTTACACCACT
ATGCTAATGTTCATCTCGACACAAACAGCACAAAACTGAAGTTCATGTGTGC
>Contig37 Contributing genotypes: 0.00%B493; 51.62%B493QAL; 32.88%B6274; 15.51%B7262
TTGCAATTGATGGAATGTGGCAGGTTTTTAAGCTTCAGCAGTCAACTCCTAGAAATGACTTTTGTCGTATTGCTGCAAAA
AATGGAATATTGCTTAGACTTATCAACACTCTATATAGTTTGAATGAGGCAACTAGACTAGCTTCCATTTCTGGAAATTC
TGCTATTACTCCAAGTGAGGCAATGGTTTCCGAAATAAATCTTCCTGATTATGGCAAGGTTAAAGATGGAACAGCTGACA
ATTCAATGATGTCTGTAGCCAAAAAATTGTCATGCGATTCAGATTCTAATCTAGCCAATTCAAGAAAATTCTCTTTAAGT
ACCGTTAAACCCCAACCAAGTACAGCCTCCCTGAGATCACTGGAAACTCCACCACCTAATCCGAAAGAGAGAGAAACTAT
TGACAGGTGGAAAAGTGATCCTACACGAGCAGAATTTGATCTGAGGCAGCAACGAGATAGCAATGGTATCAGACTTTCAA
CCGACAGGGCTATGAAACCGGTAGATGGTTCCCAAAATGGACTGCCTGCTACAAGTCAGCAAGAACATGTACGACCTCTT
CTTAGTTTGTTGGATAAGGAGCCCCCTTCTCGACGTTTCTCTGGTCAGCTTGAGTATGTGCGTCATTTCACTGGGTTGGA
AAAACATGAAAGTATACTGCCACTTCTACAAACGTCTAATGAAAGAAAAACAAATGGCCTTGACTTCCTGATGGCTGAAT
TTGCAGAGGCTTCTGGACGTGGAAGAGAACATGCAAAGTTGGATTCTATGCCGAAAAGCCAATTTTAATCATCTTCATCG
CCTCCGAATCAGCGCTCTAAGCCTTTTCTAAAGAATCGGTCTCTGATAAAGAGTTCCAAATCAAACTGGCACAAAAAGCT
TTCCACGATCTCTCCCTCGTGAAGGCTACTGGTGATCTTCACATTGATGATCATCACACGAATGAAGATGTTGCCCTTGC
CATTGGAACGGCTTTGCTGCAAGCACTTGGTGATAGAAAAGGAATTAATCGATTTGGGGATTTTTCAGCTCCGCTTGATG
AAGCACTGATTCATGTAGCACTGGACTTATCTGGAAGGCCACATTTAAGCTGTGATTTACGTATACCAACTCAGAGAGTT
GGAACATATGATACTCAGCTGGTGGAGCATTTTTTTCAGTCTTTG
>Contig38 Contributing genotypes: 6.02%B493; 35.93%B493QAL; 29.76%B6274; 28.29%B7262
CCATGGTGGCCAATGGGCAAGAAAAGGAGGTTGCATCTATTGATCTAAGCATCGGAGATGCATACTTATCTTTGTCTAGG
TATGATGAGGCTATATTTGCTTATCAAAAGGCAGTCACAACTTTCAAGTCTACCAAAGGAGAGAACCATCCGACAGTTGC
AGCAGTTTTTGTCCGTCTGGCTGACCTATACAACAAGACAGGAAAATTTAAGGATTCAAAAAACTACTGTGAGAATGCTC
TTCGAATCTATGAGAAGCCCTTACCTGGATGTCCTCCGGAGATTTCCTTGCTCATACGATCTGCAATACCAGGGAACATT
GTTGAACCACCACTGAGCACTATGTTTCCATACAGATCCTTCCTGATATCGAGCTCAAGGGAGTAACAGTACAGCGGCCG
GGCGAGCGAGATTGCGAGAGAGAGATGGTCATGGAGATGTTGAATAGTATAATATACCCACCCCAACCATCTTTAATACT
TACAATAATATCAGCTATCGAAGTTTTGGTACTCTGCAACGCCGGTTTTATGGAAACTAAAGGAACCCATATGCAGTATT
CTAAGTTCTGGTCTTCTTCCACTACTGCTAATGGCTCTGATGATCGCAGAATTTCTAGTCGTGTTGGCATGCTTATTTTC
TATACTCCGGCGCTTTTCGCCGGAGTTTTGGGTCTGATTCTTTTTCCCGGCGAGAGTTTGAGGTTTTATTTGGTGGCTGC
TTCACTTGTTGTCCATTTTCTCAAGAGGGATATTGAGGTTCTGTTCGTTCACAAGTTCAGCGGCAGCAGCTCTCTTGATC
ATTCAATTATCATTGCTACATCATATTTCGTCATTACAGCAGGCACAATCTATGGCCAATACCTGAGCCGAGGGCTGCCT
GAGCCGTCGACTGACTTGACATTTGCTGGTGTTGCCATATTCCTGATAGGAATTACTGGTAATTTCTACCATCATTACAT
TCTTTCTAATCTACGAAAGGAGGGTGAGAAACAGTACAAGATTCCTCGAGGGGGTCTATTTGGTCTAGTGATATGTCCAC
ATTATGCATTTGAGCTTCTGGGTTTCGTGGGCATATGTTTGATCTCTCAAACCATATATCCATTTCTCTTCTTGTTGGGC
ATGAGTGGTTACCTTGTGGGAAGGAGCTATGCCACGAAGAAATGGTACATTTCCAAATTTGAAGACTTCCCGAAGGATGT
CAAGGCTCTGATTCCTTTTGTTTTCTAGATAATATGTTACTTGTAATCACCTGCTATGGATGTGTAGAAAAACTCTTGCG
TTCACTTCAATTCTATCCTGTTTCTTTCAGTGATTGTGTTTATAGTTCAGAGCTAAGTGAAACTGCATGGTAGTTTGTAA
GAGTCCTTGAAAGGTTATTCTTTAGCAATTGCCATAAGC
>Contig39 Contributing genotypes: 0.00%B493; 87.80%B493QAL; 0.00%B6274; 12.20%B7262
CGGACAACGGGGATTTGGACCGCTTTTGAGGAGAACAAAGTTTATAAGCTTGATGCTAGGTTTTTTCCCTTGGTACCTGT
CGAAAAATGTCAGGCATAGAACGAGTAGAAGATTATGATGAATTACGAGAACGAAGATCTGATTTTGAAAATTCTGAAGA
TGAAAGGAGGCAATCCAGGATTGGACATTTTAGAAAGAAAGCTTTGAACGCTTCAAACAAGTTTACACATTCTCTAAAAA
AGAAGGGGGTGAGGAAAGTTAATTATAGGGTTCCTTCAGTTTCCATAGAGGATATACGTGATGCAAAGGAAGAGTGTGCC
GTTCAGGAATTGCGCCAGGTCGAAGTCAAAATCATTTTCAACTGTTACAATCCCTTCTTGATGCTTGAGAAGTGCAGACA
TGAGGTCTTCTTGATCATATTGATCAGGCAGTAAATTATTATAGAAATTTCCTTCAAGCAGTTCA
>Contig40 Contributing genotypes: 0.00%B493; 34.11%B493QAL; 36.57%B6274; 29.32%B7262
CCGTTGAGGCGAAAATATGGGCTTGCGGCTGATAATGTTATCGATGCCCGATTAGTAGATGCCAAAGGGAGGATTCTTGA
TCGACAAGCAATGGGAGAAGATGTGTTTTGGGCTTTAAGAGGGGGGAATTGCCTTTGAGCTTTTCGGGTTCGGAAATTGA
GTCATTTTGGGTTAATGGCCAGATGGGAAGTGGTAAACTTGGTGGACGTGTTGATGTTTTGCAGAATATGACATCTTTGA
AGGAAATTTGGTTGCATTCGAATTCATTTTCTGGTCCGCTTCCAGATCTTTCTGAGTTGAAGGCTTTGGAAAGCTTGAGT
ATTCGTGATAATTCATTTACTGGTCCGGTTCCGGAGTCTCTGGTAAATCTGGAGTCCTTGAAAGTTGTTAATTTGACAAA
TAATATGTTTCAAGGACCTTTGCCTGTGTTCAAGAATTCGGTTAGCGTGGATATGGTGAAGGACAGTAATAGCTTTTGTT
TGCCTAAACCCGGGGACTGTGATCCTAGGGTAAATTCATTGCTTTCTATTGTAAAATCATTCGGTTATCCATCGAAATTT
GCGGACAACTGGAAGGGGAATGATCCTTGTTTAAGTTGGGTGGGAATTACTTGTAGCAATGGAAATATTACTATTGTTAA
CTTTGAGAAGATGGGGCTGACAGGTACAATTCCTTCTGAATTTGTTGCACTGAAATCTCTGCAAAGACTAGTTCTTGCCG
ATAATAATTTAACTGGAACAATCCCAGAAGAACTCGCTACTCTACCTGCGCTAACTATGCTAGATGTGTCATACAATCAG
CTCCATGGTAAGTTGCCTGCTTTTAAGGCTAATTTGAATTTGAAAACAGAAGGGAACACAGATATTGGAAAGGACAAGAG
TGATTCATCGTCTCCTGGCAGCAGTTCCAATGGCAATTCAAGTTCAGGTAATGATGATAATTCCGAAAATAGTGGTAAGA
AGTCTAAAAGTTCTGTTGGCATCATTGTGCTTTCTTTGCTGGGG
>Contig41 Contributing genotypes: 2.40%B493; 39.54%B493QAL; 38.41%B6274; 19.65%B7262
GTTGGTTTACAACTTGACCCAGCGACCGACACTGTGCTACTCGCAAGCACAAATTGAAACATGAACAGGCTGGTTTTGAA
TAACCGTGATTTAAATCGTCATGGATGGAAAATGGTGCGGAGGGCATTCTGCAGTGATGCGCCTAAAGGTGCGGCTGGTA
CAAGCAGCAGTGATACTGTTGAGGACCATAACGCGAAGGGCGAACATGAAAATACTGCCCCACAGTTTGACATTGCTATA
ATTGGAGGTGGCATGGTTGGCATGGGTCTAGCTTGTTCTTTGGCCAGAATGCCACTGACAAAGCACTTGTCTGTAGCCAT
TGTTGACAGCAATCCAGCTTTGCTCAATAGTACTAGCATAAAAAAAGATGATCCTCCAGATCCAAGGGTCAGTACTGTGA
CTCCCACAACTATATCTCTTTTTAAAGGTGTTGGTGCTTGGCAGTATATTGAACAGCATCGACATGCTTATTTTGACAAG
ATGCAGGTCTGGGACTACACTGGGCTTGGATTCACGAGATATAATGCACGAGATGTGAATAAAGAAGTGCTCGGGTGCGT
TGTGGAGAACAAGATCCTTCACAAATCTCTTTTGTCATGCATGCAGGACTCTGATCTACAGAAGACGATATTTCCGTCCC
GATTAACTTCAATGATTTCGAGTCCAAGTTCTGCAACAAAGGCATTGGGTAGTAGATCCTCCAGAGAAGGATCGCATGAT
AGAGGAAATTTAACAAAACTGGAACTAAGCGACGGCAATAGTTTGTACGCAAAGCTTGTGGTTGGAGCTGATGGCTCCAA
GTCACGTGTTAGGGAGTTGGCTGGCATCAAAACAACTGGATGGAAATATTCCCAGAATGCAATTATCTGTACTGTAGAAC
ATACTGAGGAAAATCGGTGTGCATGGCAAAGATTTCTGCCTAATGGCCCTCTTGCACTTCTGCCAATTGGTGACAGGTAC
AGCAATATCGTTTGGACCATGGACCCTAAAGAGTCACTAAGCCGAAAAGCAATGAATGACGAGGAATTTGTGAGAGCAGT
AAATCATGCTTTGAATGACGGTTATGGTCCTCAACCCAAGCCACGAGTATCTGGTGGCGGAGGTATTTTTTCTTGGCTTG
GGGCAGATGTAACATCGTCAAGTGAGCGGTTTGAGCTTCCACCAAAAGTAGTGAAATTGGTGTCAGAAAGAATGGTGTTC
CCATTGTCTTTAATGCATGCAAATAGTTATGCTTCAAAGCGTGTTGTTCTAATTGGTGATGCAGCACACACTGTGCATCC
TTTGGCTGGTCAAGGCGTGAATATGGGTTTTGGTGATGCATTTACTCTTTCTAAAGTCATTTCTGAAGGTGTTGCTATGG
GATCTGATATTGGGGAGGTATCTCTGCTGCAGAAGTATGAAGCAGACAGGAAAACAGCTAACATTGCGATGATGGCAATC
CTGGATGGTTTCCAAAAGGCGTACTCAGTTGATTTTGGACCATTGAATTTAATACGTGCTGCTGCTTTCTATGGGGCAAA
TTATATTCCACCACTAAAGAGACATATAATCTCATATGCTTCAGGCGAGCAGAGATTGCCTATTTTCGCTTGAAAAGGTA
TTGTACTAACCAGTCAAATAATGTTCAAATAACAATTTGTCATCAATGTAGATAACCTTTCAGGTCTGTAATGCAGTGTA
AGCTAATGTTCCACACCTTGTGCCGAACTTTTTGTCCTCTGTGAAATCTTGATTCGTCAGTTGTCACCGCTAATGTTCTA
TTTTTGTAACATGATGACACTTAAGTTACATATTATAAAGCATCAGTTCAGCTTGC
>Contig42 Contributing genotypes: 0.00%B493; 62.04%B493QAL; 7.67%B6274; 30.29%B7262
TAAACATAGAACAAGTGTTCGTTCTCGCAGGTGGTCTCTTTTATCTCTTTTTCGAGTTTGTATTTGCTGCGTTGATCATT
TTAGAATTGGTTCGATATGACTAGTTATACTCCTAAAAATATCGTTATATATCACCGCATTATCGCCTCCAGCAGCTTCT
TCTACTGACAACATCGTCGCAGCCTGTGCAGAGTTCGTATAATCGTTCGCCGTTGAAAATGTCGAGGAGGAAGACCAGGG
AGCCTAAGGAAGAAAATGTAACACTTGGACCTGCTGTCCGAGATGGCGAGATTGTGTTTGGCGTTGCCCACATTTTTGCT
TCATTTAATGATACTTTCATTCATGTTACTGACTTGTCTGGAAGAGAAACCATGGTTCGTATTACTGGTGGCATGAAGGT
AAAGGCTGACCGTGATGAGTCTTCCCCATATGCTGCTATGCTTGCTGCACAGGATGTTTCACAACGATGCAAGGAACTAG
GCATCACTGCTCTTCATATCAAACTGAGGGCTACAGGTGGGAATAAGACCAAGACCCCAGGTCCAGGTGCCCAGTCTGCA
CTCAGAGCCTTGGCTCGTTGGTAAAGGGGTCCGGCATTGAATTAGAAGAGTGGTGGAGGAATGAGCAGTTCTGGTTGATT
GGAGGCACCAGCGCTCACTTGGCTGCTGTGCTTCAAGGGCTACTGAAAGTTGTTGCCGGGATTGAGATATCTTTCACTTT
GACATCAAAATCAGGAGGCGAGGATGAGGATGATGACTTTGCTGATCT
>Contig43 Contributing genotypes: 0.00%B493; 36.16%B493QAL; 30.06%B6274; 33.77%B7262
CAGTACATAGAGCTGCCAGATCGGCACCAACATAACCATGAGTCTCCTTCGAAATTTTTTCCAAAGCGAAAGAGACAGAA
AACAGAATATACAAACAAAGAGACTTGGTACTTGCTACTAATGGAAACACACAATTCTGATGTACATTACACAAGTTTTA
CAAGTTTAAATTTTTATCAAAGTACACACCCAAACTACTAATTCAAGCAGAAGCATCACTCGGCAAGTTTTTCAAGGACT
TAGACACCTTCACATAGTAGTTGTGAATAGATTCATAGCTGACACATAATCAAACAGAGTTAACAAGCTTGTTGCTGAAG
TCCCAGAGTTTTTTGGCCAACTTCTCATCTGTTGCAAATTTGCTTGGCTGCCACTCGTTACAGTCCTGATAATACTTCCC
ACTCACACCTTTTAAATTAGGGTGCAGAGCTACGTAACAAGTCGTGGATGCCCCCTGTGGGACATTCTTCCAGATGAGAG
GAGTAACCATCTTAAGAATTTTGAACAGAACGGTTGAGTACTTAAAGAGGTTTGTCATGATCAATCCTGGATGCACCGAG
TTCACAGTAATATTTGCTCCCTCCGCCTGTAGACGTCGAGACAGCTCATTAGCATGCAGTACATTAGCTAATTTCGATTG
CCCATATGCCTTCTTGTCCGAATAACTCTTTTCATCATTGAGCTTTTCGAATAGTATTCCTTCTGAATAAGTATGCTGGT
GAGCTATCGAAGATAGATTCACAATCCTTCCTTCGACTCCTGTAGATTTTGCTGTCTCCTTCATCTTGTCCAGTAATAGG
TTTGTCAACAAGAAATGCCCCAGATGGTTTGTTGCAAATTGTATCTCAATCCCATCTTCTGAAAGTTTGTAAGGACAAAA
CATAATGCCAGCATTGTTTATGAGAATGTTGAGCGGAAGGTTAAGAGCCTTGAAGCTATCAGCAAATGCCCTGACGGATT
TGATGGAGCATAGGTCAAGTTTAAGAACATCGACGCGAGCATTTTCTTGTTCTTTAAGAATAAGCTGTTTTGCTTCATTT
GCAGCCTCTACATTCCTCGTTGCTATTACCACATGAGCTCTCCTCAGTGCCAATACTCTTGCTGTCTCAAACCCAATTCC
ACTTGCCCCTCCGGTTATGATGGCAGTGAGACTGGAAGCATCAATTCCGTCAGTGACTTGTTCAGCAGTTGAAGCAGATC
CGAAGCCGCTTGCCCCTGCCATTCCTGTCATCAATGAAAATATACCCATGTTCTCCCTTGTTTCTTTTCTATATTATTAT
GTGTGTTTGTATCTGGCTCTTGAATGAGATATGCAAAAGGAGTATAGAGAGATGGGCAGGAGAGGAGAGACACAGAGATG
TTTAGCTTATA
>Contig44 Contributing genotypes: 0.00%B493; 100.00%B493QAL; 0.00%B6274; 0.00%B7262
CCTCGTTGGTGATCATCTACAACATAATTTTATCGAAAAAGGTCAATGAGAATGTTGTAACAAAATTTATTAACATGGGG
TTGGTGGAAAGGCTGCTAGAAATGCTTGTGGATTCGGAGAAAAGCATTTGCGAAAAGGCGCTAGGTGTTTTAGATGGAAT
TTGTATGTGCAATCAAGGGAGGGAAAGGGCTTATGCGAATGCCCTGACAATGCCA
>Contig45 Contributing genotypes: 0.00%B493; 100.00%B493QAL; 0.00%B6274; 0.00%B7262
CAGAATTCTGCAAAATTAAACGAGAACTAGATTACAACAACTGCCTCCAGAAGGCAGATAAAAAGACTGGAACCTCCAGT
ATATAAGTTACCAATCTATGCCAAGATCTTTTGAGTGGAAGAGTTTATCAATGTACAGAATCACTGCAGCAGATGCGCCA
ATATATATCTGCATCTGAGTCCTCGCCGAAACCTCATCTTCATTGAGCTTCATTAGAAGTTGTTCTTTCGTGGGAAGAGC
ATACATGCCTGCAGCGACAGCTTTCCTGATCGCCCAATTATGGTGTGGAGCAAACACCTGCGCATAAGCTGTTGACGCTG
GACTCTTCAGGGAATTCCCATCGGTAGCTACAATCTGCTCAAACAAAACCCGGACCATATCAAGACCGCGCTTCACCCTC
AACAAATTCCTCGTATGACTGCCACCCTTCCTCACACAGTTAGACTCGATATCTCCATCCATCATCGCTTGTAACGTTGA
TATTGACTTGGACGCCTCAACAAGATCATCAACTTTGGCGACGTAATCCATCTCGGCGAAGCGGAAGGCGATACCGAGAC
ATCGAAAGAGGGGAGACACGAGAGAACACGCATTTGAGAACGGCGCAAGCTCCATGGTTGCACTCTTGGCATTGTTACTC
CTCCCTTTAGGTTTAAACTCAGGGTCCATATCCAACTCTTTAACGGTCAATTTATTTTTCTCTTTCTTCCAATTATCAAG
AACCGAATCATTAAATCGAGAAGGGAGAACCTGAATTCGCCCTCGTGAAGTCCTCACCAATGGCTTTGAGGCCTCTGCAG
CTACTAAATCACTAGTCATATCTTCTCTAATATCCTCCAAATCCAACTGCAGATCACTATCCTCACTACC
>Contig46 Contributing genotypes: 0.00%B493; 89.42%B493QAL; 10.58%B6274; 0.00%B7262
TGTGAATCTTGTGGGAAGTTGGTTCACTGTGGATGCGTTGTGTCATACAATGCCTATTTGCTGTTGGATTTTGGTGGAGT
TATCTGCATGGATTGCTCAAAACGGAACTTTATTACGGCTCGAAACCGCTGCTTATCGTTGGAATCTCAGGCAGGAACTG
CAAATCTATCCATAGACTTTGGCAAGAAAATTCACGTAGAACCTTATAACTTGCCTTGGGTAAACAACACAGAGCTGCAA
CAGATCTCAAGAAAACCTAGATCTATCATCACTCCTTTGTTTGAGAAGATGCTAACTGCTAGTGACGTGGACCATAAGCT
TGCACGTCTTGTGATACCCAAAAAATATGCAGAAGCATATTTCCCAGTCGTTACTGCACCACAGGGGGGTCCCGTTGAAT
TCCAAGACACTGATGGTAAAGAATGGGAACAGTTGTGGTTGCAGGACGCGCAAGGGCCGTTGTTGTTGGAATTGGCTCTA
GCACAGCAATGGGAAGCATACGTGATTCTATGCTTAAAACTGAAGATGAAGCGACACCACTAAAAAGGAAGCTGGATGAA
TTTGGAACGTTTCTGGCGAAGGTTATTGCAGGTATTTGTATATTGGTGTGGATTGTGAACATTGGTCACTTTCGAGATCC
TGCTCATGGAGGCATCTTGCAAGGAGCTATACATTACTTTAAGATTGCAGTTGCTCTTGCGGTTGCAGCCATTCCTGAGG
GGCTTCCTGCTGTTGTTACAACGTGTTTGGCTCTGGGAACAAAGAGAATGGCCCGACTGAACGCTATAGTGAGGTCTTTG
CCGTCTGTAGAGACGTTGGGCTGCACAACAGTGATTTGCACTGACAAAACTGGTACATTGACGACAAACATGATGTCTGT
TTCAAAGATATGTGTGCTTCAATCTATAAATCATGGCCCTGTAGCTGCTGAGTACAATGTCAGTGGAACGACTTATGCAC
CAGAAGGCTTTATTTTTGATAGCTCAACAATGCAGCTTGAATTTCCAGCTCAGCTCCCTTGTCTTCTTCACATAGCAATG
TGTTCAGCTCTTTGCAATGAGTCAACTATACAATACAATCCTGATAAAAGGATGTACGAAAAGATTGGTGAATCAACTGA
AGTAGCACTCCGTATATTGGCAGAAAAGGTTGGTCTTCCTGGTTTTGATTCTATGCCTTCTGCACTGAATATGCTGAGCA
AACATGAAAGAGCATCTTACTGTAATCGTTATTGGGAGAACGAATTTAAAAAGATTTCT
>Contig47 Contributing genotypes: 0.00%B493; 68.32%B493QAL; 16.33%B6274; 15.36%B7262
CTTACAAGTACATACAATACAAAAACAGAGCTGCCTATGAAGTTATGGGAGTTTGTGTTTGTCTGGCAAAAGGCGCAGCC
GAGACACTTAAGTTTAACATGGCACTGATATTGTTACCAGTCTGCCGGAACACTATAACTTGGCTTAGGAACAAAACCAG
ATTAGGAGTAGCTGTTCCCTTTGATGACAATCTCAATTTCCACAAAATTATAGCTGTGGCAATTGCAATTGGGGTTGGGA
TCCATGCAATATCCCATTTAACTTGTGACTTTCCTCGTCTCCTTCATGCTGACGAGGAGAGTTATGAACTAATGGAGCCT
TTCTTTGGGGAAGATCAGCCTCCAAACTACTGGTGGTTTGTTAAGGGATGGGAAGGCATAACTGGGATTATTATGGTAGT
ACTGATGGCAATAGCATTTACTCTAGCAAGTCCATGGTTGAGGCGTGGCAGAGTAAATTTACCCAAATTCTTAAAGAAGC
TTACTGGATTCAATGCCTTCTGGTATTCACATCACCTTTTTGTCATTGTCTACGCCCTGCTCATTGTTCACGGTATCAAA
CTTTACCTGACACATGACTGGTACAAGAAAACGACATGGATGTATTTGTCAGTTCCAATCCTACTTTACGCAGGCGAGAG
ATTGATCAGAGCCTTTAGATCAAGCATCAAACCTGTTAAGATAAGAAAGGTTGCGGTTTATCCTGGAAATGTTTTAGCAC
TCCACATGTCTAAGCCTCAGGGATTTAAATACAAGAGTGGGCAATACATGTTTGTCAACTGCGCTGCTGTTTCACCATTT
GAATGGCATCCTTTTTCCATCACCTCTGCCCCTAATGATGATTACTTAAGTGTTCATATACGAACTCTTGGTGACTGGAC
ACGACAACTCAAGACTGTCTTCTCAGAGGTCTGTCAGCCACCGGATACTGGAAAAAGTGGACTTCTGAGAGCCGACGTTA
TCCAAGGAGAGAACAATCCCAATTTTCCAAAAGTGATGATTGATGGTCCATATGGAGCGCCTGCACAAGACTATAAAAAA
TACGATGTCGTGTTATTGGTAGGGTTAGGCATAGGAGCCACACCAATGATCAGTATCGTGAAGGACATAGTGAACAACAT
CAAGGCAAAGGAGGAAGAAGAGAGTGCCATTGAAGATGGGACAGGCACAGCTAGTGGCATTAGTAGTAATAGTGCCAGCC
CATTCAAAAAAAAATCGCCAGGGCCTTCAAGTTCGAGTAACTTCAAGACAACAAGGGCATACTTTTATTGGGTTACAAGA
GAACAAGGCTCCTTTGATTGGTTTAAAGGGGTGATGAATGAAGTTGCTGAATTGGACAACAATGGTGTCATAGAAATGCA
TAATTATTGCACTAGTGTTTATGAAGAAGGTGATGCTCGGTCTGCTCTGATCGCTATGCTCCAGTCGATTAACCATGCTA
AAAATGGCGTTGATGTTGTCTCTGGTACTCGTGTCAAGTCTCACTTTGCTAAGCCTAATTGGCGTAACGTCTACAAGCGC
ATAGCTGTCAACCACGCAAATAGCCGAGTTGGAGTGTTTTATTGCGGGGCTCCACCACCAGTGAAAGAGTTGAGACAGTT
AGCCTCTGATTTTTCGCACAAGACCTCAACAAAGTTTGATTTTCACAAAGAAAATTTTTGATCAAGAAAAAGTCATCGAG
TATGCTTGCTGGCGAAAGGAGGTGGGCCTCTGCAAGAAGAGGTGGGATGACAGTTTTGGGGAAGGTTGCTGTTCCAAAAC
CCATTAACTTACCTAGTCAAAGGTTAGAAAATCACGGCCTTGATCAAAATGTGGAAATTGTTCCCAAGGGTAGTCTTAGT
TGGGGAAGTCGGCCATCATCTTCTGCATCAAATCCATGGGGTTCCTCGGGACAATCTCCAGGTGGTGATTGTTCTAATGG
TTCCCCAAGCCATGCTGGGGGTCGCCCTTCGTCTGGTGGAAGTGCCACTCGGCCATCAACTGCTGGCAGTGATAGAATGC
AGGAACCCGTCCCCAGTGTCTGGGGTTCTAATTCTCGACCATCATCAGCTTCTGGGGTTTTGACATCAAATCAAACATCA
TTGACCTCATTGAGACCTCAAAGTGCAGAAACAAGACCTGGTAGCTCACAGCTGTCTAGATTT
>Contig48 Contributing genotypes: 0.00%B493; 39.82%B493QAL; 42.03%B6274; 18.15%B7262
ATTGATATTAGAGGTTCTAAACCAAAAGTTCGAAGATGATTTCTTCATTCGCCTCAAAAACTCTTTTCATATGTTTCATT
ATTAGCACTATGACTTGCTTTGTTGCTTTGGCCACTGATAATAATCCTCTTCAGGATTTCTGTGTTGCTGATGCTAACAG
CCCAGTGTTGGTTAATGGACTAGTGTGTAAGGACCCCAAGGTTGTAACTGAAAACGACTTCTTTACAAGCGGACTGAACA
TAGCCGGTGACACGTCAAAAAATCTGGTGGGATCAAACGTAACAACAGTTAATGTTGCCAGAATTCCTGGACTCAACACT
CTCGGCATTTCTCTTGTTCGTATCGACTTTGCACCATGGGGAATCAATGCTCCACACACCCATCCTCGTGCTACTGAAAT
TCTGACCGTCATAAAAGGTACACTGCGGGTGGGATTTGTGACCTCAAATACAGAAAATCGTCACATCACCAAAGTCCTGA
ATGAAGGAGATGTGTTTGTGTTCCCAGAAGGTCTTATACATTATCAGCAAAACATTGGACATGATAATGCAGTAGTGATT
GCGGCTCTTAGCAGCCAGAACCCCGGGGTTATCACCATTGCAAATGCTGTATTCGGAGCCAATCCTGATATATCGGCTGA
CATTCTTGCCAAGGCATTCCAGCTAAACAAAAACACAGTCAAACAATTGCAGGCACGATTTTAAGCAGATGAACATTCTG
GATTCGTCGAATAGTGTGTTATGGCTGTTGAG
>Contig49 Contributing genotypes: 0.00%B493; 33.83%B493QAL; 33.08%B6274; 33.09%B7262
CACTAAAAGTGGTTAAAGTTTTGGCAAACAGGGAACTCAAAGTTGATCGAACAAAGTCGTTTCCCCAAATCACATCCACG
AGATGTTCATCAAAACCCTAAACCTAATTTGAATCACCTAAATTCCACCACAATGCAAGAAAATGAAGGCAGCAGATCCC
AATTAAAACCCAGCCCAAAGCCACTACTACCACCCCCATCACAATCTCACAAACGCCTCCTCGTCAATTCAATCGCTAAC
CCTAACCCTAATCCCACTCCCTCCCCTCAATCCTCCCTTTCCTCTGATTCATCTTCCGATGATCTCCGTAAAAAGACTAG
AGATTTGCCCAACTTATACGATTGTCATAGGTGTAATCGTCATGTCAATTTTGCTAATCAAAGCGATAGGCTGAGGATTC
TCGATAGCGCTTGGCGTGTTGTGCTTTTGTGTAAGGAATGCGTGAGGTGTGTTGAATTGAGGCAGGTTTGTTCGTATTGT
TTGATGGATGTTTCGGGTTCTGAGTGTTTTAAGTGTGGGAGTTGTGATCGGTTGGTTCATAAGGATTGTGTGGTGAAGTA
TTCGGTGTGTCCTCCGTGGTCTTATTGTCCGGTGGAAATGAGGTTTCAGGTTTGTGTTGATTGTTGGGTCCCGAATTCGG
TTAAGAGGAAGGGGAAGGGAGTGGGGAGTTATGAGGTGTTGGAAGATAGTGTGAGGGAAGCGGAGTGTGTGGCGGGGAGG
AAGTTTCAGGTTTTGGTCAAGGCTAAGGAGGATGCGATGAGGAAGAGGGATGTGGCAAAAAAAGCAGTGGATTTTGCCAG
TGGTGTTTTGGATTGTGTCAAGGAACGGGATGGGTTGGAGGATGGGGAGTTGGCTTTGCAGTTGCATCGCGCAATGAATA
GTTCACCGAGGATTGCAAGGAGTTTTGGGCCGGTGAATTATAGTTGTTTGGGTGGTAGGAAGAGTAGGAAGTTGGGGTTT
TTCGGGAAGATGAGGATGCGTGGAGATAAACAGTTGACTGAGATACCTGAGGGGAGAACGAATTCAGAAGATTGTGAAAG
TGGGAAGGGATGTCGAGATATTGGTGATATTGGCATGGGTAAAGAAGGGGTAGTTAGAAAATGCAATCCTGGTGTGGACA
ATGGAACAGACTCTGTATTAAGGTATTACCAGAGGCGTAACAAGCAGAGGCTTTTGTTGCAGTCTGTGGCCAGAAGCACC
CAAGGTGATAAAAATATTCAACCTGCATTGAAGTGTTACCAGAGGAAGGGGCGAAATAAGCTTAAGCAGATGTTGGAGTC
TGAGGTCAAGAGCACCCAGGATGCAAGGAACAGAATTCTGATGCACTACAGCAGAAGAAAGCATGATCGCTTTATGTCAA
AGTATAGGAGGATGAAGTTGAGCTCAAAAGGAGTTTCATATGGTCAAAGGAGAAATCTTTATGATAGCTTGCAGATTCAT
GAATATATACTAGCTCTTCCAACACCTGTAAAATGCCCAACAAATTGAAGGTAACATCCTATGCTCCATGTTACAATCCT
GTGATGTGATTCTGGCGGTTCAAGTGGTTCATGCCAAGAGGAGCTAGGAAAAAGATAGGTATGCAGATTGTTTCACTATC
AAGTATCAACTAGTCAATCATTTACATTTCAATACCCTAAATTGTTT
>Contig50 Contributing genotypes: 6.08%B493; 42.27%B493QAL; 27.23%B6274; 24.42%B7262
GCCTCAAAAGTGAGCATAGCAGCACCATCATCAGAGACATAACAAGCAACCTTGTCCACTGGATAATCTACAGCGAGGAT
GGATAAGACTGTGTTCGCAGTAATGAGTGGAGGTTCTTTTAATGGATCCACTGTACTTACAAAGACATCGACAGGAGCCA
ACTCGGAAGGTTTCCCTTCTTTCTCATACCTTAGAGATAGTCTGTCCAAGTATGTTTCTCGCTCAATTGGGTACCATTTC
GGAAATTGATCAAATATCCATGATACGGCAAACCAAATTTCACAAATAACTGATACCAACCACAATGCAAAGGCATCATG
CACTGGATGCCGAAGCCTATAGTGAAAAAAACCAGAGAGCTATTTCACGCTGACCATTTTCGGGGCTATCGCTCCCGTGA
ACCACGTTCCTTCCAGTCTGGACCGCGAGGTCACCTCTGATTGTGCCTGGTTCAGCTTGAAGAGGATTAGTTGATCCAAT
AAGTTTTCGAGCCGATGCTACCACACCAATACCTTCCCAAGCCATGCACACAACAGGTCCTGAAGTAATGTAATCAATCA
ATTTCGGGAAGAAGGGCTTGGACTTGAGATCCTTATAGTGCTCCTCAGCCAAATCTTGAGGGCATTGAAAGAGCTTCAAC
CCACTTAACTTGAACCCCTTCTTCTCAAACCTAGTAATTATCTCACCAACAAGACCCCGTTGAACCCCATCAGGCTTAAT
CATTATGTAGGTCTCCTCCACTTGTTCCATGGAAGCAACCAAGTGGGGCAGAAAGATAAGGGGTTTGTTTCTAGTGATGG
CATTAGAGGGAGATGAGGAGAAGAGATGAGATGGAGGTTGAAATGCGGCTAAGTGACGGCTAGTCCGCAGATTAAGCTTG
TCGGAGGTGGCGTAGGATAACAAGCAGCAGCTGCTTCTACTTGTTCTTGTTGTTGTTTGAGTCGAATGAATTGCAGATAA
TGAAGTTACAGCTGGGCTCCCTCCTAAAATTGGAAGTGTGGCGCTTGGGGTGGGTGTCGGTGGCTCGAATTACATCGAGC
ATCGGGTTTCGAAATTCGATACTTTAGCTGGTGTTGCGATTAAATATGGCGTTGAGGTGGCTGACATCAAGAAGATAAAT
GGTCTAGTGACTGATATCCAGATGTTTGCTCGGAAGACTCTTTACATACCATTACCAGGAAGGCATCCTCCATCTCCCAT
CATGACGAATGGGTTTGACCAACAAGGTACAAGCAGCTCTGAGCAGACCCCTCCACCTAAGCGACGACAATCTGATTTTT
TTGATTCATTTCAATCACTGAAGCTGACATCATCACCCAAACGGCGAGTCTCTCCAGCCATGAACAGTCTGCAAGGATAT
TATGGGCTTAGGCCACCAGATCATAAGGCAACAGCTGAAGGATGTGAGCTTGCTGTTTATCAGAACGGAGGGTCCCATCA
CTTGGCAGATGGTCAGCTTGGCAAGCCGTCACCTCATATGAACCCACCTTTGAGTATTCACAGAAAAAGTAGAAGTGTAG
CTGATAACTTAAAACTGGAGAATGGTGGTTTAGCCAAAGGTGTATCAGATTCAGCTGCAGGAGAAACTGATTCTGATAAC
TGGATCGGCAATTTGGTAAGACGGCGTCAAAAATCTGAAGCTGACGTTAATTCGCGAGCGCCAGAGATGTTACTGAAGGG
AGACGCAAGCAATGGAGGATTTTCAAAGATTACGAGTAAAGGTTTAGCATTGAGACCAAAAGCTGCCAGTCGGAGTACCT
CTGGAGTTGATGGTGAAACAGGAGTTCAAAGTTCTGTTTCTACAGCCGTGGGGGAATTTTCTCTTATTGATAGTCTTACT
GGGGTAAAAAAGTCATCGAGTACACCGAGTTTCCAGGATTCGGATTCCAGCCCATCCATCTGGTCAACAGTTAATTGGAC
TTTAAAACCAGATCTACAGGCGTTGTCAACTGTAGCCATTACAAGACCCATCTTTGATGGCTTGCCGAAGCCAATAAGTA
GCAGAAAGAACAAAACAGCCTTGGATTAGTAAAGTTTTCTGGTTCGATCCCACTTCTTCCTTCCACACCTACTCCATTGT
TTGGAATCCCCAAAGGATTATTTTCTTGGTGGATAACAACCCGATCAGAGTATTCAACAATCAGGAATCAATAGGGGTGC
CGTTTCCCAAGAGTCAGCATATGAGAGTCTACGCCAGCTTATGGAATGCTGATGACTGGGCAACACAAGGCGGACGTGTC
AAGACCGACTGGACTAAAGCTCCATTCACAGCTTACTACAGGAACTTCAATATAAAAGGGTGTCCCAAGTCATCTTCTGG
AACATCATCTCGTGGATCATCGATTTCTTCAAACACCAACGAGGGATGGAGAACACACCAGTTGGATGCAGCTGGCAGAA
ACAGACTAAGATGGGTACAATCGAAGCATATGGTCTACAACTACTGCTCTGACAAGCAAAGGTTTGCCAATGCTGTTCCA
GCAGAATGCAAGCGCTCAAGATTTCTCTAGACAACACGACCATGATTTGATCACTGATTTTGTCATCACCTCATTGTGAT
TCCAA
>Contig51 Contributing genotypes: 0.00%B493; 82.96%B493QAL; 7.85%B6274; 9.19%B7262
CGGGTTTCCTCACTATCCTTCTGTTTCTTTTTCTTTGCTTTGTCCCCGATCCGGTCGAAGACGGAACCCCGGGATTGACG
GCTGTTCCCGGAGTCCTCAGACTCATCGATGTTCTCAAGCCTGCGGTTGCTTTCCCGGCGATCCTGGTACTGTCGGATGG
CCTCGGCCAAATCCTCTTTGGTGAGTTGTGATAGGTGGAGGGTGGTGATTGGTACGTCGGTATACTTGTATTGGTTCATT
TCGATGGTGACCCGGGCGTCATTGGGGTTGATGGTTTGATTCTCGTCCGGGTTCACATGGGTGAAAAGAGGTCCTGAGGC
ATGATCCTGGTTCGGGTTGTCCTGGTCTGTCTGAGGGTTATCCGGGTTCTGGGGAAGACCCAGGTGGGAGCGTGTCCTTT
TTGTCATGGTTTCAAGAACTCACACAGGGTATATGGTTGCTGTTTTGGTGGTAGTGCCCACAAATAGTATAGATAGTGAC
AGGATGACAAAAATAGTGTGCACAAGTAGTCAACTTACTATTTTCAGAGATACCACAAATAGTTAAGTGACAAAATGTGT
GCAGGTGTGAGACAAAA
>Contig52 Contributing genotypes: 0.00%B493; 33.39%B493QAL; 33.15%B6274; 33.46%B7262
GCTGATATCCTCTGTATCCAGTTGCTGCGGTCATTTTAATATTCAACTTTTGCTCGTATGGTAGACTGAAAAATTTGTGG
GCCAATTTTCTAAAGAAACCAAGGGAGAGAGTTTGGAAGAGGAGAGGGGGATATTCACGCTTATGCTCGTGTTTAGCTGC
CTTTCATTGGTGCTCAATCAAAAGCTTGCTTGATACACAATTGCCCATATAGCAAATAGATTCAAGGTTCGATTTTGGTG
ATACAACTGTTGTGAGTTCTGGAATTTCAAGTTGTAGATTGTTACTGTCTTGTGTGTTCACTAGCTGAAGCACTGAAGTA
GAGAGTTTGAAGGGGGTTTTGCTACTGCATTGCTTGTGGAATTTGGAAATGAGTCGCAGAGTACGGAGGAGAGTGTCAAA
GAAAGGAAATAGTAAATCAGATTTGCCAAGTTATTCAGAGATCAGTAATGAGAATATAAGGTTACAGGAAAGAGGGGTTG
TTGATTGGACTAGATTGCCTGATGATTCTGTAATACAGTTGTTTTCGTGTTTGAATTATCGGGATAGGGCTACTTTGGCA
TCAACATGCCGGACATGGAGGGTTCTCGGAAATTCACCTTGCTTGTGGGACACGTTGGATCTTCGAACCCACAAATGTGA
TGCTACTACAGCAACTTTGCTTGCCGATCGGTGTAGCAATCTTCGTAAGCTTCGCTTTCGTGGTGCAGAATCTGCCGATG
CGTTGATAAATCTCAAAGCCAGGGGATTGCGGGAAATCAATGGTGATTACTGCAGAAAAATCACTGATGCTACACTTTCC
ATAATAGCTGCTCGACATGAGGTGCTTGAGTGCCTTCAACTTGGGCCGGATTTCTGCGAAAGGATCAGCAGCGATGCAAT
TAAAGCAATCGCAGTTTGCTGCCCGAAATTACAAAAACTTCGGCTTTCTGGAATTAGGGAAGTTGATGGCGATGCTATCA
ATGCTTTGGCCAAGAACTGTCAGAACTTGACAGACATTGGCTTAATTGACTGCCTCAATATTGATGTGAAGTCATTGGGT
AACATTGTATCAGTTCGTTTTCTATCAGTTGCAGGGACTACAAACATCGAATGGCCTACAGCATCTGAGCATTGGTCTAA
ACTCCCAAAGTTAAGCGGTGTAGATGTTTCGAGAACTGATATAACTCCTACATCTGTCTTCAAACTTTTTTCAACCTCAC
AAAGCTTAAGGGTGATGTGTGCTTTAAACTGTCCGGATCTTGAGGACGACGCCAACTTTGTGGCTCATAAAAGTAATAAG
GGTAAACTGTTATTAGCCCTTTTTACTGACATTTTTAAATCTGTAGCTTCCCTATTTGCCGATACTACTGAGAAAGAGAG
AAATATATTCTCAGAATGGAGGGATTCTAATAATAAGGATCGAAATCTTAGTGAGGTAATGACTTGGTTGGAATGGGTCC
TCTCCCATTCGCTTCTACGTATTGCGGAGAGCAATCCACAGGGTTTAGATAATTTTTGGCTTACCCAAGGATCAGCACTA
TTACTTGATCTTACCCAGAGCTTGCAAGAGGATGTACAAGAAAGGGCAGCTGCAGGCCTTGCAACTTTTGTGGTCATAGA
TGATGAGAATGCTAGTATTGACGGTGGACGTGCTGAAGCTGTTATGCGGGATGGTGGCATAAGTCTCTTATTAAACCTTG
CCAGATCTTGGAGGGAGGGCCTCCAGTCGGAAGCAACAAAGGCAATAGCTAATTTGTCCGTAAATGCTAATGTTGCAAAA
GCTGTAGCAGAAGATGGAGGAATTAATATTCTTACTAATTTGGCGAGATCTATGAATAGATTGGTTGCCGAAGAGGCTGC
AGGAGGACTTTGGAATCTTTCTGTCGGTGAAGAGCATAAGGGTGCTATTGCCGAAGCTGGTGCTGTACAGGCATTAGTTG
ATCTAATCTTCAAGTGGTCTGTTGGTGGTGACGGTGTTCTGGAACGTGCTGCTGGTGCTCTGGCAAATTTGGCTGCCGAT
GACAAATGTAGCATGGTTGTTGCTGCGGTAGGTGGTGTACATGCTCTTGTAAAGCTTGCTTGTAGCTGCGAGTATGAGGG
AGTGCAAGAGCAGGCTGCTCGTGCATTAGGTAATTTAGCTGCTCATGGAGATAGCAACGGTAATAATGCTGCTGTTGGAC
AAGAGGCTGGAGCTCTTCAAGCACTTGTGCAGCTTACTCGTTCTCCTCATGATGGTGTCAGACAAGAAGCTGCTGGTGCG
TTGTGGAATTTGTCATTTGATGACAGAAATCGAGAAGCCATTGCAGCGACTGGTGGTGTTGAAGCCTTGGTTTCTCTTGC
TCGTTCGTGTTCAAATGCCTCTCCTGGTCTTCAGGAGAGGGCTGCTGGTGCTCTTTGGGGGTTATCGGTTTCTGAAACTA
ATAGCATTGCTATTGGGCGGGAAGGAGGTGTTGCACCACTTATCGCACTGGCACGATCCGAAGCCGAAGATGTTCATGAG
ACTGCTGCTGGAGCTCTTTGGAATCTTGCTTTTAATCCTGGCAATGCTTTTCGGATAGTGGAGGATGGGGGAGTACCAGC
TTTAGTTAACCTTTGTTCTTCGTCTGTATCAAAAATGGCAAGATTCATGGCTGCTTTGGCGCTGTCATATATGTTTGATG
GAAGAATGGATGAGTTTGCGCTGGTTGGGACTTCCACAGAAAGCAGTTCAAAAAGTGTGAATTTAGAGGGGGCTAGGAGA
ATGGCGCTGAAAAATATTGAAGCTTTTATACTTACATTTACTGACCCACAAGCATTTACTGCCGCAGCTGCCTCTTCAGC
CCCTGCAGCATTGACGCAAGTCACGGAGTTGTCCCGTATTCATGAGGCGGGTCATCTGAGATGCAGTGGAGCTGAAATTG
GAAGATTTGTAATTATGCTTAGAAATCCATCTTCTGTGCTCAAGGCATGTGCAGCATTCGCCCTGCTCCAGTTTACCATT
CCGGGTGGCAGGCACGCACTACACCATGTATCCCTTCTACAGAATACGGCTGCACCACGGGTTCTAAGAGCAGCAGCTGC
AGCAGCTAATGCACCTCTTGAAGCGAAAATCTTTGCAAGGATTGTACTCCGAAATCTTGAGCACCATCAAACAGAAACTT
CGATATAGCTCTATGATCAGCTTCCCTAATTCGCTTATTTGTTTGAGGGTGTTATCAATGTCGTTGAAGCAGCAAATTTA
AATGTTCGGTTATGTGCGAGCAATATAATCAAAAGTTATAATGTGATAAATGTAGAATCTTTCTGTGTGGGCAGTCTGCT
TGATCAAATTGTGATCAGTGTAGATCTGATCCGCAACTTTCTTCTCATTTCCTTCCCATTCATATTATTTGTTTGTACAA
ACATATTGGCACCATAGAGTTACTTTGTGTGAAGGTTACATTGATAGTTTTGTTCTGTGGTTTACCGAGAATTTGAGACC
AAGTCTCCCATAGATATGTTATGA
>Contig53 Contributing genotypes: 0.00%B493; 24.05%B493QAL; 40.16%B6274; 35.79%B7262
CACGAGCAAAAACATCAAACAACACTCATCAATATCATCCAGCTACTCTTCTCCATCTACTTGAACTTGAACTTGAACTA
TCCAGCTCAACTCTGCCACACTTTTTTATTTTACTCCCCCAAGATCTCCAAGCCTCCATTTTTCATATCCAAAGCTGACT
GAAAAATGGGTCAGTTCAATGACAAATTTATTGAGTTTTTCAACAACAGATGGCTGGTTTTTGTGGCTGCAATGTGGATA
CAATCTTGTGCTGGAATCGGGTATTTATTTGGGAGTATATCTCCAGCCATCAAGAGTTCTTTGAATTATAATCAGAAGCA
AGTTGCTAGATTAGGTGTGGCTAAAGATCTTGGTGACAGTGTTGGGTTTTTAGCTGGGAGCTTGTGTGAGATTTTGCCCA
TGTGGGCTGCTCTTCTTGTGGGTGCTGCTCAGAATTTTATTGGATATGGTTTGGTTTGGCTTGTTGTTACTGGAAGAGCT
CCTGTTTTGCCTTTGTGGGCTATGTGTCTTCTTATTTTTATTGGAACAAATGGCGAGACCTACTTCAACACAGCAGCACT
AGTCTCGTGTGTGCAAAACTTCCCCAAAAGCCGTGGTCCTGTAGTGGGTATATTAAAGGGATTTGCTGGGTTGAGTGGTG
CTATACTGTCTCAGGTTTACGTTTTAATCAACTCCCCTGACAGTGCATCACTTATATTTATGGTGGCAGTTGGGCCGGCA
ATGGTGGTTATTTCTCTTATGTTCATAGTCCGGCCTGTAGGAGGTCACAGACAAGTCCGATCGTCGGATGGTGCAAGTTC
TTCATTTATCTACTGTGTATGCCTTATCTTGGCTGCTTATTTGATGGGGGTCATGCTTGTAGAAGATCTAATTGATTTGA
ACCACAATGTGATCGTGATTTTCACAATAATTCTGTTCATTATTATAATTGTTCCAATTGTGATCCCTATATGGCTACTG
TTTACCCAAGAGCCAGAAGATCAAGCACATGAGGCTCTTTTAGCTGAGACAAGGACAGAAGAACCCGTCATAACTGGACA
TGATGCTAATGAAATTATATTTAGTGAGGTCGAAGATGAGAAGCCTAGGGGAGTAGATTTGCTTCCCGCTACAGAGAGGC
AAAAAAGAATTGCTCAGCTACAATCGAAATTAGCTCAAGCAGCTGCAGAAGGTGCAGTGAGGGTCAAGAGCAGAAGGGGT
CCACATAGAGGGGAAGACTTCACTTTGATGCAGGCTTTGATCAAGGCAGACTTTTGGCTTATTTTTTTCTCACTGTTACT
TGGATCAGGATCAGGGTTGACTGTGATTGATAATTTGGGGCAAATGAGCCAGTCCATTGGTTATAATAACACACATATTT
TTGTTTCATTGATAAGTATTTGGAACTTTCTAGGTCGTGTTGGTGGAGGATACTTTTCAGAAATAATTGTCAAGGATTAT
GCTTATCCAAGACATTTGGCCATGGCTGTTGCTCAATTTATAATGGCGTTTGGTCACTTATTCATGGCCATGGGCTGGCC
TGGGGAGATGTATGTTGGTACACTTTTAATTGGGCTTGGCTATGGAGCTCACTGGGCAATTGTCCCAGCTGCTGCCTCGG
AGTTATTTGGTTTAAAAAAGTTCGGGGCATTGTATAATTTTCTTACTCTTGCAAACCCTGCTGGTACTCTAATCCTGTCA
AGTCTACTTGCAAGCAGTATATATGACAGTGAAGCAGCAAAGCAAGCCCAACAGTTTCCAATCACTTCTGGTGATGATGA
ACCACCGCGGTGTTATGGTGTTGTCTGCTTCAGCTTGACTTTGTACATAATGTCTGCCCTATGCATTGTTGCAGTTATTC
TAAGCCTGACTCTTGTCTACCGAACTAGGGTGGTCTATGCCCATCTGTATGGAAAATCTCGCACTTGAGTGGCTGAAAGA
GAAACAAATGGAGTTCATGCATTTATAAGAATTTTAGTTGTATACTTTGTGGAAGTTTCAAGAGCTAGCTCCTTGTCAGA
AATTATAGATGCTACTACTCCAGAAGGCTATCAGATAGCGAGAACCTAAAAACTCTTGGCATTGTTTTCAGCCGTCAGCG
GGCTATGTTGGGCCAGGTGAAGTAAGATTTTCTCTTCAATCTGCTGTTTTCTTTCTCGTGGTCTTGCTGAAGTAAGATGG
TCTGTTTTGTCTTCTGTTCTTATGTTCCAATTAGCAGGGGTGTCAATCTCAGGCCGTATTCTCAAAGGCTCGATATCTTG
TCATTCTAAAACTGGCTCAAGTTTGATACAAAAAATTATATGGCTTGAAAGAATAAACATTTTGATAGTAGAACAAACAA
ACCAACTCTATCGTGTTTTATTTGCTTTTCGAGACTTCTAAATTTTATAGGATGTGGTTCGGATCTAAAACGTTTGTAAT
GTTTACACCTTTTGATTTAGGTACCCAATATGAATTTCCAG
>Contig54 Contributing genotypes: 9.12%B493; 86.76%B493QAL; 4.12%B6274; 0.00%B7262
ATATATATATATGAGTTGATACTAAAAGCAAGTATACATGAAACAGAATGAGGGACGAAGAATTTAGAAAGCGAGGGAAT
ATGACATTATGCTTATGAATAACGAGAACGGCCTTTCTTCTTTAAGAATTCAGGTATTTCCACTGATCCGCCTTCAGTAA
ATGAAGAAGGACGCCTGCTCATTCCGGAAGTGACATCTCCCTGTCCCTGCCCTTCAGATTCTTCTTGTCGTCTGAATCCA
GTGGCAATCAGGGTTATGCTAACTTGACCACTTAGTGACGGATCTATTACAGCTCCAAATATCAAATTTGCACTTGGATC
CACAAGGTCATATATAACTTCAGCTGCAGCATTTACCTCAAACAAAGTCAAATCAGTACCACCTGTAATGTTCCAAACGA
TACCTGTAGCTCTTTCTATACCAATATCAAGTAAAGGTGATTGGACTGCATTTAGTGCAGCATCTCTTGCTCTGGTCTTG
CCACTTCCAGTTCCTATTCCCATAAGAGATGAACCAGCATTTTGCATAATGGCTCTTACATCAGCAAAATCAACATTGAC
CATGCCAGGGATCGTGATTATGTCAGATATTCCACGAACACCTTGCCGCAAGATATCATCAGCCAAATTGAATGCCTCTG
TTACAGGGGTGGACTGAGAAACTGCAGTCAGTAGCTTGTCATTTGGGATCACAATGAGTGTATCGACATTGTCTCTCAGA
GTTGAAATTCCTTCTTGAGCTTGCACAGTTCTTCTACGTCCCTCAAATGAGAAAGGTGTAGTCACAATGCCAACCGTCAA
AATACCCATGGATTTGGCAATTCCAGCAACTACTGGGGCCGCTCCCGTTCCAGTTCCTCCACCCATACCAGCAGTTACAA
AGACCATATCTGCCCCTTGGACTGCCTCCTGAATGGCTGCTTGGCTTTCATTTGCAGCATTCATTCCGATCTCTGGATTC
CCGCCAGCACCAAGTCCCCGAGTTAGTTCTTGACCAATTGGTAGACGGTTCCCAGAATTAACTGGCGACATCTTCATGGC
TTGAACATCTGTATTAACTATCCAAAATTCAACACCATCCATGGCACTCTCAATCATTCTATTCACAGCATTGGAACCAC
CACCCCCAACACCAATAACTTTGATTGTAGCTTCATTATAATTACTTGACCTAGATGATTCTCGCACAGATTCAGTACTA
TCATCACTAAGCGTATGAGTATCCTTTATTGTTGAGAACTTGTAATCTTTTTCTCTGCCGAGCATTGAAACTTCAGGATG
TAAATCTAAAAATGAGTCCTTATTGTTATTTGGAGTAACTCTATGGGAATTGGTTGAACATTTGATGTGTGGGAAGCTCG
ACACAATCTTTCGGTAAGGACTTCTACCCATACGAATACCTCCTCCAAATGATATTCCCACCAACTTCAGTCCATCCGCC
CCAACAAGAGAACAAGGCACAAGAGTAGCCATACTAAAAAAACCCGAATTTCTTTTTCACAATATGATCCTAATAACAAA
CTTACGCAACCGGAATGCCTAAATTCCTGCAATTCTATCAGCAACCATCTTCCCTCAACCTGAAGAAGAGCTAAAAGTTC
GAATCTTTAAGCATATTGACAGAACAAAATGTGTTGTGAAATGTTATATAAAATTACAAAAATGTTGTAATAAGAAAAGA
ACAATGAAGATCTATGCGCTTATTACTATTCCAAGGATGAGAAGCTTCTAGTCTACGAATATATGCCAGCTAGCAGCTTG
TCGGTATGCCTACATGGCAATAGAGGAACAGGAAGGACTACACTCGACTGGGAATCCAGACTGAAGATTGCGCTAGGAGC
TGCTAGAGGAATTGCCCACATACATTCGGAGGGCAGTGTCAGATTGACTCACGGAAACATTAAGTCCTCCAATGTTCTTC
TCAATAGAGATCTTGATGGCTGTGTATCAGATGCTGGACTAGCTCCTCTGATGAATTCTGTACCTGCCAAATTTCGTGGT
CCAGGTTACCTCCAGTTCTTGAGGAGCCTTCTTCCTCTTTCTCTGAAGCTGCAGATGACGACCCATTACCTGCAGTTGAG
GGCCTACAAATT
>Contig55 Contributing genotypes: 0.00%B493; 76.33%B493QAL; 23.67%B6274; 0.00%B7262
TTTTTTTCATTCAGAATGAAGATGATTCATGATTGAATTGGCAAATGACCTCTAAAGATCAAAGAACGAATATATTATTA
CTTGTCAATTGAAACTTAGATACATGATGGAGATGGAGACTAGAGGGAAATGCAAGCTTCACCATTTCCAGAAGACATTG
GAACCACACTTGTATTTATCCTTTCCTTTGCACTCCAGCTCCAGGTCGTCGGTAATGAAAGGCACTTTCTTTTGCCTGGC
AAGATCTTGGCAGCCAGTGAAGTTGTAAGGGAAGTTGCATGACCCAAATTGCACGGTGAATGCCCTGTAGAAGTTTGCTC
CACTTGTTGCCAATCTCTTCTTGTCATTCAATTCCTTGTTAGTTTTCGATCTCTCAAGTGCATCCTCAATAGGGATTAGG
GTCTTAAAGGTAACCGAGGCAAAAGACAGTTTGCCTTTGCAGCCTACTCGATTGACAGCACATGACGAATCAAAGAAAGG
AGCAATATCAGAAGAAAAGAAGCTACAGATGATCAAGGAAGGCTCGGCTGGAGTTGTGTTCACCA
>Contig56 Contributing genotypes: 0.00%B493; 33.74%B493QAL; 31.71%B6274; 34.55%B7262
GCAATAGTATAAGAATAGGGGATAGACGGAGAGAGAGAGATTGAGAGAGAAATTTAGGGGAGAGATTTATCTTTCTTTCT
TATAAAACGCCCCTCTCCCTCGGTGAGTCGCCGCCCTCATCTGCTCATCTCCTTTCATTCCCAGGACATCTGAATATGGG
TGCAGGTGGTCGGATGCCAGTTGATCCTAAGGTTAAAAAGTCACAAGAGGAAGTTCTTGAACGAGTTCCAGTCGCAAAAC
CTCCATTTACTGTTGGAGACATCAAAAAGGCCATTCCACCACATTGTTTTCAGCGATCTGTCATCCGTTCTTTCTCTTAT
GTTGTTTACGACCTGACTATTGCCTCCATCCTTTACTACATTGCCACCAATTACATACACCTCCTCCCCCATCCTTTCTC
TTATGTGGCCTGGGCAATCTATGGTTTCGTTCAAGGCTGTTTCTTAACTGGAGTTTGGGTCATAGCCCATGAATGTGGCC
ATCACGCCTTCAGCAATTATCAATGGCTTGATGACACTGTTGGCCTTATCCTCCATTCATCTCTCCTTGTTCCATACTTT
TCCTGGAAGTATAGTCATCGTCGCCACCACTCTAATACTGGTTCGCTTGAGAAGGATGAGGTCTTCGTTCCTAAGCACAA
GGCTGAACTCAGATCTTTTGCCAAGTACCTTAATAATCCACCTGGTAGAGTCCTCACACTTCTAGTAACACTTACTCTAG
GTTGGCCGTTGTACCTCTTGTTTAATGTTTCAGGAAGACATTATGAAAGGTTTGCATGCCACTATGATCCTCAGAGCCCC
ATTTACTCGGACCGTGAACGTGCCCAAATCCTTGTTTCTGATGCTGGCGTACTTGCTGTGACTTTTGGTTTATACCGACT
GGCTGCAGCAAAAGGTCTTGCTTGGGTACTTTGTGTTTATGGAGCTCCTTTACTTGTTGTCAATGGCTTTCTTGTTCTTA
TAACGTTTTTGCAGCACACTCACCCTGCATTGCCACATTACAATTCTCGTTCAAAGCCCGGATCCATGGCTGAACTGTGT
CTTCCACTTCCCAGAATATACAGTGACCCCGAGTTTCAATGTTATGGCTGGCGCAAAAGTTCAACAGGTCATCAGCATCC
TTGTAATTTATTTTTCCTTGCTCCGACTCAGTCCAGTACCATTTCAGCTC
>Contig57 Contributing genotypes: 6.33%B493; 93.67%B493QAL; 0.00%B6274; 0.00%B7262
GAGAGCTATTTACACAAGTTAATTCAAGCTAGTTCATTACAAAGTGGTATCAGAGCAGTAGACCATGGGACCTCAGCCTT
CGACTTCGAGATCTGGCCTCTCCGACGAACAACTTGCCACGGTGTAGGCTTCGATCCGCAGCACGGTCATTGAGGAGGTA
TCGGCGGCGATTAAGGGTGCCGTCGCCGCGATGGAGATCTCTCTCCCTAATCGTTTGTGAGCAGTTTCGAAGAGTCATTT
AAGCAACATGAACTGCAATTGGAGGAGAAGACGAGCAGGTTGGAAGGTCGTTTGAACAGATCTAGGGAACAACAGGAGCA
TATGATTTATGCTCTCAAAGATGAGCAAGTTAAGTTCCAATCGGAGATTAGGGGGGCTCTTCAAGGGTTGAAGGACCAGG
CTAAGGCAATGGGTAAGCAAACACTGTTCACTGCACGAGATTCGCACAGGGGCGAGATCTCGAATTGCAGTACTGGGTTC
CCACAAGGGGATGGAAACCTCACTAGTCGTGGATCGGGTGGTGGTCCGGGGGTTTCTAGTTATGGGTCACAAGGGCAAGG
GGGAAACCCCAATTGGCGTTTCAAAAAATTGGATATGCCCTGTTTTGATGGGGGTAATCCAGATGGTTGGATTATTAGGG
CAGAGCGGTACTTTAATTTTTATCGATTGACCGAGGAGGATAAATTAGAGGCCGCTGTTGTTGCTTTGGAAGGTGATGCG
CTATTATGGTTTCAATGGCGCTGGAGACCTATTCAAAATTGGGAGGAAATGAAGACGATGGTCCGCCGACAGTATCGTTC
AACTGCACTTGGCACCCTACATGAACAATGGCTAGCCCACAAACAGTTGGGGACTGTGCAAGAGTATAGGAAGAAATTCA
TTGAGTTATTGGCACCATTGGATCGTGTGCCGGAAGAGATTGCTAAGGGGCAATTCTTAAATGGGTTAAAAGAAGAAGTG
CGAGTGGAAGTGCGACTACTAGGTCCACACAGTCTGGATAGCGCTATGGATTTGGCGTTGATGGTGGGGGACAAGCTCTG
TGTGGGAGCCACGAGAAAACATGAGTACAAACCAGCGAATAGTAATGTTGTTTCGCAGAGAGGGGGTGTTTCCTAGTACT
CTATCGGGTCCATGTCTCCTCGGACATCCACATTTTCCCAATCATCTGTGTCATCCCCTAAGAGTCATACAGGGGTGGCA
AATCAAAAGGGGATAGGCGAGGTGCGCAGATTAAGTGAAGCAGAGTTGCAGAGCAAACGAGAGAAGGGTCTTTGCTATAG
ATGCGATGACAAGTGGTCTTTAGGCCATCGCTGCAAGCGTCGTGAGCTCAGTGTATTGTTGACTTGTGGGGGGGGGGAAG
AAGATGATGCTGAACTGAATTCAGTTAGTCCTAACTCGCACGTCGTTTCAGAGGTAAGCCATACTCCTCCATCTCCTGAA
ATTTCTTTGAATTCGGTAATGGGTTTGACCAGCCCTAGTACGTTAAAAATACGGGGTGTGATTGGGGGACAAGAGGTTGT
GGTGAGGGTAGACCCAGGGGCTACCCATAATTTTATATCGAACGAAGCAGTGCACCGTCTACACATTCCAGTTACACCAT
CCTCGAAATTTGGGGTGTCATTAGGTACAGGGGCCTCGGTAATTAGGACTGGCATTTGCAAATCAGTAGTTCTAGAATTG
CAAGGCATTGTGATTGTGGAAATTTTTTTACCATTAGAGCTGGGAAATTCGGATGTGATATTAGGCATCCAATGGATGGA
GAAATTGGGAACGATGACAACGAACTGGGAAACTCAGACAATGAAGTTCCAGCTAGGCAACGATATTGTATCACTACGCG
GGGTTATAGCATTGGGGCGTAGTGGCATTATCTTGAAAGCCATGCTCAAGCATTTGCGTAAGGAAGGAAGTGGGTTCTTA
GTCGAGCTGAATTTGCTGCAATCACCACTCGCCTGTGCAAGTAAAGATGTTGCACTCCCTAACACAGTTCCACCCTTCCT
GGACCAAGTCATTCAACGATATGAAAGTGTATTTGAGATGCCAGCAGGCTTGCCGCCTAAGAGGCATCAGGACCATGCCA
TTGTCCTGGAAACAGGGACTAATCCGGTAAATGTTCGGCCTTACCGTTATCCCCAGGTCCAGAAAGCTGAAATTGAAAAG
TTAATTAAAGAGATGCTGCAAGCTGGAATCATCCAGCCCTCCACTAGCCCTTTCTCAAGCCCGGTTCTGTTAGTCAAGAA
AAAAGATAGCTTTTGAGAATCTTTTTCTGTGTGAAATAATGGGCAAACATCTTCTTCAAGTGGAGAAAATGAAGAAATAG
TTCCTACTGCAGCCACACCCTAATCTCATTTCAATTTATTAGTTTGTCAAAATCAGAAAACTATGCCAACTACCTTTTTC
TTATAGGTATACTCACTCGATAGATGAGGCACTACCCACAACAAAAGAAAGGGGAAGATAATTTTTTATATAATACGTGT
TACAAATAAACCTTGAATGGGCACTTCTTGGATCTGGGTCGATGCCCGAGCGGTTAATGTGGACGCTCTGTAAATTTGTT
GGCAATATGTTATGCTGGTTCTGTTTAGAGACTTAAGACCAGAACCAAAAAACAGGGAGACTCCATCATCTTCAAATAAG
AGAATTTTACACGGAACTCTAGTACAAAGAAGAAATAAAGTGGATGGGCCGATACTAAATGAACAAGTATCTTCTCTTTA
TGGAAGAAGATTCTCATTGAGAAGTAATTTTGTACCATCTGGCCTGTGTATCAAAGTCCCTTGCATCACATTCCTCACTA
CACTCAGACAACACCCAATGAAAAAGAGGAGTGCACAACATTTTTCACAAATTTTACTAACAGAGGCTCTAATGTTCATT
GCTGAGTGATCGCTTGATATTTGGCTTAAAT
>Contig58 Contributing genotypes: 0.00%B493; 30.33%B493QAL; 34.86%B6274; 34.80%B7262
GAATTCTATAGACAAAAATATAAATGCTTGAAGCAAACCTATCAGGCTCTCAGTGATCTAAATTAGTTTTGTGGTGAAGT
GCGGTCAGTCTGAGTTGATTTGGTTTGAGATTGATACAGAGAGACAGAGATGACGGAGGCGACCATCAGGAACAAGCCAG
GAATGGCGAGCGTCAAGGACATGCCTCTTCTCCAAGACGGCCCTCCACCGGGCGGGTTCGCCCCGGTTCGCTACGCCCGT
CGGATCCCTAACAAGGGTCCCAGTGCTGTGGCTATTTTCTTGACTACTTTTGGTGTTTTCTCCTGGGGCATGTATGAGGT
CGGCAAGGGTAACAAGATCCGAAGAGCAATCAAGGAAGAAAAATATGCTGCTCGCAGAGCTATCCTACCCATGCTTCAAG
CTGAAGAGGATGAGAGGTTTGTTAAAGAATGGAAGAAATATCTGGAGGAGGAGGCCAGAATTATGAAGGATGTCCCTGGC
TGGAAAGTTGGTGAAAGTGTTTACCACTCTGGACGATGGATGCCTCCCGCAAGCGGTGAGCTTCGTCCCGAAGTCTGGTA
AAATATGAATGGTGTTATTGCTACTGTTCGTTTTGGTTCTCTCTTGGACCTTAAAGGGCCATTAGTCTCTTCTTTCATTA
AGAGCTTCTTGACGTACTGCCTGGACTTTCTGCCAAATAATAAAAATATCCGTTATAACTTGTACTTGTTTCAATGTTGC
AACACTATTTGTAACCTTGTATTTAGCATTTGTCGTCACCGTTCTATATGGTGTCAAAACATGACAAACTTGTACTTTGG
TGTGTTGCTTTCTAAAGCTTGTCGCAAACAGCCTATTGAGTAAATTTCATTTTGTTGCATGTTACATGGATTCTATATTT
CTATGACACTCTTGTAAGTTG
>Contig59 Contributing genotypes: 0.00%B493; 46.30%B493QAL; 45.91%B6274; 7.79%B7262
CCTTTCTTCTCTTCTCTATAGGTGCACTTACAATCCTTGCATGATATTTATCACTTAAAATTGTATTGAGCTTGTTGTTT
TTGCCTAAGAGCTTTGCTTAGAGTACCACAGCTTTAATGGCCCTAGGCCCAACACCATTACAAAAGTTCAGTACCCAACT
CTAACTCTTAATAAACTATGAAACTATATTTGAACGACATTTCACTGTATAGTGGGGAACAAATGGGGGAGAAACAGAAA
AAAAACTATGTGAAAACTGAGTGCAACGGTTGCCACCTTGGATATGTTATCATACATCTCGGCTAGCTAGGAGATCATGT
GAAAGTTAACATGACCTGAGCAAGATAGGACCCACAGATGTGCTGAGCATATCACTAACGGCAACCTGAACCTCATTTGA
TCCATGCTCGCAGCTTATCAAACTCAAAAGTAGAGGGAAGAAGTGTGTCATCTTCGCCTCAAACAAGGATTCTTCTAAAC
TACAAATAGCATGTATGGTTGAAACAACAAGAGGTGCCCGTGCAGCCAATTCCCTTCGTTTACCAGAAGCCAAGGGAATC
AACCACTTGGGACTCTCAACCAAAGATGGTACTGCCATTTGTGGAGGCCGGGCTACCTCTATGTAGAACTGCAGGACTTC
TTGGCAAAGTTCAACAAGTTGAGACTCTACTTCTGATTCTTCAAAACCTTTGGGTCTATCCAAACCAAGATTCTGTAAGA
AAGTGAGGCAGATTTGATATGATTCATTTTCAAGCCGTAATAATGGAGGGTCCTGCATTTGGGTCATAGATGCAAACTCT
TGTAGCTTGGAACGTAAAGTTGTGTCAGCATTAATCTTGTGAGCATGAAGAGCCACAGTGTGCACTGCATCAAATGCAAT
TATAGTGTTTTTTGCAGAAAGGTGTCCTCTGTACATGTTATATATCTCCATCACAGCCTGTATTAACAATAGCTGAACAG
CTGCTCGGCACTTGGCATCAGCAATAGCATCTTGGAGATGATATGCCCTCGAGCTTGATGAATCGTCACCAGACAGAGCA
GTTTCAGCAACTAACTCAGTATTATTTTGTCTGTTTGAATCTAACACACGTTGCGAAGTATCTTCATTCAAAGTAAATGA
AAAATCTGGAAGTGTTGCATCAGCAGCTTCTTTAAGTGACAAAACCACTTCTAACCACTTATCATCAGAAAACAGATTCC
CAGCATTGCTCATCAAACGGACAAATGCACTAATACCAATACCGGCAAGGCTATGGTGGGGACGCTTGATAAAACTTACT
AATAGCATCAACACCTTGCGCAGAAGTGGATTGACTGTGTCATAGAATTTAACAAACAGATCTACGACAAGTTGGAGGGC
AAGCGTGCATGTCTCATACAGCCACGCATCTTGATCAAGTTCTCCAGCATCACCATCAATCCCTTGCTCAGGTGTACTTC
CACCAGAAGGATCAATAGCATGCCTGACATAGTCAAAGATGGGAAATAGGACCGATTCAAACACCCTCTCCCACAATGGC
AAAGAGAAATGATGGCCATAATTACGTAGAGTATCAAAAAGCACTTGAAGGGCACTCTTTCTAATTTCAGGCCTCGGGTC
AAAGCTTAGTTCTGATAATCCGGCCAACAAAGGGAACCAGAAGTATAGATGATCTTCCCTATCGGTCATGTTCCCATTGC
TGTATTTTCCATCTGTTCCTTTATGAGGTGATATAGAAACCTTTTCAGATGCTTCCTTTTCCTTGATCTTTGAAAAGCCT
ATATCCCCTTCAGCCAGTTTTGCCGCACAAAAACGAAGAAAGGCAATAGCATTAAGACTGATGTCCTTGTTAAATCTGCT
ATTAGTAAATGCAATTAAGCAATTAACGCAGTCCGTAAAAGTCGTCGTTTCGGTCTCAGTGATATATGGGAAATAATCGC
GCAATATTTTTTCAATTATTTCGAAGGCCAAAAGTACGATGTTTTTGTGGTCATCATAAGCTGCTGTCTGGAAGACCATG
AACATGCTTTTCCACCCTGACTTCACATTCTTAACGCGAGACAAAACCATTTGGGAAACACATCTGATGATTAGCTCTCT
GATTTCAACAGCACTACACTTCCGCATAACCACCACAAAAGGCTTCATAAACTCATTTTGAAAATTATAGTTAGCCAACT
CTTCCCGCTCCAAAAACTTCATTGATAGTTGACGCAAAGAATCCATTGCGAAAATTGCAATGGAAAGGTTTTCTGAGCAA
CCGATAGTCACAAAATAATCAGATAATACATTCCAGATGCTTGACCAGACCAGCCTAATTCGATTCATATTATAATGCGC
GATCTCAACAATTTTTGTAAGGCTGAAAACCCGCGGATCAGATGTAGATTTTAATTCTTCCATAGACACCTTGCAAAGAG
CTTTAACAAAGTCAATTACTGCCTCACTATTTAATTTTTGACTCCTTATGAATATGCGACTCATATCACCAACTTGCTCC
AGCATGTTTAGGTTAGAGACTAAGTTGTTCATTTGCTCTGGTGTGATTCCTGCAGATGCATCACCACCAACTCCAGCACT
ATCGTAAGTACCCCTTCTCATGGCTGCAGCCGCATACTGAATCTTCCCAGGTCCCTTCTTTTTCAGAACTGGAAGCATAT
TAGGTTTAGCTTGCTTTGATTTGTCAAGTTCATTCTGATTAAGTGCAAAGAAAGTCGCATCAGGTGGAGCCCCTTCTCCC
AAAAGATGCAAATGCTCGAACCGAGAAACACATGTCAAGATATGTTCCCAGGCCTCCTGTAAGAAATTTCCATCTTCGTC
TGCAATTGTCACTATTGCCTTGATGGCATCAATGTTCTTCTGCTTGATATCAGCTGGAGAGTGGAGGCATGTAAACTTTG
CTAGTGATGTTACAAAAGCATCTCTATGAGTCTTCATAGACATCACTGCAGTGACATGAATTGCATGGCGAAAGCCTTCA
AGACACAGGCTAATGACTACTTCATCGTCACTTTGGTCAAGAGGAACACTAAAGGCAGCCAACATAGGAGCCCAGCATAC
CTCAATCATGAATCGGAGGATCATAACATCTGTTGCTGCATAATAGACTGACTCAGTTTTGCGAGCTTTTTCCTTGAATT
GTTCCTGCATGTTTCGCATGAGATCATCACTTGTCTGATTTTCTTCCCCTCGCTTGCGAATCGCAATATTCAATATACTA
TCCAAACCTAAAATTCTGTTTGAGTTAACCGACTGTTTTTGTTGAGGAGCCAATTCATCGTCTTTCATTTTAATCTCTTT
TCTTGATATTCTTTCATATAATGATCTTAAGTACTCCTCGGCTAAATCTTTTCCATCATCTATGCCCCGATTGTTTCTTA
TAAAATCGTCCGCTGACATCTTGTTCTTCACCATTGGGTTATGTGCATCTGTATTGAGCAATATAACAGAGTAAGCAAGC
ACATAAGCTGTATCTGCACTAGTGAAAACCTTCGGATTACATTTGCAGTACCGCTCAGCAAACTTTTCCATAATTCTGTC
AATCTTCTGTGCCTCACCAGGCAACCTAAAGCCCCGTAGGAAAACTCTAATTGCCTCATCAAATTCCATCCCTTGAAAGT
CAAAAGAATCTACATATTCATGCATCACCTTAAGTGACAAATCTTCTCTTTCACCTAGATAGTCGCCGATTAAAGTCTTG
TTCAAACCGGATGCATCTTTTAGGAAATCTGCAATTTCTTTCGGTGACCCACCCACCTTATTTGCTTTGATAAGGAACTC
AATACCCTTTTTCGGTTTCCGGTTAAAAAGAGAAATACCTTCCTGAAGTTCAAGCTTGTATGCTCGACGCTGCTCGATTG
TTGAGACATCAGAAGCTTCACTAGAGGCCTCTGAATGAGTATCAGATTCTTTGACAGACTCATCCACATTCCCATTCGGT
GTGGTGATAATTCCAGATTCAGAACCATTCTCAGTTGGCTCAATTCTTTTTGCGGAATAAGGATCTGGAATTCTTAATTG
CTTGTTCATCCAATCACCCATTGACTTTAGAATAGCCACTAGGCATTTCATAGCTTCAAGTTTCAAGACTACCTCCTGTG
GCGGCAATAGGGTAGTAGTGACACCAGGTGGAACACCCTGAGCAGTTTTAAGGAGTCCGTTGACCATTCGCTCAAAAATG
TTTGATGAATTCACATCACAATCATAGTTGATGAAAATATCCACCAAGATCTGTGAATCAATACAGAGCTTCTCCAGAAA
CCGAAGCACGATCATCTTCTGCTGCAAATTTGGTTGAGCAACATTTTCTAACACTCTGAGAACAATCATAGGAAAGAATA
CTCCAATCTCTGCCTTCAATCCAGCTCTAAAACGTGATACCAGACTAATGAAGATCGAGCAGGAAAGCTGGAAAACAATC
ATAAGGGTTGAAGCACTATTCTTCAGCAATGACAAGCACAGGTACTGCTTAATGGCACCTAAAAATCTTTCACTAGTTCT
AAAGATGGCCCCGGCGTTCTCTAACAAAATCTTAAGCAACTCCAAAGCAATTATCTTCCCTCTCATCAAAGTTGGATCTG
CCAGTGCTTCCTTTGGCGGAGTCTTCATGGACAACTTACAAAGGGCACGGAAAACCAAAAACGCATCCCTCCTCAACTTA
TTTCCAATTTGAACCTCCATGTCATCATCCCTCTCCACCTCACCATCTGCCAACTCCCCTTTCCTCCCCTCTAATGCCGT
CTTATACATACTAATCTCCCAATACTTAGCATCCAACATATCCTTATCCGTCGAATCCAACAGATCAGCTGGATTTGTTG
ACTCGACTGTCGAAGTCTTAGTTTCAAATGCTCCATCGTGCACTCCCGACCCTCCAGAAATCGGTGTCCCCGGGTTCAAA
ACACCATCAATATCCTGCATTATCTTAGTAATAAACCCTTGCACAAACATGGTCATGTTCCCGTCCGCATCTGTTTTCTC
CGCAGGCTCCATCAATTCAGCCACCACAATCGGCTGAATGGGAGCAGCTGCCGAATCAGCCTCCATTCTCCTAAACACAA
TCACCAGCATCTGAATTAAACTCGCTTTGGCAGTAGTCTGATTCACAACATTCTTACTCCCTAAATATATATCATACGAA
GTCCGCACAATTTGCAACAAACAATCTCCATGAATCCTCAATGAAACCGAAGTAACAGCCGACAAAATAGTCTTCAACAA
CAACAATTCAACAGTCTCTTCGTTCAATTCATGACACTTACATACCGAATCAATCAACTTGGCCAACAAACTCGCTTCCG
GACCCCCACTCGTATCCGCCTCGCCTCGTAAAATTCCATGAGCAATCAGCTTCTGAATACAATCCAACGCAGGCTCGGCG
ATCTTCACATTCCCCGAGGTAAGCGCATTAATCAACGGCGTAAGAATAATTTCGGAATCAGCAAGCGAGAATTCACTAGT
ACCAGTATCATACAAAACGCCAGGAAGAGTGGCTGACGTGTCACCCTCCGCCGATGGGCTATCAGGCGAGTGAGGAGAGA
AAGGAGATTCAGAAGCGAGGCGTTCGAGAAGAGATTTACATTGATGAACGAGCTTAGAGTGTTTTCTCCAGGATCCGTTC
TTGATGATTTTCTCGAGCGCCGGAGTTAGGGTTTGAGTGAGGCGAGATTCGGCCTCCGGCGAAGCCATTCCGCCGGAGAG
AAAGTAGATCTGGACTGGATTTGAGAGACTTGTTGAGTGGAGTCAGTTAAAATCGTTGATTCTATGTGTTTGCGGTGGCG
CAGAGTGAGTGATTGCGGTGGTGATCGCCGGAGAAGCGTGTGTTTGTGTTTGAGAGAGAGAGAGATGGAAAGAGAGTGGA
GTGGTGAGATTAGAGAAGAAATGGAGGAGAAATCTGAGATCGCGTTTGGGATTTGTTTTTACAAGTCCA
>Contig60 Contributing genotypes: 0.00%B493; 44.31%B493QAL; 28.49%B6274; 27.20%B7262
CTTGGATGAACTCCCGGAGGCACCACATCTGGAGGGAACAATACCCATTTCTTAGACCCCTTGATTACCGCATTCCAAGC
TGATGTCGAGTTAGGATCGATGTGGAACGATGAACCAGACCCGGCTGGGCCAATGATAATAAACAATTGACATAAACATG
CTCTCTGTAACCTTCAAAAAAAGAAAAACATGCCCACCGTGTCTAAGCAAAGTAGATGGCAGAGTCAAGGCTCCAATTTT
AACTCCAAAACAATACAACTGTCACATGAAATGACACTAAAATAAACCGGTAGCTTAAAAACATTCACCTATCATTTGAA
GGAATATTATCTTGTGCCCAATATAAGAAAACTGTTCTAAAAGATGCGGACAGTCTTTCCCATCGTGCTCTTCAGGTACA
AGCACCTGACATTTTGCCAGTTCTTCTTCAACAAGGAGACTAGGAAGTTC
>Contig61 Contributing genotypes: 0.00%B493; 45.95%B493QAL; 16.93%B6274; 37.13%B7262
CGTCAGTAAAGCATGTGTTTTTTAGGCTTGAAAAGAAATCTAGAACTCAATGTTGTACGGACCACATCGAAAAATAGACG
ATATTGAAGTCTGGCAAATAAAAGAACTGGTCCTCCAGCTAAACCAGTGATTAGATAAGGTACCCATTTCATGCCTTTTG
TATACACCAGGAAGAAGCTCGCACTGAAAGCGATCATCATTGTAGTAATTGAGATGAAAAGTGTGAAGAGCCCAATCATC
AATTTTATTGGCAACGACACCAAAAAATCTCTTTCTGCATAACGTGCTGTAAGAATGGCCAGGAACATGAGTATTGAAGC
TGAAGAGCTGAACAACGAAATGGCGTCTGTTATTACAAACACGATGAATGCCCCTTTATGTTTAAATATTGGATGCCCGC
TATCCTGATTGTTACCACCTGGTAAAGTAAAGGCTGCTGCAAACATAATCGTAGCTATAAGGGCAGCAACAACCATGCAT
TGAGATGCTGTTTCCTTCATCCAGCTTTCCCCTTTCTCCATCAGGTCTGAATGCTGATGAGTAAATAATTCATGGGGAGT
TTTCCCTTGTCTATTCTTTTTTTCTCTTAGAGAAGGATGCACCATAGTTTCCACTTCCTTGAACCACAGTATTTCTCTTT
GCATTTGAAGAGCTACTCCTGACACGATATGAAGACGACTTTGTTCTGGCTTCATGGCGGCTAAGTGTAGTATATTGTTG
TCATTAGTGTCCTTAAAAGAAGTTACGAGGTCCTTAATTGATCCTATCTCATATAGAAGATTGTAGACACTCTCCTGACG
ATGCAATACTGCAACATGGAAAATTGTTCGATCATTGTCATCTATCTTCCATATTAGCTCAGGACACAATCGCAGAAGCT
CGATCAAAAATTTAGTATTTCCCAATGCAGCAGCAACAAATAGAAGTCGAGATTGATATCCAGTGATTCTCTCAACATAC
TTCGCACCAGGGTGGTTGCCTTCTCTGACTTTTATCACCTCTGGAGGTCCTCTAATTATGTTCCATATTTCTTCATCCTT
CAATTTAACAATCTCTCTCCAAATTATCTGGACTATTTCAATTGCTTGACACTTTTCCTCACCAGGCCCTCTTCTTGGTC
CAGGAAGAATTGTATTAAGTAGTCTCCAAAAAATGGGCTGCCTTGTTCCATCAAATACTGACGGATTTTTAGCCAAAACA
TGGAGTGCATTTTTGTCAGTTGCCAGAGCTAGTTCTTTCTTGTGATGGTGCAATAATTTCAATGAAACATCATATAGATT
TGCGCTGATGCAGGCATGCAGTAGCATAATTCTATCCGTATTAGTCCAATCATCATCTGTCATGTTATTCGTCTTCATAT
AAAGATATGACACCATGTCTTTGTGTCCAAATAAAGCAGCCATCAGGAGTGGTGACATTTTATTGTTTCCACGTATCTTA
AGAAGGTTAGGTCTCTTCCGAACCATAATATCAGCAATCTTAACTGTTCCAGCTGCTGCTGCTAAACAGAGAGCTGTGTT
CGAGTTTTTGTTTTGAAGTTCCAAGTCCTCAGGTTCCATCAATTGCACCAGCTCTTCCACAAAGTGAGTGTGTTTTGTTG
ACGATGCGATGTGAAGAGCAGTCTCAGAATTTTTTGTAATGCTCATATTTATCACCTTTCGACGGAGAAAATTGTGTTCA
TATCCAAGAAGGCTGATGGAAAACTCCAAGTTGCGTAGCTTAAATTCCCCTTACAGCAAGCACA
>Contig62 Contributing genotypes: 0.00%B493; 47.24%B493QAL; 6.24%B6274; 46.52%B7262
AAAGAAGTTTACTACACGAACAAAGAATATTGCCTCGCAGCATCTTCTTCTCCTACTCCGAAGCTGCAGAGCTAGGGTTT
AATTGGATCGATTAGCTGCAGAATTATTACAAGCAGAAGGAGAATGGCGTGTGTTTATATTCCGGTACAGAACTCCGAAG
AGGAGGTCAGAGTCTCTCTCGATCAGCTGCCCAGAGACGCCACCGACATTCTCGATATCTTAAAAGCTGAACAGGCTCCT
CTTGATCTCTGGCTCATCATCGCTAGGGAGTACTTTAAACAAGGAAAGGTTGAACAATTTCGCCAAATATTGGAAGAAGG
GTCTAGTCCTGAGATTGATGAGTACTATGCTGATGTGAGATATGAGAGGATCGCCATACTAAATGCTCTAGGAGCCTACT
ATAGCCACCTGGGGAAAATTGAGACCAAACGAGAAAAGGAGGATTATTTTATTAAAGCTACACAATACTACAATAAAGCG
TCAAGAATAGATATGCACGAGTCTTCTACTTGGGTTGGCAAAGGTCAACTTTTACTAGCTAAAGGTGATTTAGACCAGGC
ATCTTCTGCATTTAAGATTGTATTGGATGGAGATAGGGAACATGTTCCAGCCCTTCTTGGTCAGGCATGTGTCCAGTTCA
GCCGTGGAAAATATTTGGAGTCTTTGGAGTTGTACAAGAGGGCCTTGCAAGTAAACCCACAGTGCCCTGCAGCTGTAAGA
CTTGGCATTGGCATGTGTCGTTATAAATTGGGTCAACATGAAAAGGCTAAGCAAGCATTTAAACGCGTTTTGCAGTTGGA
CCCCGAAAATGTTGAGGCTCTTGTGGCACTTGGAATTTTGGACTTGCAAATTAATGAAGCTGCTGGTATTAGAAGGGGAA
TGGAAAAGATGCAGAGAGCTTTTGAATTTTATCCGTATTGTGCAACGTCACTTAATTATCTAGCAAATCATTTCTTCTTC
ACTGGTCAACATTTCCTGGTTGAGCAACTCACTGAAACTGCTCTTGCTGTAACTAATCACGGGCCAACAAGGGCACACTC
TTATTATAACCTAGCACGTTCGTACCATAGTAAGGGGGATTTTGAAAAGGCTGGACTGTACTACATGGCATCTGTAAAAG
AAATTGATAAGCCTAAAGAATTTGTTTTACCTTATTATGGTCTTGCACAAGTTCAATTGCATTTGGGAGATCTGCGAAGT
TCCCTTGCAAACTATGAAAAAGTTTTGGAGGTGGCCCCTGAAAACTGTGAGACTCTGAAAGCTGTTGGTCATATATTTGT
TCAGCTTGGACAGTCTGAGAAGGCCTTGGAATACCTGAAAAAAGCTACAAAGTTCCATCCACGTGATCACGAGGCATTTA
TAGATCTGGGTGAGCTGCTGATCTCAACTGATGCTGGAGCTGCTTTAGATGCCTTCAAAAGTGCGCGCGCTCTATTGAAA
AAGGGTCATGAAGAGATACCGATAGATCTACTCAATAATATTGGGGCCCTTCATTTTGAAAGGGAAGAGTATGAGCTTGC
TGAAGAAGCATTTAAGGAGGCTCTAGGTGATGGTGTATGGCGCAAGTTAATTGATACTGATACTAAGGGCAACAGACAAC
AGCCTGATCCTATCAAAGAAGCATTGTACAAGCCGTTGGATGCTAGTGCATCTGTGGAGAAGTATAGGGACACACAGTTG
TTCAGCCAGATTGAGGAAGCAGGAGTTTCTGTGGAACTGCCTTGGATTAAAATCCCACCACTATTTAACCTTGGCACACT
ACTAGAGCATTTACACAGAACTGAAATGGCTAGCATATTATACCGTCTGATCTTGTTCAAGTATCCCGAGTACATAGATG
CTCATCTCCGGCTCGCTGCTATCGCAAAAGCTCAAAACAATTTTCACCTAAGCATTCAACTGGTTCGTGATGCCTTAAAG
ATAGATGACAAATGCCCAAATGCATTACTAATGCTCGGTGACTTGGAGCTTAAAAATGATGACTGGGTCAAAGCAAAAGA
AACGTTCAAAGCTGCAAATGATGCAACCAATGGAAAAGATTCTTATGCCACACTTTGTTTGGGAAACTGGAATTACTTTG
CAGCAGTTCGTTTCGACAAAAGAAATGCAAAGTTGGAAGCAACACATCTGGAAAAAGCTAAAGAACTTTACACAAAAGTC
CTGGTTCAGCATTCTTCTAATCTATATGCTGCCAATGGCGCTGGTGTAGTACTGGCAGAAAAAGGTCATTATGATGTTGC
AAAGGAACTTCTTACACAGGTTCAAGAGGCTGCAAGTGGAAGCATTTTTGTCCAGATGCCAGGCGTGTGGATAAATCTAG
CACATATTCATTTTGCTCAAGGAGATTTTGCTCTGGCTATCAAGATGTATCAAAATTGTCTGCGTAGGTTTTTCTACAAT
ACAGACAGTAATGTTCTTCTGTATCTAGCTCGTACGCATTATGAAGCTGAACAATGGCAAGACTGTAAAAGGACTTTACT
AAGAGCAATCCATTTGGCTCCTTCAAATTACACTTTGAGATTTGATGCTGGTGTGACATTGCAGAAATTCTCAGCATCCA
CTTTACAGAAGACAAAAAGGACTGTAGACGAGGTACGTGCAACAGTTGCCGAGCTTACAAATGCAGTTCGTTTGTTTAGT
CAGCTATCTGCAGCTTCAAATCTTCACATTCATGGATTTGATGAAAAGAAAATAGAAACTCATGTTGGATATTGCAAGCA
CTTACTGGAGGCTGCAAAAGTTCATTTAGAGGCAGCTGAGCGTGAAGACCAGCTAAATAAGCAGAGACAAGAACTTGCTC
GCCAGGTTACATTGGCTGAGGAAAATCGCCGCAAAGCTGAAGAACAGAAGAAACTGCAGTTGGAGAAGAGAAAACAGGAG
GAAGAATTAAAGCAAATGCAGCAACAGGAGGAGCATTTAGAGCGTATGAAGGAACAATGGAAGCACACTTCTGCCTCCAA
GCGTAAAGATAGGACACACGCTGAAGACGAGAATGGAGGGCGTAGTGAAAAGAGGAGGAGAAAAGGAGAAAAGAAGAGAA
AAAGAGAGAAGAAGTCACGTTATGAGACAGAGGAAGCAGGTGACATGGACGATCAAGAAGAAATGGAAATGGAAGATGAG
TATGTTAATAGGAACTACAAGCAGACTGATAATACAATGAATGATGATGGTGATGAAGTTGACGAGAATCCACAGGATCT
TCTTGCAGCTGCTGGGCTGGAAGATTCTGATGCTGAGACTGACGCAGTGGAAAATCCGTCAGCTGCAAATAGAAAGCGGA
GGGCGTGGTCAGAATCTGATGATGATGAACCAACCACACGACATACTGAGTCCAGTCCGATAAGAGAAAATTCTGCAGAG
ATGCAGGTAAGTGATGGTGACTAGGAACAACGATGGATGAGCTGGAATTCTGGCTGTCTAGTGTTACAAGCATAACTTTT
AACAGAAGATAGGTGCAATTTCAATTTTGAACTGATCGGCCATTTTACTCTTGAGTTGTGCGTGAGGTTCTTAGTTGCCC
CTTGGAGCATTTGTATGTATTAATGAGCTTTCTCTATGTAAGCGTGACTCTTTCTGGCCCCTCCAGCATGGTTGCAGGTG
CATACCAATTTTAGGCTATTAGCTGTGTAAAAGCATAAGAGCAGTCTTCAATCTTCATGGGTCCTCTTTTAGCTTTTGGT
TTTGATCCTCAAGTCAAATTAACTTTTGAGGAACAATTTATAACCCAGTTGTCTTTAGGTACTATATTAAGGTACATTAA
TCGACCACAAAACTCAAGCCTATTTATT
>Contig63 Contributing genotypes: 0.00%B493; 70.65%B493QAL; 14.68%B6274; 14.68%B7262
AAACAGTTTAGGTAAAACAAATAAGCATATATTACATTTCAGATCAGCAACTTTCATTTTTGTACATGGAATCAATTGGT
ACAATTTTCACACTATATGTTAATCCTTAAGACTAGTGTCCATGCCGAATCTTCTGATATGGTGTCACAATTGCCACAAA
AATAAAGAGAACCCTATAGCCGTTATGTTATCTGTCAGAAACTAGAATGAGTTAACAAGGGTGCAACTTCAATTTGCAGC
AGGCTGCTTCAAATAAGTGCTACCTGCATACCATCACAGCTTCAAGCTAATTCATGTTTCTATCTTGTCGAATCCGTTCT
GCAAATACTTCTCATATATGATATAAAGTTCCACTTGGTAGAGATACCTTCTGCTCCAGTAGAACAAAAGACAGTGTTGG
TGTTCAATAATCAATAATTGGGTTCGAAACAATTGTTTGTATATATTTGTCCCAATTCCAGCCTTCATTCCTTTCCTAGG
ATTATGTCATT
>Contig64 Contributing genotypes: 0.00%B493; 33.63%B493QAL; 33.90%B6274; 32.47%B7262
CAAATACATAGTGCAAGGTTTCACTTCAATATTTTATCACTTGACAAACTTCATTTCTTCATTTCCACTCCCATGGAAGC
TCTGAGACACCTAAACATACCCACATATACAAGAGCCCTCCTTCCCCATCCACCCACAACTAAAAGACCCACCAAGTTGT
TCACTATAACCAACACCACAAACAACACTAATAGCTTCTCAGCCAGCAAATGGGCTGATAGACTCCTCTCAGACTTTCAA
TTTCTCCCTTCTTCCACTTCAAGTTCCAACCTTTTAGAGCATTCCCCACCCTCTCTTCCATACCCACCAAAACCCTCTTC
ACCTGAACGCAATGTGTCAATCCCCATTGATTTTTATAGAGTTCTTGGGGCTAAAACACACTTTCTTGCTGATGGGATTA
GAAGGGCTTATGAAGCCAGGGTTTCTAAGCAACCCCAATTTGGGTTTAGTGAAAATGCTTTGATTAGTAGAAGACAGATT
CTTGAAGCTGCTTGTGAGACTTTGGTTAACCCTAGGTCTAAAAGAGAGTATAATCAAAGCCTTGTAGAGGATGAGTTTGA
TACTATTATTACTCAAGTCCCATTTGATAATGTTCCAGGAGCATTGTGCTTGTTGCAAGAAGTGGGGGAGTCTGAAGTTG
TTTTACAAGTTGGTGAGAGTTTGCTAAGGGAAAGGCTGGGGAAATCATTCAAGCAAGATGTGGTCTTAGCTATGTCACTT
GCTTATGTTGACTTCTCGAGGGATGCTATGGCTTTATCGCCACCGGATTATGTAAGGGGTTGTGAGTATCTTGAGAGGGC
ATTGAAATTGTTGCAGGAGGAGGGTGCAAGTAGTCTTGCGCCAGATTTACAAGCACAGATTGATGAGACACTGGAAGAGA
TCAACCCGCGCTATGTTTTGGAACTCTTAGCTCTTCCACTTGGTGAAGAGTACCGGACAAAGAGAGCCGAGGGCCTTCAA
GGTGTTCGCAACATTTTGTGGGCTGTAGGAGGCGGTGGGGCTACTGCCGTCTCTGGGGGATTTACCCGTGAAGATTTTAT
GAATGAAGCCTTCTTATCAATGACAGCAGCTGAGCAGGTTGATCTATTTGTTGCTACACCAAGTAATATACCAGCACAGA
GCTTCGAAGTTTATGGAGTTGCGCTCGCACTTGTGGCTCAAGCATTTACCAGCAAAAAGCCTCACCTCATACGAGATGCT
GATAACCTGTTTCTACAACTTCAGCAAACTAAGGTAACAGCTCTGGGGAACTCTATGTCTGTCTATAATGATGGAGAAAA
TAGCGAGATTGACTTTGCACTGGAGAGAGGTATTTGTTCCCTTCTTGTGGGGGAAGTTGACGAGTGCTGCAGGTGGTTGG
GTTTGGATAATGAGAACTCAGCTTATAGAGACCCGTCCATAATTAAGTTCGTTACTGAAAATTCTACAGTTGACGAGGAA
AATGATCTCCTTCCTGGACTTTGTAAGCTATTGGAAACGTGGTTGATGGAAGTGGTCTTTCCAAGATTTAGGGAAACCAA
TGATATTGTATTCAAACTTGGAGATTATTATGATGATCCTAGTGTCCTTCGATATTTAGAAAGGCTGGAGAGAGTAGGTG
CTTCACCATTAGCTGCTGCAGCAGCCATAGCACGAATTGGAGCTGAAGCTACTGCAGTGTTCGACAATGTTAAGATCAGT
GCAATTCAAGCATTGAAGAAAGTATTTCCACTTGGCCCTGAGGAGGCAACCGTGAGACGTCAAGGTTATGATGAGGCAAG
CAGGTCCGAAATTGCAGTTGAGTTGGATGAGTATGGCCGTCAACTCTATCCAGATGTTTCCGCCGATATAGTCATTAATG
CCGAGGAAGATAGACCCTATGATTTACTGGAACAGGAAATGATTACCCACAAAATCAAAGATGCCAGTGTAAAGATTATG
GTTGCTGGGGTAGTAGTTGGATTTCTAACTTTAGCTGGCCTGAAGTATCTCCCATTTAGGAACAGATATGTAGTTTTACC
TGTGGATGAAGGTTCTGCAGTGGCTTCTGATGTCATCAATGTGGGTTCTTCCACAGATGAAATTTTAGAAGAAGTGCCCA
AGATGGATGCAAGATTAGCTGAAAGTCTGGTGCGAAAATGGCAGAGTATCAAGTCCCAGGCTCTTGGGTCTAACCATTTC
CTTGGGAATTTGTCCGAGGTGTTAGATGGCCAGATGCTCAAGATCTGGGAAGATCGTGCAATTGAAATCGCAAAAAATGG
TTGGTCCTGGGACTACTCACTTACAAACCTTAACATTGATAGTGTGACAATCTCACTAGATGGGCGGCGTGCTATTATAG
AAGCAACTCTCGAAGAGTCTGCACAGCTAATTGATGCAACCCATCCGGAAAACAATGACGCTTACAATACATCTTACACG
ACGAGGTACGAAATGGCATGCTCGCTGTCAGGATGGAAAATAACAGAAGGAGCTGTACTAAAATCATGAATGGGCATGAG
GAGGTCATGAGTGTAGTTTTTCATGTGTATATGATCGATGCTTGTCATAGTTTTGTAGTTAACTAACACCGACGTCTCTA
TTGCAGCTTAATAAAGAAAGCTATTGGTGGTACCTTGACCTGCGGCGTTACGGTTCAGTTCCGCATGCAGGTTTCGGATT
AGGGTTTGAGAGGCT
>Contig65 Contributing genotypes: 0.00%B493; 34.57%B493QAL; 30.52%B6274; 34.91%B7262
CGGGCAGCTATCTCTCACCTCCTCCCTCTTACACCACACCAAACACACACACTCGTCTACCAACGGCTCAGAATGAACGT
TGCTCTTCTCAGCATTCTCTGAGGTTTTAGACTCTTTAAACCTCCAGATCTGCCTTGATCTACACTTCTGGTTGTTATAA
TTGGTGTACGGATGGAGGTGGCGAAAGTGGTAACGTGCGCTGGGGAGACAGTGGTGGTCATGTTACTTGTCGCTTTAGTC
AACGCGCACCTCTCAGCTCTTCTCCTTCGGGATTTTTTTCAAGGATTTGGCGAGTATCCTATACACAATGAAGATGATTA
TATTTCATCCGCCACTAAAGTGTTGGATGCTGAAGGAGTCGAAGATGATGATAATGATGACGATGGGGATGGTGATTTCG
ATGAAGGTGAGGAAGACCCGTCTTCTGAAGATTATGGCGGCAAGTCTAATAATAAAGAAAACTCAAAGAATGGTTCCGGC
AAAGGTGACAAACAAGGGAATGGTGATGAGGAGGATGAAGAAGAAGATGATGAAGACGGAGATGAGGATGGCGATGATCA
AAACAATGACGACGACGAGGAAGAAGATGATGATGACGATGAGGGGGACAAGACAGAGGAAGTTGAGGATAAGGACGAGG
CGGAGGAGGAGGAAGAAGAGGAAGAGGAAGAAATCCAACCTCCAAAGAAGAGGAAGAAGTAGATTAGGATTAACAAGTGA
TGCAGGCCTACTCAATGTACTCTCATAAAGGACTTTCGTATCTGCTTCTTTATTATGTAAACCTAAAAGATAATCTTCAC
AACTCTTTCCTTGGCAAAACCATAATGTAATCATCTTTACTTAACATAAATGAGATGTAATACAAACTACTCTACAATCT
ACTCATGTATTTTAGTACCAACTTGGAAAAAACTTGAGCACAAGATGAACATAAATGCCAC
>Contig66 Contributing genotypes: 3.66%B493; 40.38%B493QAL; 28.56%B6274; 27.40%B7262
TCTTACTTCAATTAACCAACTGATCTTATCATCTTTATGATTGCATCATAACTTGGATACCTCTCCTCACCGACTGTACA
AAATTACCTTCTTTCTTTTGTTGTTGGGTAATTTCAAAATTACCTCTAATCGATTTTACTAATTCCGATTCGCTTCACCA
AAGCATTTCTAAAACCTTCTACACTATTATTATTATTATTATTCATTTCCTGTATACTCATCCCTGACATGTAATTCCTC
ACTTCCGTTCTTATCATCTCTTGCATCACCGCCAAAAACTCCGCATTCACAATCGGCGCTGACACCGCCGGCGGTTGTTG
AGTCACCGGAATTGGATTCACGGTTGCTGCCGGAGCGGGAATTACAGGGACCGAGTTGGGTGGCAACTGAGTCGACTCGG
TTGGACTGGAACTGATTCCAGGGAGAGAAAGGGACAGGGAAGTTGGAGGATCGTTTTTACCAACCGACGTCGTTTCGATC
TGAGCTGGAAACAAACCACAAGTCCGACCTGGCGTGGGTTTGAAAAAAGACCACCTCAAGCCCCTACAGTCCCTGCAAAC
TCCTGTGTCAGATCAGCACCATACAACCAGAGGCGAACTATTTCAGTAATATCCACTGTCCTCTCGCGGATGCTGATGAT
GATAGTGATCACCATTATGCTTCTGTCCCTCATAGTCCATCCCATGTTCGCCAGTCATGGTATGCTTCGCAAGTTCTGCC
TGATCCCTTTCCCTGTTCCATTGCTCAATTTTAGCTCTCCTCTCTTCACTGCCTTCTCTTACAGGACTACGATGCTTTCT
TGCCCCTGGACTCCTGCTCCGACCACTACGGCGCTCAGGGCTTATGCTCCTGTATTTCCTGCGGCTTTCATGATGATCCC
TATCCTCATACCTCCTACCATGGCGACTGCTGTGTGAACGATCGTCATAGCTTCGGTGCCTGTAAGGACTTCTGCTACGG
CTACGACTGTGCCTGCTTCTGTACCTACCAAATAACTGTCGCCTCAGCTCCCTGCCAATTTTCTTCAAATGCATAAAGTT
GCAGTACCCACCACGATTGCAAATATTCTCCTCATATTGCCTACATGTGGCTTCACGAAAGTCGGTTACTGGCGAATAAT
CAACAATGATGGGCCGTCCAGCATAGTATCTTCCTGTCAGATTCTTCAAAGCATTTGAGGCATGTTCTTCTTCCCTAAAC
TGGACATACACATTACCCACCATGTGATCTGCAAGATTGTCACAAACATTCAAGCTCTCAATTTCCCCATACTTGTCCAG
CTCCTCAAAAAGATCTTCATAGAAGTCCTCGAAGTGATCCTGCATTTTCTTGGGATCGAGAGGGTTGCCTTGAGCATCAA
CGCCAGGAGTGATCATATCGGGGCGCTGATACATGTTGGAGAGCAGGAGCGTGGGGCTCACACTCGGCTTGGTGTGGAGC
CTGGAGCAGCGATCGCCGTGGCGACACGCGCCGATCTTGAAATAGAAGGGGCAGTTGACACGGTCCTTCTCCGTCCCGAA
AATCGAGGCCAAGTGCTCCGCCATTGTGAGGATTTGGTGTGGTGATTTAGCTAGGGTTTGGTTTTGGGGGAGATGGTGTG
TATATGAGGCGGGGTGTATTGTACGGTGTAGTGTTCTAGATTTGGATGAAGATCGAGTTCGTCACTATGAAGTTGTATAC
CTGATTCATGAGAAATATGTAGATGAGGTTGAAAGTGTTAATCTCAAAGTACAAGAGTTTTTGAAGGAAAAGA
>Contig67 Contributing genotypes: 0.00%B493; 42.76%B493QAL; 35.65%B6274; 21.59%B7262
ATAAGGATGGTTGCACACCTTTCTTAACTGCATCACAATATTTAACATTGACTGTTGAGCAACCCCTTTTCCTATGTTGC
GCAGTATCTGATAGTTCTTTGTCAACATAGCACGGTAGTACTCAGCTTGAATGGATGACAACTCAACTGGAACCATTCGT
TCGGTCTTAGGAGGGATATTCTGCATTACATCCTTTTTAAGTCTCCGCAGCATGTGTGGAGCAACGAGTTTTTTTAACTC
CTCCACCTTTTCGGCAGTAGCAAGATCATTAAATTTTTCTTCGAATGAAGACAGCGAAGGGAACGAGGCTGGCTGTAAAA
AATGTAGCAAGTTGTACATCTCTCCTATGTTATTCTGAAGAGGAGTCCCAGTCAAAAGCACGCGATGTTGGAATTTGAAG
GTATTGAGCATGCCAAAAAGCTTACTACTTGAGTTCTTCAGCCGGTGCCCTTCATCAACTACAAGAACTTCCCAAGGAAC
TGCAGATAGATGCGAGGAATCGACAAGAACCATCTCATAAGTAGTTAAAAGAACATTAAATTTATAAGAAGTTGTCTGTT
TATTTGAACCACTTGGATCACTAGCATGCCACTCATATTTCCGTATCATAGCTCTTGCTTTGGCTGAACCATGATACTCA
ACAACATTCAGCTCTGGGGCCCATAGTGTGAACTCAGCCATCCAATTTGGCATTGTGGAAAGAGGAACCAAAACCAGACA
AGGAAGTCTAGCTTTAAACTCAAAGTACAATGATGATAGAAAAGCAGCAGCTGATACTGTTTTCCCAAGACCCATTTCAT
CAGCAAGTATAACATTCCTGCATTTACACCAGCTCTTGCGCAGCCAATTCAATGCTTCCAGCTGATGTGGGAATAAGGAA
CCTCCTGCAAGCTCCTTAGGCTGCTCAGTGAGAGGCTCTATCTTTCCATGGTGAAGCCCCCCCTTGCCCCTCAACATGTC
ATCATTTGCTGTATCATTTTCCACAGTTCGGCATTCAAACTGATTAAATAAATCAACTAATTTGGAAAATCTTGTGATGA
CAGGTTCATCAACTCTCTCCCAGGTGCATTCATCATAGGGAAGTGCAGTCCATTTCACTAATACCTCTTTAGAATCATCT
GCAATGGAATGAAGTGCAATTACCCGCTGTGGCCTCTTCCAGCGTTCATCACATATATTAATCAGTGACCTCCCATACTT
TGTCTTGTAATTGTCTAGTTTTCTCTTTGCAAGAACTTTTAGATGGGATTCCGATATCCAACTGTTGTGGAGATGAGATT
TCCCAACCCACTTGACTAAAAACTCATATTCAACCATGACTCCGTTAGAGCATGCAAGTTGTGGCATTAAAGGGTCCTTC
ACTATTGTTTCAGGAACACAATCAGTTGTGATTTCCATTTCCACTTTCTGTGCATCTTCATGTCCCTGAGGTCTAGCCAT
TTGAGGACTTCCTGAACCTGCATCATTATCAAGACTAGTGTTATTTGTGCTTTCTCC
>Contig68 Contributing genotypes: 0.00%B493; 33.14%B493QAL; 34.64%B6274; 32.22%B7262
TTCAGAACTAATCCTCCAAGTGTTAAAATCTGATTCCTTTTTTTCAATAGACAGAGCCTTTAACTGTTCACGTGTTGCAG
ATAACAGTCTTAACAGTTGCCACCACCAATAGACCAAGATTCACATAGTTTAGAGCACAACATTGTCCGATGCCAATCAA
AATAAACACTACTTTCTAAATATATCTTTTGCTCAGAAGTTGTGTAGTTTCTTCGACTGCTTAGAGTAGAATTCATGCTT
GATAAGATTTGCTCTCAGGAGCATGGCCTTCACATCGCGATCAAATTCGCTGCCAGTCTGCAGCACACGCTGGAATGTGG
AATTCCTTTGATCAGCATGCCGAGCATACAAGATTTTGTTGTGCGAATCTATACGAGCCTGTATTTGGTCTTCTGTTATC
AAAGCTTCAAGTTCTTTCTCTAACCCTGCCACACTTGTTTTGAAAGCATCGGCCATCATGCGCATATCAACAGACACAAA
TGGATGAGTATACTGAATCAGAGCTTTGCTACGAATTTGGTCATACAGCGTATCAACATGATCATGCAAATGTATGTCAA
GCAACAGATTTGCTTTGAGGCTCCCAAGATAGTCCAAGCATGAAGCATAATGACTTGAATAAAAATCATGAATAAGTTCC
CTAACTTCAGGTACCAACTCTAAAAAGTTCCGAAAATTAATGTTGTCAATGACTTTAGCCTTCAGCTCAGCTCTGTCAAA
ACTTGCAAGTGCACAAAGACCACCATATGTTGCAACATCTTGAGCAGCTATGACTTCAGAATAGTTATTTCCCAACTCGG
GATGTGTTTCCAGAAACATACGAGCAGCAAGCTTGTACTTTTTAGCTTCCAGATGGGCCAATCCTGCAGCACACCTCAAT
TTAGCAGCTACTATAGGTTCCACAGCTTCCTGACTTTGCTCTGCTTTGCTGACATAGCTTGTTACATGGGTGAACTGACC
CATTTCAATGCTGACTAGAATTGCATTTAAACACATGTGAATAATATGCTTTGATGTAGTGCAGTAGTCACGAGTCCGGA
CATAATTCTTAAATGCATCCCCTAATGCCCCGTGAGCATAGTAGAAATCTCCAAAATCATTGTATCCCATTCTTATGCTT
TCCTTGATCAAATTTGTCCTATACGCATTAAGTTCATTCTCGAGTTTATCCTTCCTGGCGTCGGCCTTCCTCTCCACAAC
TTCAGTCCAATCCGGGTCGGGTCCATAAGCCTCGCCCAACCTGCCAGCAATCTTGGCGACAACTTCGCGGAACAACTGCG
TGTTCTCGCCCTTCTTGACCTCGTCGTAGGCGATCCGGAGGGCCTCCAATTGGAGGGAAACGACGTCGCAGCGGTCGGCG
ATGAAGAGGAGGCGGGTGATCTTGGTGCGGCCGGAGTAGAGGGAGGAGTAGGAGTCGATGTCGAGGAGGTCGGGGTTGCT
GATTGGGCGGTGAGGGGCGGGAGCGTCACCGTTGGATGAGATTAGCGTGGGGGAAGCGGAGGATTCGGGTTCCATTGGGG
AGGAGGGTTTTATTAATTCTGTTGGGGAGAGTGGAGTGCCCAACTTGTG
>Contig69 Contributing genotypes: 0.00%B493; 42.84%B493QAL; 37.84%B6274; 19.31%B7262
TAAAGAACATTTAAAACAGCTAACAATCCTAGAAAGGAACCTCAAATAGGAATGAAGATAAGAATGAGTTGAGTGAGCCC
TTCAGATGCTGAGGCATAGAATTCAGTAATTGTGAGAGTATTCAAAACTAAGGGGCTGCTGACAGAAAGGAGCCTGAAAA
ACAGCATGTGTAAACTGATCATATGGCTGTGGATACATCATGGCATGAGACGGCCACTGCATATAGACAGCATCTTGTGA
TGTCTGATTCAGTCCAATAGCACAGTAGGGGCTCATGACTGTATTACTATATCCAATGGAAGCTTGGGAGCTTGGCAACT
GTCCCAACTGCGGTGTAGCAGAATCAAAATGCAGATATGGAGGGTGGAAACTCTGCATATTGAAAGGTGCCAAGTTAAGG
TTTTGAGTGTTAGGAACATTCCTGACATACCTGTTGTAGCTCCGATCATAATCTGGATCTGAACGATCCTTCTCCCTATC
CCTAAAAATAGCCACACGCGAGGGAACACTACCATCCTTTGCGCTAAAGTTTCTATCCAAGTCACTTGCTTCACTTTCAT
CCACGACAGAATTTTCAGTCTTTCTGTTTAGGGGGGACTGAGATGCTGTGTCTTCCGACTCAGGACTATTAGGACCACTA
AATATACGAGCTCTAGCCCTGTCATACTCTTCCTTTCTCTCTTCTACAGTTCTTGTGGAACTTCGTTTTTCCAACTCGCT
AGATCCATTCGAGGATTTGGGCCTTGGTCTTATGACAAACTTTTTCTGCTCAAGCTTGTCATTGTCTGATTGTTGAACTG
GTACGTCTGACAAACAAACAGCGGAGTAACTAATATTAGCCAACCTTTTCACCACAATTTTCATTCCTTGCCCATCTAAG
GAATAATCTTGAACCATAGTTAGTAGACCATAGTGTTGAGCAACACGATGTGCTGCAAGACGAAGGTAAGATGTTGGGAA
ATGTTGAAACTCAAACTGTTGTTGTTTAGAGTTTCGAAGGAAATTCTGAATATCAAGTTCCATCCGCAAGATGGTGAGAC
GATGACGAGGGTTTTGAAGAGCCTCAACGAGGAAGGGATCGACGGAGGAGGCAGCAGTTTCCATGATTGTAGAGAGAGAA
AGTCCCGTCAATCACTTTCTCTCTCTAGACTAGATACAGATACGAATCTGTGTAGTAGTATTAGATATTTGTAGCTCCGA
CG
>Contig70 Contributing genotypes: 4.21%B493; 32.97%B493QAL; 30.99%B6274; 31.83%B7262
CACAGAAATCTCTCTCTATCTCTCTCCTGTGAGAACACACACAAAAACTCTTATCTCTTTCTCGATAATCTTTAATCTCT
CCGTGCAATCTCTACACACATATAGAGGAAAGTTATGCAGCAAGGCGATCAGACTGTTTTGAGCTTGAGACCTGGTGGTG
GCGGTGCAAGAGCTGGTGGAGGCACTAGATTTGCTGCTGCTGATCTGCCGTTTCTCCGCCCTCAAGCTCCCTCTTCTTCA
TCCAAGATTGGAGAGGCTCGATTTGAGGACCGTGAACTGATTCGGTTTTCTCGAGATCAGTTGTTGCAGCTCAGGGAGGC
TGGGAAGATAAACGATGACATCCTAAGAGTTAAGCAAGAAGTTGAAGCTGAGTTTTTTGGTGAAGATCAGAACTGGAATC
GTGTGGAGAACAGTCCGCAGAAACAACCAAATCAGCCGACTATTCGCCATGCAGAGCCAGACAGCCGTGATTGGCGCAGT
CGACCTGAACAACTGCCCATCCCTGTTGAGGAGAGATTTCGTCAAGACCAGCTGAACTCACATCATGGAAGAGGACCATT
TTCTTCTCAACAAGGGGGAGGTCCAACTCCAGTTCTTGTGAAGGCTGAGTTGCCGTGGTCAGTTCAAAGGGGGAAACTAT
CTGAGAAAGAACGAGTCTTGAAAACAGTTAAAGGTATTTTGAACAAGCTGACTCCGGAGAAGTTTGAGATTCTGAAAGGT
CAACTTATTAATTCTGGGATAACAACTGCAGACATTTTGAAGGGAGTTATATCATTAATATTTGACAAGGCGGTGCTGGA
ACCAACATTTTGCCCCATGTATGCAGAGCTGTGTTCTGATCTGAATGAGAACCTTCCTCCATTCCCAGCTGATGAGCCTG
GTGGGAGGGAGATCACCCTCAAGAGAATTCTTTTAAATAATTGCCAGGAGGCTTTTGAAGGTGCTGACAAGCTCAGGGAA
GAAATAAGGCAGATGACTGCTCCTGAGCAAGAATCTGAAAGGAGAGATAAAGAAAAAATGATCAAGCTTCGCACTCTTGG
AAACATCCGTCTGATTGGGGAGCTTCTAAAGCAGAAGATGGTTCCTGAAAAAATTGTCCACCACATTGTTCAGGAACTTC
TAGGTCCAGATAAGAACTGTCCTGAAGAGGAAAATGTTGAGGCTATATGTCAGTTCTTTAGAACGATTGGGAAACAGCTT
GATGAAAGTCAGAAAGCAAGACGCATCAATGATGTTTACTTTGTTCGACTCAAGGAACTGTCGACAAACCCTCAACTGGC
CTCGAGAATGAGATTTATGGTTCGTGATGTTCTTGATCTGCGCGCCAATGGATGGGTTCCCAGGCGGGAAGAGGTAAAAG
CCAAAACCATCACAGAGATTCATACTGAAGCTGAGAGGACCATGAACTTGCGTCCTGGTGCTACTGCAGCTATGAGAAAT
AATCGAGTGATGGCATCTAATGCGCAAGGTGTTGCTAACAGTTTAGGAGGTTTTCCGATCAACCGGCCTGGCACTGGAGG
AATGATGCCTGGAATGCCGGGAAGCAGAAAGATGCCTGGAATGCCTGGAATTGATAATGACAACTGGGAGGTAACTAGGT
CAAGGTCGTCGCCAAGAAATGATCCAAATCAGCTGGTTGGGCGTGTTCAGCCACCATCAGTTGGCAAGTCGGCAGTGGTG
AATCCAAGATACCTACCTCAAGGTGGGCCTTTAAGTGGTGGGGCAAGTGCCTTACTGCAAGGTAATGCTGCTGGTTCTGT
GACTTCTGTCCGTCCTGCTAATTTCAGCCCTAGCATCGAACCTGCACCTCCTTCACCTGCTAGGCCTGTTGCTTTGGCAT
CGATGCGTCCAGTTGCCAACCAAATGTCCAGTTCCTTCAGCATCGATGCACTCAAGAGAAAAACAACCTCTCTTCTGGAG
GAATATTTTAGTGTACGTATGCTGGATGAAGCGTTACACTGTGTGGAGGAATTGAAGTCCCCCGATTACCACCCTGAGTT
TGTTAAGGAAGCCATTGCTCTGGGGTTGGAGAAAAGCCCACCATGTTTGGGGCCTGTTGCGAAGCTGCTGGAGTACCTGT
ATGCTAAGAGAGTTCTTACATCAGCTGACATAGAGACTGGATGCCTTCTCTATGGTTCAACCTTGGATGATGTTGGTATC
GATTTACCTAAAGCACCGAATAATTTTGGGGAGATAATTGGAATCTTAATTTTGGGCGGGGAGTTGAATGTTAAGGTGTT
AGAGGCGGTTTTGAAGAAGATGGAGGATGACATGTTTCAGAAAGCTGTATTTTCGGCAGCGCTGAGGACTGTCACTTTGA
GTCCTGCTGGGAAAGCTTTAGTAGATTCAAATGCAGCTGATATTGAGTCCTGCAAGAGTCTTTTCTAGCAATTGTTCCTG
TTTCTGCATAATATGTAACCTCGTGAGGATGCCCCATTCTGTCTTCTCCAGCTCCATCTACCACCAAGACAAGTTCAAGG
TTTGAAATATAGGTTTTTTAATGAGTTGCATTTCTTGAGGTTATAGTATTGACATCTGTTAATCGGAGCTGCACATTCGA
TTCTTGTGTGCCTTTCGATGAGCAGCCTCTTTATGGAGTATCCCGGAAATCAGAAGTTTTATATTCGGATAGTTTTTTTT
TAAATATTTTTTTTTATCAATTATTT
>Contig71 Contributing genotypes: 0.00%B493; 45.71%B493QAL; 54.29%B6274; 0.00%B7262
GCGACTTGCTGAGCCTTCGCTGAGCGTCAACTCCCCAAACCCTAATTTGACGATCATAAAGCGCAGTTTCTTGCTCTGTC
AACTCCTCGCCTTTCATTTCGAGATTCAATCTGTAAATTTACGGAATCTTTACAGCTGGATATAGATTGTCTTATCAAAT
AGTTGATTCCTTGATCTGGCTTGGAATTCGAGACATGATAAATGATGTCAGAAAGAAGAAGTTAAAGTGGGGCACCAAAA
TATTCACAACTTTGTTCTACTGTCCCTTGTCCTAATTACAGGTTACAATATGACTTTATATACATATATAGATTCTCCAA
GCTACAGTTTCCACGAAACCCGCCAAAACCAAAGGACATGAGGGCAGCGCAAGGTGGATGCATCTGATATATCATCGCTC
TTGTGGAAGGTGGATGCTCAAATCATCCAAACTCTCATTGCCCTGGATACTCAGTCCGTGCTCATTCGCTAGGTGGAGCA
AAGATATAAAACACAAGTGTGGTGAGATGTCCTCGAGTGATGCAACTGCCCGGCAGTCATCAGGAAAGGTAGCCAAGGTG
TGCTTGAAAGATATCGTTTTCCCCTGTGCCTGTGATTGTTGCAGAGACTCCCAAAGAGTTTCTTTTAGTGCCTGAACATC
AACTTGTTTGGATCTTCGGTCATACCGAACTTCAATCTTGTTTACCTGACGAGGCTGAGAGACAAGTACATTTGAGTCGT
CAACGTCACCACCATTATTTTCATCACCAAAATAATCAGCAAAGCCAGTTTCATCATCCCATGATGGCATTTCATTGTAG
CCATCCGTTTGATGACTCACTTCAGCTGAAAATTTTCTTCTGCTCCTCCCAAGGCACAGAACATTAGGTAAAAGAAATAA
CTTGACAAGACTCTCCGGTTGATAGCGACAATCTTCTGGAAGAGTTGTGTTACAAGGTTCCCTATTTGTTGGCAACAGTA
GAGCTCTCGGATTCTTAGGAGGGGCAAATACATCTGACATTTCTTTGTCCGATTCTAATGTTCATTCAAAGGAATCTGTT
GCTGCCAAAACTGAAGGAGAGGACAGCAAGTTGAAACTTAAGGCAGCAGTAGCAGAAGGCAAAGTCG
>Contig72 Contributing genotypes: 0.00%B493; 28.33%B493QAL; 39.73%B6274; 31.95%B7262
ATGAGTGGGGAAAGCCTTCGTCAATACCTCTAAGGATATCATTTGTAGGTCAGCCACCTTCAAACAATGTGCAAGACAGT
TTGAGGGTCAAATTGCTATCAAATTTAAGGACAAATTCTTTCCTCTTTCTATTTTCTTTCCTCTTCTTTCTTCTCCATCA
AAATCCCATCTTTTTATCAAAAATTCAATCTTTTTATATAATTTTGATCATTTAACACTTTCCCATTTGTCCTCTCGTTC
AATCTTTACATATATGTTGGCCATACTTATTTGTTTTGATCAATAATGTTGGAAATGACATTCCAAGAATCAATCTTTTT
ATTTATTGTTGTTTCTTGATTGTTCTTGTGGTTGAAATAATCAAGGGATGTAGTTGATTGATAAGCTGGTTCTTGATACA
CAATTTTCTTGTTTAATTTGATCAAACTTTTTTTTGTTGGTCTCAGAATTTTCAGGGTATGATAAGATGAGGGTATCTCC
AATAGGGTGATTTTGATTGGCCTAAATTATTGGCGGGGTTGGTTTTTTCGTTGTTGAAATTAGGCGTTTAGATCTGGTTA
GGTTGGAAAATAAGATTGTGAAATTATGGATCATGTTGTGGGTGGAAAGTTTAAACTGGGAAGAAAAATTGGAAGTGGTT
CTTTTGGGGAGCTATATTTAGGCATTAATATACAAAGTGGAGAAGAAGTTGCCATTAAGCTGGAATCTGCAAAGACGAAG
CATCCTCAACTTCACTATGAATCAAAAATATATATGCTTCTTCAGGGAGGAACGGGAATTCCCAACCTCAAATGGTATGG
AGCTGAAGGCGAGTACAATGTTATGGTTATTGACCTTCTTGGCCCAAGTTTAGAAGATCTTTTTAACTATTGCAACCGAA
AATTCTCACTGAAAACTGTACTGATGCTTGCAGATCAACTAATAAATAGAGTTGAATACATGCATTCAAGAAGTTTCCTT
CACCGTGATATCAAGCCTGACAACTTCCTAATGGGCTTAGGGCGGAAAGCAAATCAGGTTTACGCCATTGACTTTGGTCT
TGCAAAGAAGTATAGGGATCTTCAGACCCATAAGCACATACCATACAGGGAAAATAAAAACCTTACAGGCACAGCTCGTT
ATGCTAGTGTTAACACACACCTTGGAGTTGAACAAAGCAGAAGGGATGACCTCGAATCTCTTGGTTACGTGCTTATGTAT
TTCTTAAGAGGAAGCCTTCCCTGGCAGGGACTGAGAGCTGGCAACAAAAAGCAAAAATATGACAAGATCAGTGAAAAGAA
AATGTTAACACCTATAGAGGTTCTATGCAAATCTTATCCCTCAGAATTCATATCATACTTTCACTATTGCCGATCACTGC
GTTTTGAGGACAAACCAGATTATTCATATTTGAAAAGGCTTTTCAGGGACTTGTTTATTCGTGAAGGTTATCAGTTCGAC
TATGTTTTTGATTGGACCATATTGAAGTACCCTCAGATTGGTGCAGGTTCTAAAGGAAAGAATCCCAATGGGAATGCAGG
ACCATCCGCAGAAAAGCCTGGAAGGACTTCAGGTCAAGATATTAAAGAAAAATCATCAGGGGCTGTTGAAGCATTTTCGA
GAAGAAATCCTGGTCGGCATGGTGAGCATTCCAGAAACACACGGTCTGATGAAGTCACTTCATCCAAGGATGTGCTAGCT
GATTCGGAAAAAGGACAAGCTTCTCGAAATGGCAGTTCTTCAAAAAGAGCTGTGATCACAAGCAGCAATAGACTGAGCTC
TTCTGGTGAATTTGCCGAGGGACGCTCAAGCCGGTTGGTAACAAGCCTAGGTCGATTGTCTACTTCACAGAGGATTCAAT
CTGGATCATCAGAGTCCAAACCTCCTGCATATTCCCGCCACACAGCCGCCAAGGGATCTCGAGATGACCCTCTTCGCAGC
TTTGATTTCCTTTCTATTAGAAAGTAAAATGTTTTGATTGTTTGTGGTCTGTGAAAATGTACAAATAGCACTCTTGTCTA
ATGACATTGTAGAATGTTTGAGTTTTGTAAATAGGACGAGTTTCATGTCAAAGTAAAAGTTGCCTGATATGATAAAGCCA
TGTTGTGTTTTTGTGGCAGATTTTTTGGCAACTCAACTTTAGATTCATCAAAGAAGGGTGATGTGTAATTGACATTTC
>Contig73 Contributing genotypes: 0.00%B493; 66.12%B493QAL; 20.21%B6274; 13.68%B7262
CTGGTTCTGGTGCTGCCAAGTCTCTTAAACATTTTCTTCACAGAAACACAAAATCCACTCCCGCATCTGCAACTGACTCT
TCTCTCAGCCTTCCGTTGCTTACCAGTAGACAAAGTTCCTTTATAGACTGTTCCCGTTGCTGATGTGCTAAGAACATTGC
TGAAATCTTCACAAGCTGCCTCAAGTTCTGTGCGTTTGAGGCTTGGCACACCGGTTACAAACGCTTTCTGCAGCTGCCCA
CTTAATCCTGTGGCCCAAGGTCGTACAGCAGATACTTTATTACTTCGACAGAAGTATATGCCACTAGCAAGAAGTAATAA
TAATGCACTACCACCCAGAGCTGCAGACAGCGTTATGGCTAGATGATGTTTAGAGCCAGAACCTCTGCTTGATTGCTCAT
CGTCTGAACCCGGGGAATTCTCAGGAAATGGAGAAGAAGGTCGAGAAGGAGGGCCACTAGGTACGGTAACTTCTGGAATT
TGTGCAGCTGAGGGTGAAGGCGACGGTACTGGAGATGGTACTGGTGATGGAGACGGAGACGGAGACGGAGACGGTGGTTG
TGCTGATGATGGCAATGCCTTTATTGTTTTTGGTGGAAACAATGAAGCTATTTGTCTCCGCAAGCTATATCGACGGGGTG
CATCAACAACATCTATATCTAGTAGTCTCCGATGAAATACGTTTCCAGCAACGGCTGATATCACAACATTTTTATTCAAG
GATTCCGCTCCATTCCATGAACCTAATTAGGATTTAAAAAGCGCGTTTACAATGTCTAGATCTTCGATTAGCATTTGAGT
TGGGCATCAGTGGCCACGCCGCCAAGGGAAGGACATTATGAAATATGGAACTTCAATTTTATCTGGAGCTGGTGCAGCCA
TAGCACCACCAAGGCACATCAGTTGCGGTCTTGGAATCGTCAATGAGTTCTCGGGCTTGTGCAGCCAAAACACCAAAAGC
GATAAGATTTCCCATTCCCATAAGGAATAAACCGTAAGATATGTTTTCGGGGTCGTAGAGGAAGAGGAGGCGACAGCACT
G
>Contig74 Contributing genotypes: 0.00%B493; 100.00%B493QAL; 0.00%B6274; 0.00%B7262
TTGAGTTGTTGCACCCCTTGATTTGTATGAGTGAAAATCTAAAATATGGAGAACAAGGAAGATACAGGTAGCCCTGGTTG
GGGTGCCTCATTTTTCATGCAGACAACTGGAAAAGCTGTTGCTGCTGCAGCTGCGGCTGCCACTGCTGTTCATTCACCAA
GACCATCAGTGGTATTTTCTACGAAAGATGACAGTGGTAATCACCTTCAGAAGCTTCAGCGTCAAGTTTCCAGAGTACTG
AAAGGCTTGTCACAACCCCCTGAAAGTAAAACTGGAGTTTACAATCCAGAAATTCTTACTAGCCAGAAGCGTCAGTGGGC
AAAAAGCTTTCAGTTACAATCCCTGGATCATCACAAGATTTTAAAAGAACCATCACGGCTTTTTGAGAGCATGGTGGTTA
TTGGACTTCATCCTAGCTGTGATATAATGGCACTTCAGCATCTCTACTTTGGAAGAAAGTCTGAAGGTTCAAGTATATTC
AAAAATGCACTTGGTCAGCATCAGTCCCGTGTAGAACCGAATCTTGAACCCCAGGTTCTATTTGTTTATCCCCCTGAAAA
GCAGCTTCCTATAAAATATAGGGATCTTCTTTCATTCTGCTTCCCTGCAGGCGTAGAGGTTCACGCTGTTGAGAGAACTC
CCTCAATGAGTGAGTTGAATGAAATTCTAATTGGCCAGGAACATCTTAAACAGAGTGATCTGTCATTTGTTTTCCGCTTA
CAGGCCTATGCTGATGATTCAACCTTGTACGGATGTTGTGTCTTAGTTGACGAAATAATACAAAGGCCCTCCGGATTGGT
TTCTATGATTTCAGATGTGCAACCTACCCAATTGCCATTAAGTCGACATATATTAACTACTCGTCGTTGTTACTGCATTC
TTTCTCGGATTCCTTGTTTTGAGCTGCATTTTGGAGTACTGAACAGCATATTCACTGAAGAAAGGCTGGAACGATTGACC
AAAAGCATTGGTGATTTAGATGCTGAATTTCCTGTTGAATCTGGAAACTCAGAAAATTTAGACGAAACATCTTGCAGTAT
TTCACCAGAAAACAGAGAAGACAGCATGCTCAGTGGAAATGTTGAAACATCTCATTCAAGCATAAGCGATTCCATCCCCT
CCAAGGGCATAAATGAAGAGTTTCCTGATTCTCAGCTGGAGCCTCTTAATCAGGAGGGTGACATTTCAGCAGGTGTTGAC
GTTGCAGTTGTAAATGATCCTGTAACTTTGAAATTTCCTTCTGAAAAAGAATCATTTGTTGCTGCACAAATGTCCGAGGT
GTGTGATACTTTAGTTGATGATAGAGCAAACAGCAAACAAATATCACAAAGGCGTGTACCAAGTACCGTTTTACCTCTGT
TACGACATCAGCATAATGAGAGTTCCGAGTCCTCCTCTAGTATTCAGTTTTCTACTAGTGAAGATAGAAACTTGAGGAGT
GATGCTGATGACACGGAGCTTGAAGAGGCATCCTTTTCAGGCCAATCCAGTGACCATCAATCCAGCAGCAATGGTGATAT
TCTAGATTGGGCTAAGGAAAATAACCATGGTTCACTACAAATAATATCCGAGTATTACCAGTTACCTTGTCCTGCTATGC
TTTCGGCTTCTGTGAACTCCATCTCATCCATTCCTTCACCAGTGTACCAATGCAAGAAAGCCTTCCTTCTAAACATAGCA
GTGAATTGTTCACTTACCCTCCTGAACA
>Contig75 Contributing genotypes: 20.47%B493; 29.41%B493QAL; 0.00%B6274; 50.12%B7262
ATAGAGCGTAAACCAGCTTCTCTGGATGGAGCTTGACAGAGTGCCTATGGAGCAGGCGTAGTCGTTAACACAATTCAATA
GTGCCTATGGAGCAGGCGTAGTCGTTAACACAATTCAATAGCGCATGCGTTTATTTCACCAAAATTGATTTACAAATACT
CTCATGGCCAGGACATTCAAATATTAATATAAAGTTGAGAATTTGAAATGCCACCTTCAAATCATGTCATTTGAGATCCA
AAATTTAAAATTAAATACATGTCAAACGCAATATAAAGTAATTTGCTCTGAATAAGCATCATAAAACAAGGGAACCCTTA
ACTAGCTAGGAACTTGTAGATGTAAATATCTGGCCGAAACACATACTTTCTCAGCATCAACAGTGGAGCATATAATGGAG
CCAAAAGGTAATTAAAGGGGCGGTAAGAAAACCACATGCACAGCACGGGCTTTGTATGCTTTAAGGGGGAGCTTGGCTGG
CTTCCTCGTTGACAAAGTTGTAACTGGTGTCGTATGTCTCAAATTCATAATCTGCATCAAGGCTCTCCATCGTCTTTCCA
TATCTGAAGTGATTCGTCCCCATAGTAGAGAAGGGCATTAAACCAAAAGCTCGAGCTGTTTTAATTTCTCTGGCCACCTT
TCGCTGGGCTTTAGCACTAATTTTGGTCTGGCTCCTCTTGATGATAATTCCAGCATCTGTTATGAAGTTGGCAAGAAATC
GCACATTCCTGAAATCAGCTTTTCTCAGAACTTCCTCTGTTGTTGTTTCAAATTCCTGCCTTTTATTAGGTTCCCATATG
CCTGGTTTTTTAATATCCAGATCCCTGAGCTCATAAGTGTCCCCAATTCGACTCCAGTTTACGTCCGGCCTGTACTCATA
TTCTGGATCTTCAAAAATTTCAGGAGCATCGTAGCAAGTGGCAGCTTCTTTTAACTTATCATCCATTCCATCAGGCAAGG
TCTTGAACCTTTTGTCAACAGCATTCAGATTGCCATTCTCGCAATTGCTGTTGTTGGCCTCCTTGTGGTGATGGGCATGT
TGTCTGGGGCTATAGTGAGTGAACAAGTGATGGTGTAATAATAGCTTCAAGAAAGGGCCTTTGTAAAATGCTATTGTTGC
TGCTCCTCCTGCACACAACACTATTCCTGCAATCTTT
>Contig76 Contributing genotypes: 0.00%B493; 36.76%B493QAL; 30.70%B6274; 32.54%B7262
CAAGTCTCTATGGTCATTAACACTACCTCTTCTTAACTAGGTCCCCTCTCTTGATCTAGTACAACAAAGATACCCAACGA
ATCTTCTTCAAATTCCTCCAATAAACACACCTCAATTTCATCACCATTCTTGTTCATTAACAACCCAACACTATTATCAA
AAAACAATCAACAATGTCAGCTCTGAATTCACATTTTGTGCTCATTGATGTCCACAATTCATGGCACTCAGCAACCCATA
TCCCATCTGCAACTCTGGCTTACCTCAATGCTGTGTCTAAATTCTCGACTTTCTCTGCGGCAAATCGTCGAACAGGTGGT
AGTCATGTGAAGGTTTCGTCGTGTAATTCGTCTGAGGTTATCAGATCGCCGGAAATTCGTCGACCCAGGGATAATTGGTC
GGCTCCGGGAAATGGGTTGTCGTCGGTTTCTTCGAATACGGTTTCTACTTCGGGATCAGAGTCTGTTCCGGAACTCAACT
TGTTTCTGGAATTGGTGCCTCTAAGAATGAGAAATGAGCTGTATCGGCATCAAGAAATTGGTGATTTGATTGAAATAGTG
ATGGATTTGGGAAGGGTTCCTCTTGCTAGGTTCCCGTCTGGAGATTGGGTGATTTCGGAACAGCCCGTGAAGCTAGAAGA
TTTACAGCATGCCATTTCAAAGGTTGGTGACTTTTCTGATGACAATCGATCTGGTATTAATAATTCTTTGCATCGCATAA
GTGCTATTCGAAACCGTAAAATGCAAATCATAGGCCTCACCTGCCGAGTAGGTCGAGCTGTTTCTGGAAGTGCTGAAATT
ATTAGAGACTTGATTGAAGGAGGTGGTTCCATCTTGGTTATAGGACCTCCTGGAGTTGGCAAGACAACCTTGATCAGAGA
AATCGCCAGAATGCTTGCAGATGAGCGGAAGAAAAGAGTGGTTATTATAGACACATCGAATGAGATTGGAGGCGATGGAG
ATGTTCCTCATTCTGGAATAGGCCGTGCGAGAAGGATGCAAGTTCCAAATGTCAATATGCAGCACAATGTGATGATTGAA
GCTGTTGAAAATCATACCCCCCAAACCATTATAATTGATGAAATTGGAACAGAGCTTGAAGCATTGGCAGCTAGTACAAT
ATCACAGAGAGGAGTTCAACTAGTTGGAACTGCACATGGGATGACTATAGATAATATAATGAAAAATCCCTCTCTTCAGA
TTCTTGTAGGAGGCATAGAGAGTGTCACCCTTGGAGACGAGGAGGCGAGAAAAAGGAAGGTACAGAAAACAATTCTTGAG
AGGAAAGGGCCTCCGACATTTACATGTGCTGTTGAAATGATATCTAGAACTGAATGTCGTGTTCATCACAGATTAGACGC
AACAGTTGATGCTTTGCTTAAAGGAAAATCCCCTCTGTTTGAAATTCGTCACATGGATGCTGAAGCTAATAATAAGTATT
TGGAATTTACTTCAACACCGGAACTTAGTCGTCTAGAGTCTGGCTTGCTTAACGACGTAAAAGGACTGGAAACAGAATCT
GATGATGAAGATTTTTCTGGTTCTATAGAAACAAGCTCTAATGCAGAGCGCAAGAGAAGCTCCCCTGTGTATGTCTACAC
TTACAAGATCCTGGAAGCTGAGTTACAACAGGTAGCAGCAGTGATGGGACTAGAGGATGAAATTTTTGTCACGGAAGACA
TTGGCCTGGCTGATGCCCTTCTAGCAACTAGTTCTGAACTGAAACAGAATCCTTGGATCCGCAGTGTAGCAAAATTTCAA
AAGTTGCCTGTATTTGTTATTAAGTCAAGTAACATGGCACAAATGGTCAAGGCTATCCGCATGATTTTGGAGAAGTTTTC
CTTTGTTGCCAAATCTAAGAAACCGGTAAAGGGTTCTCCTGACTTTGAAATTGAAGATGATGCACCAAAAAGGAAACCAT
CACTGGAGGAGATTGATGCCTTGGAGGAGGTACGTCTTGCGATTGAGTATATTGTTATTCCCGGAGGTGAGCCCGTAGAA
CTTCTTCCGAGACGTTCTGAGATTTTTGCCCTACAACTTGAGCTTGTCGAGAGCTATCAGCTAGCAGTGGAGAATACAGG
TACTGAGATGAATCCAAGAATGCAGATCCTTCCTCACAAGTTAAACAAAAGAACTTCCGCAAATAACTCTAAACGCAGCG
CAAGTCTGCAAGAAGGTTTTAGCATTCAAGCAGTCCCTAACAAAGGTGTTGGAACTAGTGTTCCCCAGCTACCCCTTCTG
CCTGAATAATTTCATCAACCATTACAAACTTCTTCAACATTTGGTTGAAGCATTTCTTACTAAATGTACAGTCTTGTAAA
TTGTATATTATGTATATACAACACTGCTGTATTTGTCTATTTATTGTAATCCCACGAGCTCTCTTGAGCTTCTTGTCTTG
TGC
>Contig77 Contributing genotypes: 0.00%B493; 39.56%B493QAL; 24.27%B6274; 36.17%B7262
CAGAGGAATAGTCAAAAAATGAACTCATATTGTTAAAGAGATCTCTAACAGTTGCCTGATTACAGTTTTGCGCTGAAGAA
TATCACTTAATACAGTGGGATAGAACACAGATTGGGGATCAAAAGACTTCATGCCTTCATCCATTCATTGTCAAGTTCTC
TGTCAAAGCTGCATTATTCCTTGGACGTCAACGCCACTGTGCCATAAGATCTGCTTAATGTCCTACACTAGAATATCTAG
CAGAACCTCAGTTATCAAGGTTTAGCTTCTTCCCAGTAAGAATGCGAGATATCTGAAGCCCCCTGCTGAAAGCTTCATTA
AACAAGATCCTTGTCTGCATTGCCTGAAATCCAGGCATCCACGAAAGGAAAGCTAAAGGTGCCATTATTATGACCCCAAG
AAGCACTTCATAAACCCGAGCCAAGGACACAACAGTGTCCCAAGCCACAGTGGACTGCAAAAAAGGCCTGAGCACCTGGG
CAAATAATATAATACCCCATCCCGTAGGGAGAATGGCCAACAAGCTTGTAAGAAAATCATTCAGATTGAAGGGAGTGAGC
TGCAGCATTAGAGTAATTACAAGTACTACGACGAGGATGACAAGAAGTTGAATCAGGCGATAATAAATGTGATCTTTTGC
TGCATATTTATCTTGAGCATATGCGATGGCTATGTAAACCGCCACAACTGCAACTACGTAGACCCAGGATAGCAAATAAA
CACCAATACTTGTGTTAGAACCAGTAATTTTCAGTTGGTAGACAATGCCATACTGAAAGAAAAAGAAACGGAGATCTAAG
ATAATTTCCAACAGCTTTCCCCATAAACCAGTTGTTCTTAAATGGTCTTGTTCTTCATACCACCATGTTTCCCAGCTCTC
ATCCGCTTTTGAAAGAAGTCCACGCTCACACCATATCCATTTCATAAAGTCTCCAAAATCATAGACAGTCTTTAACCAAT
CAAAGCCTGATGGGTTAAATACGAAAGGGGCCATTATCCATGACACAACAAGAAACCAACTGGAGATGTTTAGAACTATG
TAAACAAAGGTATTTGTAGCCAATGGGCTATGTGTAGCATACACTATGAGAATTACCCCCAATTCAATTGCTTTCACAAA
ATGGCTACGAGCATACAGTCTATAGTTTTCAGCAAAGCTCTTGTGTTGCACAACAAAACCACGTCCCGTAGCCCTGTACT
TGGCACCCCCATGAAGAATAGTCCTTCCGAAAAAATGTGTACGAGTGCCCATCGAGAAAGTATAGAAGACTGAGCCAAGC
TGCAACTGCATTGTTATAAAATCCCATACTGCTGGAAGGAATCCATGCTCTAGAGAATTCTCCACAACCATCGGAAGGGC
GGTGAATATACCCATCTGGATAATGAACTGCTGATCTAAAATTGCACCAAGGGATTTATTATTGGTAACGTCGTCTTTCG
CTGATCCTTCAACACCACTAAGTGCAAGATATAGACGACCCCACAAAAATGTATACACCATCACAACAACCATCATTGTG
TTGAAGAAAAACCCCACAGTTGTATAGAAGAATGAGAGCATTCGGAAGAAGTCAAGTCTATGACCTAACCTATATACATC
TCTACTCAAGATTTGTTCACCATTCCCACTGGCAACTTTAGCTTCAAACATAGAGATCTGATTTAAACCAACATCCCTTC
CTTTACCCACTTGTATGTACTCATGATGTGTCACGTTGCCACCTCGTAGTGTGCAGTTAAAACCAGCAAATATATCCTCA
CTAATATTGATCACCCTGGAAGCTTTGCTAATGCCACCACGAGTAATGAACCAGAACCTGTCGAAAACATCTGGATGACC
ATAGTGCATCCGTACTTTAAGCGGGTTTGCCAAAACTCGCTGTCCCAGTGTTACAAAGCTCGTCTCCTGAGCAGACATGA
ACCAAGCAAGTGAAGAGACAGAGCCTGTAAAGATATTTTCTCGAACTCCCAATATTGTTGGCTTCCGAACACCATAACAT
TTTTTAAATTCCTCCAACAGATTACGCATCTTAAGTGCTTCCTCAAAATAACTGTCTTGGTTCATATCAATCGTCTGAAG
CGCATCACCTCGCGTGAAGATGATGGCATGGTTCTGATTCTCTGGTTTTCCTTCCCCGAGCTTCAGAGGACCAGGCAACC
TAATGCGATAGATCTCCACCTCTTTCTTTAGTTGCTGATCAAATTTTACAAGAACAGAGTAATACTCGACTTCATCTCTC
CTCAAGACAACCTCATCAACATAAGCAACACGAAGTGCCTCATTGTTTTTCATCAGATACAATATATCCTCAGCACGTGA
ATTTTTCATTTTCTTGTGAACTCCATACATCTGACATGCAATCACATACGTGAATTTTATCATAGCGCACCCGAACTCAT
TGCCTTTAAGCAGGACACTTACCCCACTAGCGGCCCTGTTGAGATTTCGTGAAGCTGGTGGCATACCACTGCCTAGACCA
CCCAAACTTCCTGTCTGACGCCGAGAACCCCAATTTGCAATTTCTTGTGACCCCTGTCGAATATCTATCTCAGATGCACC
GTCAAGATAAGCAAGCATCTTAAGTGCCCTATAGTAATACATCATTCCCCTTACGGTACGTGAGAGAGTCTGCCCTCTGT
ATGATACCCAGAGGCGGAGATCCCTTGACTTCTCTGTCCAGATTTCTTCAGCATTCTGCATTCCTTCTCTTTGCATTCTC
TCCATGAAATGCACCCATTCGTCTTCATATATCTTCTGCAGATAAAACAAGGTAGAAATGCCATCTTCATTCGGACTTCT
AAGATTTTCTTTTCCATAGATTACCTCTTCATCATAATAAGGCGTGAGGACGCTAAAAGCCATCATTTTCTCAACCTGAG
GGGCACGTGGAATGTTCATAAAGAGGGAATTGCTGAAAAAGGCGACACGTCTTCTTGCTTCAATATTCTTCGGGACATTA
AGCATCCAGTCTCTAGAAGTAAGGATTGTATGCAAACGTCGCAGCTGCCTTATAAATAATGCATCCTCAACATTAGATAG
ATCAACAGCATTTTCAAATGGCAGCCCCACATCATTTCCCTGATGTGAACATGCCAAACCTTCTTGCCGCAATTGTAACA
TGGACTTCTTTTGTTTTGGAAATTCTCGAATAGAAATCTCATACAATGCCTGTAGTACATCTACTACCTTATTAATGTTT
TTCTCAGGCTTTATCAGAAGTTCAATGAGAGATGTTAACTGTTTGTGGATTTTAGGTAGGACAGTCGTCTTGAAGGCCGA
TGTGAACTTTTCAATCTGAATGCAGTTCTCAATCTCCATAAAGAACTTTGTGACAATAGTGTGCTCTTCTGAACCATATT
TGACTATCTCAAGAAGTATGTACTTAATGCTATCATATGCTTCAATGACTGCACTTCGCCTGTACTCATTTCTGCATATC
TTAAACCATATCCACCTATCAGGTGCATCCCCAAGTTCACTTGCCTGGAGAAGTGCGAGGAGCAGCTCATTGCATAGGAA
ACAACATGGCCATCGAATAACATTTATATCCCAACAGTTAGGTGGCAGTTCCATTAGTTCCAGTTCACGATCGCTAATAA
GATCTTCTTCCCTCAAGGTAATGATTATCTCATTCCATATCAAGGCAAACCTAGCAGCTTCAACTTGGCTTGATTCCATC
TTCTTGTAGGGTTGCCCAAGTCCATATCGTAGCTTCACACGCTCAACTGCATCACGAAGCTTGTGGAGTAAGGTGTCCTT
CAAAGTCATGGGCTGGTCATCTGGCATCAGATTAAATTGTAATGCACTTGCAAAGAACTGGAACCTGAGCCTTAGCTGAC
CAAAATTTCGAATCTCTCCTAAATGAGAGAATAGTCCAACTGCTGCTCCATAAATAGATGAAAAAACTGCATACCAGATT
TGTAGGTCAACTAAATAAATTAAGATGACTGGAGCCCACAATAGAACTACCGCAATTCTGTTGGTATTACTGAAAAACTC
ATGCCAGTTGTAATGTACACCTTTCATTTTTAGAAGAGTTTTTGTCGGATCAACCAGGGGCTTAATCTGAAGAAAGTAAC
TGAATGAGAATTTTGAAGCAAGTACCAAAATCCAGAACATTGTGTACTTAATGTTATCAACTAGTCCTTCCCTTAGTCCA
CGACCAACAAAGGTTCGTGACTGAAACCACCATGTCACCAGGTTGAAAATTCGCCAATTCGTTTTCTCCACAAAATTCCG
AACAAATGGAATGATAAATAGAAGCAGGGCAAGCAACTCTGGGATTATATACACTAGTGCAGCCTTAAGAAACATATAGA
TTTTCTCATTTGCCGCATCAGACCACCACCCATCAGAATTCTTTTGGTACCAAATCAATCCATAAAATACAGAAAACACA
CTAGTCCAGGTAACAGCAACCAAAGTTTTCAAAACCATTCTCACAAGAAGCCACCTTCTTTCCCTAACTAAACTATACTG
AGTACCAGCATCAAGAATAGCTTGAATAACTCGGAGACCAGCCCACGTAATGAAAATAGTAAGAACCTCCACTTGCACAT
GATCTTTCTTCAATGCCTGCCACGGATACCGTGTACCTTCCCAAGCAACAATCATAGAAGCTTGAAACATCAAAATCAAC
ATTACCCACAACCTATCAAAACTCCTAAACAAGTTCCAGAATGTCCTCTGCTCCACAAACCCCGTCTTCCCTATTCTCCT
AGTCCTCACCCCTACCCTCTTATCATCCTCACCATGCAAGAAAAAATTACTGGAAAGATCAATAGGCCATTTCAAACTCT
TAAAGCACTTCCTACTCCAAAAAAATTCATTTAGATCATCATAATTTCGCCAAGCAGAATGCGGGGCAGTCCCATTTCTA
CTCCTATCAACTTCACCCTTAATGGTATCATAAATAGGTATAATAACATGACACAGAAATGCATTTTCACCATGTACAGA
AGGCACAAAAGGTCTACCAGTATTTTCATCAATAAAATCATCATCTAAAATCTGATTCAACTCACGAGCCATATTATGAT
AAAGATAACACAAACATTCCGGCATGAAGCGGAGATTCCCCGCTTCACCCCAAATCAAAAGATAGAGACATACATACAAT
AATTCCCTCCGATACACCTCAGGATTCTGTCTCCCCAAGTGCAGCCTTACTTCAGATTTTAACCTCAAATAAGAACACCA
TGAGGTGTAGTTCTTCAGCAGCTTCTTTCGAAAGTTTCGAAGCACACCAGGGTCCAAAACATCAGCAGCAGAAGGAGGAG
GTTCCAAACTCATCTGAGAATTAGCAAGATGAAGCACTAAATGCTCTCTTTGGTTCCTCACATTATCTCTTTGAAACCCA
AAATAAGCACCCAACAAGTCCATCAAGTCCATATCATCAGTCCACTGTGCAAAGGGTGGTTTCCGAATCCCTCCGACGGC
GCGTAGAGAAGCTGCGGCGGCGCGTATCTCAGGGTACCTTAGTGAAGGATGGTCAGCTATCAAGTTGTGCACAGGTATTA
TATTATAAACCTCATCAAACCTCGGCCGCGGCGGCGCGTGGGGTGTACCCCGGCCGCGCGTGGGGACTGGCCGCTGCCTC
AGATTCATAGCATGAATGACCCTTTCGGAAATTAAACAAACCCTTTTGACCTAAAACACAGAACTCAACAACTGAAATCC
CACAAACTCAAACACTTAATCCATATAGACTTACATATATCTGTATGTCTAGGTATATACTGTGATGGGCAGTGAAGAAA
AGAGAAGAATTATTGGCGAAAAGGCAGTGAGCTTTGAAATTTGTGGCAGGTGGGTTTTTAAAAAC
>Contig78 Contributing genotypes: 0.00%B493; 36.68%B493QAL; 29.45%B6274; 33.87%B7262
CGACAGCAGCGCAGAACAAAATTAGCCTGAGAGTAGACACCGCCTTTATACTCTCACAAGCTCCGCAGAACATGCTCACT
GTCTGACTCCTTGTTCAGGGTTTAGGGTTTGTGGGCGCAAACACTCAGACAGACACATTACACACACTATACCAGAGTTG
GAATGGAAATGCCGTCGAGCCCAGAACCGGCGATTACAACGGAGGGTTCTATTGCAGCATTCATGGAAATGATTCTTTAC
ACTGCTTTGCCCTTGAAGCCGCTTGATGATCCTCCGATTGAAATGCAGCAGTTAATTGCCAAACAGACTCACGCTGTGGT
GGTGCTATACAACTACTACCAGAGGAAAAGACATCCAGACCTCAGGTTTCTTGATTTTGAGTCATTTTGCAAGCTAGCAG
CGACTCTGCAACCTGAATTGGTCCCATATATGAAAAACATGCATCAGTCTGATTACAAGTCCTCAGATGTCCCTGAGGAT
CAACTTTCATTAACCGAGAAGGCCATAAAGGATGCATGTAACACATGTTTGGCTCTGGATGATGTTCCTGAAGATATGCC
GATCAAGGAGGATTGGCCGATTTCCAAAATCGTGGTTATGTTAGTTGATCCCACTAAAGAAAATTGTCTCTATATCTTTG
GTTCTGTAACTAGAGGGGTCTGGTCGTTTCTGGAGCAAACTATTGACAATCATAAGCTCAGTTCAGATGGTGCAGTTGCG
AGAAAGAAAAGAAGAAGAATCAATAAAAAAGATCTGGTGGAGGAGCAATATACTACCGAAGCTGGATATGAGCAACTTGC
GGTTCCTGCTATAATGAATTTTACAGGTTTGAAGAAGACTGATCTTGTGCTCTTGGAGAGCCATGTTGTGTACTCTGTAA
GCAAAGAAAAGACTGCTGCAAACTTTTTTATCGTGAAGTGTGCAGTGAAATTCCAAGAAAAACTCAACATAACGTATTGG
GTTCCTATGAAAGAAGTTGTTGAAAGCTTGCAAGGTCCATTGGCTAATTGGCTTATAGGAAGTTGGACACCGACTTCTGT
GACTCAGAGTTATCATTTGCTTCCTTACTCAGAGATATTGTCAAACTATTTTTCCAGACTCAAGCACTCGTCACATGAAG
GAGAACATCAAAGGACAATTGGTGACAAATCCCAATCATCTCAAGAACTTCGCCCTGAAACAGATAACGATCTATCTTTT
GGTTGTTTAAACAACTTCAAAGTGATGGTGAGCACCTCTAGTTTCAATACAAATGAAGCAAATGATGCAACTATCATATC
TCCAAATATGGAAGATAATATTGAAACTGGCATGGCTGGACCGACCTGTTCTTTAAGTAGTCTGCACACTGTGGATAGTG
ATGAAACTGATGCAGTTTCAATCTGTAAAGAGGACAAAACCAAGAACAATGTCTCATCAGGAAAGATTTATCAGCAATAC
AGAAAGAGAACATCGACAAGGAGAGATGTTACTGTTTCAACCTTGAGTGTCAAGGACAAGGAGGCAGCTGACCTTGAGGT
TAAGCGGAATGTACCGGATTTCAAAGCTGACAAGCTGGATACAGTGAAGAATACAGTTACTGGTTTGGAAGTTGACAATG
TGGGTACTCTGAACAAGAGCTTCAACAATAACTCAGTGAAAACAAACTCCCCAGAAAAGGTTGAGCCTACATCTTTTGCA
AACGAGAAGGAGTTGTATGTGGCTGATAAGGAGAAGGAGTTATCTGTGGCTGCTTTTAGGGTTCTTCTCAGCAAAAGAGA
GAGATTGACTCATCAATTGCGGAATTTAGGAGATGAGATTGCTATATGTGATAAAAACATCCAGACAAAATCAGATGGTG
GTAAAGATTCCTTTCCCCGGAAGACAGACACTTCTATTGATTTTCGCACTGAAGTATGTGTACAAAGAGAAGCATTTCAA
GACAGCACTTGTCAGCATGCAAAAGATCAAGTTTCCTCTCAACAGGTGAAAGGGAAGAGCATTATTGAGGCTATGATTCC
TGATCAAATATTTTGTCAGGTTCTGGATCGGATATGCCATGACAACAAATGGACTTCGCCAACATATTCAGTATCTACAT
GTGATGGTGGCTATACTGCAAGTGTAACTGTGAAAGGGGAGGATTTCGAGTTGTCAGTAAATGTCAATGATACTGTGCAT
CCAAGTCCGGGTGCAGCAAAAGACTCGGCTGCTGTTCAAATGATCGATAAACTACGTCGTTTTGTGGGCCCGAACAAGTA
GTTATATAGAATTATCATGTGTGATATCAGCAGCATCTAACTGTTAAGTCCAAACATGGATTGTGATATCCATTGTAATA
TCCCCTTCCAATACTTTGTTGCCTGTAACTTGTAAGTATTTATTAACAATCACAATCTGTTTTTACATGAATGAAAAAAA
AAAAAATGATGCTCCTGCTCTTAAAAAGGCTGATATTGGAATTGCTGTGGCTGATGCAACTGATGCAGCGCGTAGTG
>Contig79 Contributing genotypes: 16.08%B493; 33.92%B493QAL; 26.11%B6274; 23.89%B7262
TCCTTACGAGGGGGAAGGATGTCAACACCTTCGAGGAAAAGACTTATGAGGGATTTCAAGAGGCTGCAACAAGATCCACC
TGCGGGCAGAAGGTCTACGTATTTCGTGACATAATTAGGCACATTACATTACATTTATAATAATAAGTGCTAAACAATGT
AAGATAACAATACACAATTTTCAAATTGCTCACAAATAATTCATACATACAACAAGATTCAGATAATACATAAGCTGAAA
CTAAAAACAAAATCAATTATGATTAATTTCAGTTGGAGAACAAAGACTCATCGATTTCGATCTTCACAACTTCACCATCA
TCAAATTTATCCTTCCTTGGTGGAGCAGGCGGAACCGGCACCCTTTGTGGACCTCTTCCCTTATTCTTGTTTCTAGGCCT
TGCATTTCCAAATGAGTGATTAAAGCGCTTCCCTTTAGCAGTCTTCTTGTCTCCTCTCCCACAGTAAATAGAGGGGAAGG
AGGGAGGAGTGACTGGGGAAACTGAGAGAGAAGTGGTGCAAGTGAAGGATTGACCTAGAGTTTGTGAATGTGCGGATGAA
ATGTGAGAAGAGCAAGTGGGTTTCAAATGAGAAGCCATGGGAGGAGCTCCAAGTACGAGTGATGCCATTGTTTCTATCCT
GCTATTCTGTCGCAAGTTTTTTCATTGGTG
>Contig80 Contributing genotypes: 5.07%B493; 33.43%B493QAL; 30.92%B6274; 30.58%B7262
TTTGAAAACACAAAGAAACTTCCACTACTGATTATGATAACGGTACCAATCAAATAGCATTAACATCTCCTGAATTTTCC
TATTTGCATAGAAATATACATTTGTGTCGGGAAACTACCGTCTACAAAAGGAGTTGGTGTAATTTTAGTTCTTCATTACC
CTGCCAAATTTTCACCATCTAGATTCTACTAATTGAGCTGCAAAGTGACAACCACGTGTTGGATAACCAGATGGGGATCA
GGGTTCTAGCGAGTGGTATGAACTAGTTTCGCCAACTGTTTTGCTTCTTTGCTTCAAATGCAGCTCCGTCGTTGAGCATA
TCTTGAGCATCAGTTTCCATTCCAAGCTTAGAAAGAGCGAGTGCCTGCATATAGAAGGCAGTGGGCCACTCGGGCAAGCA
CACTTGAGCTTGCATTGCATCTCGTAACGCAAATTCTGGCTGCCCAAGCATTAAGTAGGAGATAGCTCGCCTTACAAAAA
TTGTCCCAGAAGGAACTGACATCATAGAAACCAACTTGGAATAATAGTCCACCGCGTTTGTGAAGTCTTTGTCCCTAAAT
GCAATATCTCCAAACTTCTTTGTATTTAGCATATCTTGCACTTGTTGAGTCCATTCTTGGAATGAGAGCTCATTTTCTGC
CCCTTCTTCATCTCTATAACCAGTTTTAAGCAAGATATCATGGACTGCCGTAAGATCCATCCTAGCACAAGCCTTTCCAA
GAGGAGAAAGCATAGTTGGTAGAACCGCCGGGGTTTTTGTCAGACCCATCAAAGCATGAGATGCTACCTCTTTCTGCTTT
TGAAGTGGTGCCACCGCAGTTAGAAGAAACTTGATTTCAGGTCGGTCTCTAGCCTCATAATTGAGACATTGGGAAGCAAG
TTCAACCAATGCAGTCGCATCTTCATTTGCATATTGTCCTTCTAATGAAGAATCCACTAGCAACAGAACATTTTTTCCCC
TGATTAAATCCAATGCATGGCTTGGAGGGATATGCTTTCCGCTCAACAGGTCTAGCAGTACAGTTCCGTAACTGTAGATC
ACGCTCTCTGGAATAACCCTGCCAGTACGCATAAACTCAGGTGGAGTATAAGCCAGATTGGTGCTATAACTTTTTCCATC
TCTACTATTTTTCATAAGTCCGAAGCTGGATAGTCGGGGATCACCTTCCTCGTCAAATAGGACTCTGTATGCATTAAGAT
CATGATAGATTTTCCTATTCGCAGCACTGCAATGATCAAGGGCTTCGGCTATATAGTGTGCTACTCTTACACGCATTTCC
CAAGGCAGAGGCTGCTTCTCCCAGTGAAATAGATGCTTTGAGAGGGTATCATTGGGCATGAACTCTGCAACCAAAAGACG
CTCATCTCCCTCGGCGCAATATCCGATTAGATTAACCAGTCTCTTATGTCGAACCTTGCCAACTTCAGATGCTTCTGTCA
CAAACTGTTGGGGATCAGGCCAAGATTGCTTTGAAAAGCGTTTAATGGCAACAACACGATTGCTCCGAAGTTTTCCTCTA
TAAACAACATTGGGAGCTTTCTCCCCACTTTCTGACACTATAAAATCATTACTGAACCCATTTGTCGCGGTCCTAAGGTC
TGCAAGTGCAAATTCTTTAAATGCAGGAACTTGATCTTGATCTAGTTGATCCCCATTTGCCAGATCTGGTTTAGGTTCAG
GTTCTTTGTCTGGAGACTGAACATTAACAGTTTTGGACTGAAAACAGCCCATGTCTATATTTTACATAGACAACAAAAAA
ACACACAAAATCACACCCAAAACACACAGTGAGTCTTTATATTATCAAGTTAAGTAAAAGCAGTAAAAGGGTGTGTAAAA
ATGGAGAAAAAGATTGTAAATATAGGGTCAATGAGAGTGAGCTGATTGACCAAAAGCAACCCTTGTAAGCAGGGAGAGAG
AGAGATGTGTGATTGTGTATGATGATGAAGGGAAGAAGATCACGCGAAACCTTGCAGAAACATCACAGCAGGCTTGCTGG
TCACCTTGGGATTGTTTTTGGTAAGTGCAGTGGGCACTAACATCTTGATCTTGGTTCCTGGTTCTATTTCAATGATCTGG
G
>Contig81 Contributing genotypes: 0.00%B493; 44.68%B493QAL; 21.97%B6274; 33.35%B7262
TGTACATACCAGCACGGAGGGATCTACGCGAACAAAATTAAAGCAGTAAATCAATAAACCAAATATACTACCAAACAAAA
CATATATAGAAAAGTGGTCCTTGTATAAAATAGTTGACCGGATTCTGCCTAACAAAATATGCTTAAAAACTACCGACAAT
CTATCGGACATTTATATACTATGTTACACGTATATGGTAGAACACTTCCTTAAACACAACATTATCAGTTATATTTGTAT
TGTGTCCACTGCTATCATCAACGAAAATTTTAAGACCGCGTCGACTGGTAAACCGATTTACAGCAACATAAAGTTGGCCA
TGCGTGAACACTGATATACCGGGCATCTTTTCAATAGCGCACACACCTTTGACAAAATTCTTATCATACCGCGCATTAAG
ATTCTCACAATGCTGCCGATATTCATCATCATTAGTATCTGGCTACTTCGCTGCGTACTGCATGAACAGTGACCGCA
>Contig82 Contributing genotypes: 0.00%B493; 67.21%B493QAL; 0.00%B6274; 32.79%B7262
CACCACCGAAGACGACGGCAATTTCTCCGATCACACCTCCGACCACGATCACAGTGAAAGCCCTTCCTTTCATCCCCTAT
CCAACGGCTACGCTAATTGCGTCGAAAACGGCGTCGCATCGCTGGATCTGACCGACGATGAAGAAGAGGAGACGGCGATA
ATCACGTCGGAAACGGCGATCCAGAGAGCGTTTATTGAGGATGAGAACAGGCGAAACGCGCCGTTGCCGGCGGAGAATGC
GACGAGAGTGATGGAAGCGATGCGAGGGATTTCGTTTGCTGGAGTGGCCCCGGATTGGTCGGGTCGGGTCAGGGAAGACA
TGTGGATTGATCAGTTGAGGAATATGAGAAGACAATCGATCTCTGATGCTACTGCTAACAGGCCTGGTTAAAGATAATCA
TTTTTAAAGCCCAAGGCCGGCAAGAAGCTCCCCAAGGAAGCCGGCGCCGGCGCTGTCGACAAGAAGAAGAAGAGAGTTAA
GAAGAGCGTGGAGACCTACAAGATCTATATATTCAAGGTGCTCAAACAGGTTCACCCTGACATCGGTATCT
>Contig83 Contributing genotypes: 8.05%B493; 33.30%B493QAL; 29.95%B6274; 28.70%B7262
CGGAAACACGTTACTGTCGATCCCAGTGTACTTAGAGACAAGTCTCAGATTGGTCATGATGACTTATTTAAGAGTTTAAA
TGAAATTGTCGAGGCCCCAGGGACCAAGACGACATATGATGTTGCCATATTTGCCAGCAATTCATGGCAAAAAAAAACAA
AATCAGCCCCGAAATTCTGAGCAGATGAAAGGTAAAACTGAAGTGGATGCAAATGGCAATAATTCTTTGGAAGTTATGGA
GCCTGCTCTGGATGAACAAGAGGAAGCAGAAAATGATGATGATAGTGATACCGAGGGAAACATTAGGATGGTGGACGGAA
TTCTATCTGCTGTTGACGATTCGAACTATGAACTTCCATCGCAAGCTGAACTCATACGACGTGCTTTTGCGGGTGACGAT
GTGGAGGAAGAGTTCGAGAAAGACAAAGAGGCGATATTAAATGAGGAAAATCCAGAACCAGAAAAGCCCGTGTTACTTCC
TGGCTGGGGTCAATGGACCCATGTCCAAAAAAAGAGAGGTTTGCCTTCATGGATGCTGGCTGAGCATGATAATGCTAAGA
AGAAAAGAGAAGAAGCATTAAAGAAAAGGAAGGATGCCCATCTTAAGAACGTGATTATATCTGAGAAGGTGGATAGAAAG
GCTGAAAAATTGCACACAAAGACGTTGCCGTATCCTTACACATCCAAGGAAGTTTTTGAGCAGAGCATCAGGATGCCTAT
TGGGCCTGAATTTAACCCTGCAAGTGCTCTTGAAGCTCTTAACTGCCCAGAAGTGCGCAAGAGATCTGGTGTGATTATAA
AACCAATTGGGTTTGAAGATATGAAATCCCATGAGAGAGCAGTTAATCTTAAACAAAGTGGGAAGAAGAGGAATGCGAAG
AACCAAAGGAATAAGAGTTAAGCCAAAGCAGCGGGAAGCTTGATGACAAGTGCTAGTTTCGAAATCAAAGAATAGACGAG
GCAAAGTTGTGAATAGACTTTAATTGCCAGAGGCAAAGCTCTGAAAGGTTGTATGATCCCTTGATTGGCAAATTAATATA
TATCATCCCTTCAATTGGTCAGGTTAAAATCTCCTCATCGTCATCAAACAAACCGGCATACGGATCCTCTTCCTCATCAT
>Contig84 Contributing genotypes: 0.00%B493; 56.52%B493QAL; 18.85%B6274; 24.62%B7262
AAAAGGAACTATAAAATCTCGCAAGTTGTCTTATGGAGAATCTGGGCAACAGGCAGCAGCTGCTAAAGAACAGATGGCAT
GTTAGCTGCATGTCAATATCACTGTTTATACCATTTGTTGCATAATATACTCCTAATAATCAACATGGAGGAATTTCATG
ACTATGAAACATAGTGTGAATGTTGCTAAAATTTGCTAAGCTTTCCTTGTTATTATTGTCTAGATCTTCTACTTGATTCT
TGTTCAGATCTTCTGGATTCCCTCAGTTCTTCTCCAAGCACCTCCATTGAATCCGAAACCTCTGCCTTATACACATAGTA
CCTACTCACAACTAAGAAGAAAATGAAATTCAAGAAGTTGAGTATTGCGAAAAATGCATAGTAGTAGTCGAGGTGAGAAG
CATTGAGGTTATTCAAAATCCACCCTTTGTGCTCATTCTTCTTGGTAATATGCGACACAGTGGTAAGAAGAAAGCTACTG
AAGAAACTTCCAATTCCCAGACTAGTAGTTGAATAAGAAGTTCCGAGACTCTTCATACTTTCAGGAGCTTGATCATAAAA
GAATTCAATCTTAGCCACCTCCAGAAATGCATCAGCTGTTCCCATAAGGATAAATTGTGGAAGAAGCACAAATATTGTTA
ATGGAACTTGCTCACCACTCTCAACTACACCATGATCCTTGGCTACACTAAGCCTGTACCTTTCCATAAGTGAAGCAACT
GTCATAATAACAATGTGCAAAGTCATACCAATCCCCATCCTCTGCAGAATAGTTATACCTCTCGGATTATTAGTCCATTT
TCGTATAACTTTAACGAAAACTCTGTCGTAGAGCACCACACATACAAGCATGGACAATGTGACGAATCCGGCTAAGCTGG
CTGGAGGAATTTTAAAGGAACCAATGTTCCTCTCTAGAGTTGTGCCTTGCTTCACAAAGAGTGTGTTGATTTGAGCTATC
ATCGTGCTTGGAATAAAAGTAGCAAATAAAATAGGAATCATGCGCAACATTTGCTTCGTTTCCTCTACTTGCGTCACTGT
ACTCAATGTCCATTCATCTGTTGGCCCTGTTTTCACACAAGCCTTGTTGAAGAACCTCAATGAGGGTGTAGAATCAATTC
TGAACTTTCCTTTCTTGGTATACACTTCCAGCTCAAGTTCATAAAATTCTTTAGGATCACTTGGGACAGGTACATGCCAC
TTCTTCAATGCAGCAACAATGACCTTAACCATTCTTGTAAAAGGGCTTCCTGCAGGCACCTTGTGACGATAAAATCGCGT
ACCGGTCAAGAAGATCATGATCGATATAGCAAGGCCAAGAGTAGGGAGTCCATAACCAAGAGTCCATCCTACATTATCTT
GTATGTACACAAGAACAGTGTTGGCAAACAGAGTTCCCAGAAAAATGCTGAACATCCACCAGTTGAAGAAGGAAAGCTTG
TGGGCCTTTTCTTTTGGATCAAAGTCATCGAATTGGTCTGCACCAATAGTTGAGATGTTGGGCTTGGTTCCACCGGTCCC
TATTGTG
>Contig85 Contributing genotypes: 0.00%B493; 37.36%B493QAL; 31.54%B6274; 31.10%B7262
TGCAAATCATTTTTATCGTGAAGGTCTGTTTGATACAGCTGACTGCTTGATAAAAGAAGCTGGGGAACCAGAGGCCATCT
CCTTAAAATGTCAGTTTGTCGAGATGCATCAGATAATTGAAGCTGTTAGGTCTAGAAACCTCGAGCCTGCTATAAACTGG
GCCACTGCTAACCGTGAAAAGCTTACGCAAGTTGGTTGTAATCTTGAGTTAAAGCTTCATACACTATGTTTTGTGGAGAT
CTTGCAGAAAAAGTCCCGAAGCGAAGCACTTAATTATGCCAGAACTTACCTTGCTCCTTTTGCTTCTGTTCACATGTATG
AAGTTCAGAAGCTTATGGGTTGCCTCCTCTGGGCAGGAAAGCTTGATAAATCCCCTTATTCTGATATTACAGATGTAACC
CATTGGGAGAAGCTGGTTGACGAACTAATCCAGCATTTCTGCAGCTTTATGGGGCAATCTAGCAGCAGCGCTTTGCGTGT
TGCAATAGCGGCTGGAGTTGAAGGGTTGCCTACCCTACTAAAGTTGGCTAATGTAATGGCGGTAAAGAAACAGGAGTGGC
AGGCGATGAAACAATTACCAGTGCCAGTGGATTTGGGAAAGGAGTTTCAGTTCCACTCAATCTTTGTTTGCCCAGTTAGT
AGGGACCAGAGCAGCGATGAAAATCCCCCTATGCTGCTGCCATGCGGGCACGTGCTATGCAACCAGTCAATTGTGAAGAT
GTCAAGAAAGGGCACAAGGGCATTTAAATGTCCATACTGCCCTCAGGAAGCTTCAGTAGCGGATTGCAGGCAACTGTATC
TATAAACAAGTCCAAGTAGCTTTTGCTTATACTCTTATGTTCAGTGACAATGCTGCTTTCGGTAATTATCAGA
>Contig86 Contributing genotypes: 0.00%B493; 100.00%B493QAL; 0.00%B6274; 0.00%B7262
CATTCTTTACATCTGACAATCCTACAAGAGATTTGCCTTCTTCATAAACCTGATTGTCCTGCAATAAGTGGGCCATATTG
ATTCAATGAAGTCCAAGTATTTTTCCACTAACCAGTTACTGAAGTCTTTCTTCAATTTTTCAGTAATATCTTTAAAATTC
AAATTCTGGGTACCCAACATTTCACTCAGGGCTTCCTTAGGCTTCCCACGGGAAGTAAATCTACGTGCCACTGCATAGTA
GGTAGGCACATCATTAATTATCTTCAGAGTTTTCTTAAAGGCAAACACATAGAGTGCACATATAGCCCGGAACATATTAA
CATAGACAGCAACTATTATAGGACCAATAACCCACAAAGGGGTCAACTCCTTCGATACTGCAGCTCCATGAACTACATTG
ATTCCCAGGAACAAAGGCACAAATATCAGTAAGGGCATCTTTATCATTGCATCCAGACCCCAGAAGGAGTACCAAACAGC
TTTTAGAATCTCACTCCTTCCATTATTTTGCATCTTGTCTTCACTTTCTTTCTTTTCCTCAGATGCTGGTTTCTCTATAG
CTTCATCTACCACTTGATTTGGAGAGGGTGTTCTCAACAACGTCAACCAATTTCTAAACAAACTTTGTATGGCTTGTGAT
CCTTCTGTGGTCTTTGCAGAACTTGACGGGACTGGAACATCCTGCGAGAGTTCAGTTAGTGTTTCTTCACTTCCCTGCTG
CACATAAGAAAGCTTGACAGAGTTCTTCTGATACTTTGAACCAAATGAACCACTGGAGTCCTCACTTTGCCCTGTGCCTT
TAAAGCAAGTGATTTTCAATTCCTTTGCCTGTCCTGGGAAAAAAGGAGGTCCTACACGCAGAAAAGGTATGTACTTGCAT
TGCAAGGATATAAAGTTATCCCTTCCCCGAACCACCGACACGATCCTTCCTATTTGTCTTGATTCACAAATTTTGTTCCT
TTGTATAAACTGTGTATGAAATGTTGCACAAGAACCCTGCATCTGATGGGTCACCAAAGCAACTATTCTCTTCCAGGGCC
ATTTGAACAGGCAAAAATCCAAGACCATCCGCCATGGCAAGCATCATCTGCTTCATCTCCGCCTTAAATTCATCCATATC
AACACTGCCATTGGAGTCATGATCAAACAGCA
>Contig87 Contributing genotypes: 3.89%B493; 36.09%B493QAL; 24.37%B6274; 35.66%B7262
TTACAGATCCAATCGTGCACATGAACAACGACAAAAATCGATACAAAAAAACTTCCCTCAACAACGAATACTGAAACAAG
ACACAAAAGAGCAAACGTGGATAGCTCAACTGTCTTTTGTTTACTCCCCTCTGCTCCTCTTCACCTCGTGCTCTTTTACG
GTGAATCACCGCCTTAGCCTGCACTGCTCCGTTTTGCCTTATCTTGGTCCAGCAGAAGGCCAGGAAAGGAACCGGTAGTA
GAGAAACATGAAGAGTTGTAGATTTTCAACTCCTGATTTAAGAACTGATCTGATGGTGATGACAAGGAGTTTGCCAAACA
ACTGCAAAGCTGATGATTCTGTCAAAAAGCATATAGAGAAACCAGCCAAAGGTAAGAAGAAGAGGAACAAGGGTAAAAAG
GGGAACAAACCCTATCGAATTGGTGATACAGTGAATCTGAAGGACCTTCTCTTCACTCAAGAGAGAGACTATCTAATCAA
ATACAAGGATGTACAGATAAAAAAGGAGCAACTGGTTGGCAAGGTTATTGTTCTACACTTCGTGTCACTGGTAAAAGGGC
ATGACAATTTGATACCAGATCCGGATTTAATAGATATATACAAAAAGTTAGAGCCGAAAGGTGGCTTTGAGGTTGTCTTT
GTTGCAGTTGGGGATGGTCTTACTTGCCTTGACACACGAGAATCGACATCAACATATTCTACTCCTCAACAATGTTTTGA
AGAAATATTTTCTACAATGCCATGGACTGCCATCCCATTCTCAGATTTAAAATCCAGGAACCGGCTAGAAAAATTGTTTT
GTATAGTCAGCGATACCCGTCTGGAAATGGAGCCCATCTCATTTGTCATTGACTCTAGAGGGGTGGTTTTGCAAGCTGAT
GCTACCCAAGTGTTTTCAATGTATGGATCTGCTGGTTATCCTTTCACCAAACAAAGGCTAAAGTGCCTTGATCATGAAGA
TTATGTTACCATGGAGCAGCTTTCTGTTAGTACACTCTTGGCCTCTCCTCAACGTGATTATGTGATCACCAACAAAGGAG
ACCAGGTACCTCTACATAAGCTTGAAGATAAGGTGGTAGCCTTATATTTTTTTACAGATATTTCGAACGTACGCATCACA
TCAAAACTTAAGTTGGCATACAAAGAGTTGTGTGAAAAAATGGAAGCTTTCGAGGTTGTGCTCATTAATTTACTTTCTAT
CTCGTCTGATACATGTGAAGATACATTCTGGAAAACATTTGAGGCAATGCCTTGGTTGGCGATCCCATCTAAAGACACAG
ATTGTTGTAAGAAGTTGCTGAGGATCTTTGACAGTACCATATGTGATCCTGGGCCTTATCCTGTTTCAAAGCTGGTGATT
ATTGGACCCCGTGGAAAATTCATTGAACCGTGTGGTGCTAACATCTTGTGTTGTTATGGTATTCCAGCATACCCGTTCAC
TCGCTTTAGTGCTGTCAATTTAAAAATTGAAAAGGTTAAGGATGTGAAACCAGAGATGTTTTGGAATCTAGATGCCATCT
TCAGACAACAAAATGGTTCCGAGGTTCAATTCTCACAAATTGTTGGAAAGAGAATCATAGTATTATTTCAACTTTTTAAT
GATATACCAGAACAAACATTGAAGAAGCTAATAGCATTGTACAACCAGATGAAGGGTACAGACGATGAATTTGAGGTGAT
CCACATCCGTGAAGAGTCGAAGTGGGGGCATGTTGGAGCAGTTATCCCATGGTTAATGCATCCACCTTTTAGTAATGCCT
CGGATGCTGGCAAAGTCATGCGTCGTCTTTTTTATTATGGTGAAAATGGGCTTGTTGCATTCGATCGTGACGGAAGAATT
GTCAGAATGACAAGACGCCTTGCAGTTGGGAAGACGGTCTTTCCCTTTTTTGATGCTGAAAAGATGGAAGATGAGGTCCT
GCAGGATATGCAAGAAGATTTATATGAACCTTTAGAAACCCTTTTATGTTGCTGTTGGTGATTTGGAGAAGGATTTTTTC
ACATTTTACTGTATCCGTTTGATAGCTATGAATTAATAATACCTAATGGAATAAGGTCTGTTAATAGTTGGGCTTATTGC
GATTTACCTATGTTTATAAATTAATTGCCCTGCG
>Contig88 Contributing genotypes: 0.00%B493; 13.00%B493QAL; 0.00%B6274; 87.00%B7262
GAAGAAGCAAGTCAGTGCTCTGTTAAGCATAAAAACTACTTCCACCACAAATGAAAAACTAGATGCAAATATATAATGTC
GTCAGCGATTAAGAAATAAAACAAGCTTAGAAAGTTTATCAGCTTAACAAGCAGCAGTACACAACCACAACCATATAGCA
CAATGTAACAGCTAACCATAAGACAAGAACACCATACTCCTGAAAACCTAATAAGCCCGCTTCCGCAATGTAGAAGATCT
CTGCGGATATAGCACAAACAGGCATGCTTATTCTACTACGAACCCTGGTTATTAAGGTAGAGTTTAAGGGTTATTACTTG
ATATAAACATGCCGTTTTATCTGAACCCATTATGTAGTAAGAATGGGAGGCAGGTAATCGGATTTGGCACCAAGAACGCG
TGCTTTGGTGTCTGGGAAAAACTCCATGCCTGGAAGCTCAGTGACAGTACCTTCACTAGAAACACCTATGGGGTATCTCA
GCAAGTGTCCGGGCAAGTCCTTTTCCAGAGTTTCACTTGAGTAGAGATCCCAGTATTTATCTGCCACTGTATTCACTTTA
TGGACACAATCAACATTGTGAGGCTGCGCAAAGAGGTCATCAAGCATACCAAGGTGCTCATACCATAAAGACATTCGGAA
TCCATGAATTTGACCCCTTGCTGGCTCCCTCGTTGCTAGGTGATGTGGTTGATACGCTCCCATAGCTATCTCAGAATCCT
TGGCGCCATCCATTGATCTCTGGTTGATATTGGCAGACCCGATAATTATGTACTCATCATCAACTATCATCATTTTAGCA
TGTACATAGATCATAAAGCGACGAGACTCTTGAGCTCTACTATAATCTGTATCCGGATCCGGCTGCTCTGAAGGTTCATA
TTCACCATCCCTCTTCACCTCACGATTACCAAGACAGAAAAATGTTAAATAATTTCTAGGGTCCTCTTCAATCCCTTTAG
CCTGGAGAGCCTGAATAATATCCTTGTACATCATCTCCATTGTCCTTCTTTGCCAGTCCAGAATAGCTTGAACTGACCCA
CTCTCTGGAATTCCTTCTGGCCACATTGGAAGCACAACATAAACAGTGAACCTCTCCCCAGCCTCAATCTTACTGACAAT
CTTCAGTGACAGCTCCTTCGGTATAAGATGCAAAGCACCGATGTCCTCGTCTTTAATATCCTCTGAATTCCAGCCAAAAG
AGCTTCCAAGAAAATACTGATTTTCAATATAGATGAAATTTTTTGCCCGCCGAATGGCATGAATATAAGCATCCTGAATA
CTTCGATCAATGATATTTTCCTTCCCACTGACAAGACCTGCTTTAGCTGCTTCTTCTGGTGTTTGTGGAAAGCCAAAAGC
AGCCCCCTCATCAATGGACCTGAATAATTGAACATTCCAAGTTTCATCGTCATCAGGGAATGTCACTGGAGATGGAGGTA
TGATGATATCTTGGAGCTCTCTCAAGTTAAGAAGTATGTCTTTCCCACCTTGCTTTCTCCATCTCTGCTCAAAATTAAAC
AATATTCTCTCTACTGCACTGGCATATCTTTGTGCGGCAAATGTAAGAATTCGTTGCCGGGACCTCCCTTCCTCATCTGC
ACTCAATGTGTCCCTTCTTATGGTCTCACCTGATTGTCTCTTATTAGATATGTCATTAGGCATTTTTCTCATCCATCGCT
CCCAAA
>Contig89 Contributing genotypes: 0.00%B493; 86.17%B493QAL; 0.00%B6274; 13.83%B7262
AAAGCACAGCAGCATAATGGTGGTTCATGCAACTGAAAGGTATGCAGTGGTGACAGGAGCCAACAAGGGGATTGGATTGG
AGACAGTGAGGCAGCTAGCAGCAGTAGCAGGGGTGACTGTTGTTTTAACAGCCAGGGATGTCAGGAGAGGAACTGATGCT
GTGGCTTCATTGGCCTTGCCTAATGTTGTTTTTCACCAGCTTGATGTTCAGGATTCTGACAGCATCCGCTCTCTGGTCGA
TTTCATCTGTGGAGCTAAGTACGTATGCCATTCGAGATGCAGAGGAGTATAAAAACTTCTGTGATCGGCCGAAGGACCAG
AGGCCACAGCCTGAAGAAGTCATTGGGGACATTGCAGAACATTTGACCACTATACATCTGAAACGATGCGATCGAGGGAA
ACCCTGCTTATATGAAGGCTCCACGCCACCAGATGGGTTCCCCAATTCATGGAATGGGGCTGCATATTGCACATCAGAAC
TTGCAGTCTTGAGAAACAATGAAATACATTCATGGGACCGGGGTTATGATGATGAAGGAAATCAAGTTTGGGGAGTTAAA
GGAGGTCCTTATGAGTTCCGGCCTGTACCTGCCTCTAGTTTTGTTGGCATGTTCTCTCCTTTAAATTACAATACCCAGAC
TATGGAGAAAAGGATCGAGGGTTCTTTTGTCCTACAAGAATGATAAGCTGTATTCTGAAAATAGAATGTAAAAATGGAAC
TCCAATTCTTTTTGGAATAAATGTATGTCAATCTGTAACTTGTAAGTGTAAATTTGAGGTTAATCTGCAGTCCGATTTTA
GCAGCAAGCTTGTAAAGATTGTCGGTGAGTACATAGTTGGAGCTGGCAATTTGGCAGGCATGGAATGATATTCATTTATA
TCGGATGTGCTTGCAAAGTTGCATCATTCATGTTCCCTGGACCACCGACTATCTCCAAAAGAAGCTGATGCAACTCCACT
TGCACAAGTTGGACAATACCCATCCTTCCCGGGTGTGACATCAAATGAAACTCTATCGGATATGGAAGATGTTGGAGATG
AGGAAGATGAGCT
>Contig90 Contributing genotypes: 0.00%B493; 40.53%B493QAL; 12.30%B6274; 47.16%B7262
GCTTTATCTATCATTCTTCGGTTCAGATTTGTAAACGGACCACAGCGATTACATACTGGCAGGCTTCTTCATCTAATTTA
ACAAATTGATATTATCATTATGTCATACAAATAGGTAATCGTACATTAAAAAGTACAACTATTTACATCATTTTCCTATT
TTGATTTCCCTATGCCAACACTTTAAATCTACACTATATGACTAACCAATCTAGAAAAGATGCATAAAAAACTAAGCCAG
TTAAACTTCCAGGCTTAATATTCTAAGCCGGCACGAGAATATCACTTGCACAGTCCAAGTCTTTCTGAATGAGGATGACG
GGCGGGGACACCGGACATAACACAAGGAATTATGACAGAGTAGAAGTCTTCACAGTGTGCTACCCAAGTCCTCAAATCTT
TGTGCAACTGAATGATAGTTCATGGCCTCAAAAATCTCAACTAGTGATTTTATTGCTTTAAGAATCACTTCTTTCTTTTG
TATCTCAGTGAAAAAATGTTCATCCTCATTACTTCCGCTTGTATCCCCAAGAGACAGGCACAATTCTCTAAGCCACTCCT
CAAGAAAGGATGATTTTTTAACCAAAATCTCATGAACATGTTGGTGATCAGTGGCTGAAGCAAGGCCTAGTAAATGAAGC
ATTGTTGACGTCAGCTGCTTCTGAAGGGCTATTCTGTATCTGAAACTAGATGGTGTTGAAATTTGATGTGTATTTAAATT
CTCAAGCATCTCCTCCACGCTCCGGACGACATCTGTGAATGAGCTCCTATAATCAAGTACTGATGCAGGGACAGCCAAAG
CAGCAGCAGCCTGTATTTTGATCTTAAAGTTTGAAGAATTACAAAGCAATGACAAAAGGATATTATACACAGATGGAGCC
CAATCCATATCTCGTAGCTTTATTGTCTCATTCAGGAACAAATTGCTTAAAGCATGACACACATTCCACTGGACCTTCAC
GTTCCCAGTATTAGCACAAGAAAGTAATGCATGTACCATCCTTCCTAACATAATTGAATTAACCGCAAACTCTTGTTGAA
CAATTTCTCCAGTGATTGGTGGCACGTGCTCATTACACCCACTTGTCACTAATGATAAGCTCGCAATATTTACTTGCCCA
TCACATGGACGAAACTGACTTTGACTTGTTAAATGAGCAATTCGGGAGAGATTTCCAAGAGCTCTCACAGCATTTGCTTT
AATCTTGTCGCCATCTTTTGTCAACCGCATTGCACAATCAATCAGTAATGGAATTAACTCAGAGCTCCACTTGGCATCTA
CAGAACACCGGGTGGAGGTGTAGCCACTCAAAGAATGACGGACAGAATCACAGATGTTTGCTATAGCCCAGGCGGCAGCA
ATTCTCACCGCGACCAGTGGACTGCGAGTGTTGAATTCAGCTGCATAGATAAATTTCCCAACTATCTCTGCACTCTGAGA
AATATGTGGGAAACATGCAATGACACCAATGGCACGACAAGCAGCTGACCTAACTGAAGGAACCTCATCGTTCAGTGCAA
CATTGATAGATTTATAAAGAACAAAATCCTGTTTTTCCTTTGGAAGAGATAAAAACACCGAAGAAGTAATTCCTGCGAAA
CAAGTAACTGCAGCAGTCCTCACCAGGTATGAACTATGTAGCAGAATCAAAGGCATATAACTATCGATAGAGACACACCA
CTGAGTGCTTCCTGCACTCGGCATTTGAAGTTCCTCGATCGTCACAGCTTGACTTCCTGAACCATATAATGGAGCTGATG
AAACTGTCTTTATCTTGACACAATCAGATGTGAATGGGCTGTCAAGTAATTTGTCATCTGAAAGGTCTTCCATTCCTTTG
AATCCAGTTATTGCACGAAGGCATTCATCCAAAACCTTGACTGCAGCAGCAGTAACTTTTTCCTCGATTGCAGAAGCAGA
GTGTCCAGCATTGCTCTTCGAGGACCATGTTGAATCTTTAGAAACAACAGGACTCAGGAATCGAGTAACAACCAAAGAAA
CTTGATCCCAACAAATGACCATGATATTCGGATAATTGTGTGCAACAGCTCTAAGTGCCTGTAGTGCCTCAAAGCTAATA
ATGGGATTGATTTCTGGATCTGAATACCCAAACAAGGTAAATATAACACCCGACCTCCCTTGATATTCAGATAACCCTGT
TGACAGCTCTGACAGAAACAAATCATTCACCTTTGAGGAGGGGGATACTGACAAAGCTACAGTCAAGCAATTAATAGCAA
CAGCCAGTAGTCCACTGTTGTGATCTCTT
>Contig91 Contributing genotypes: 0.00%B493; 63.72%B493QAL; 0.00%B6274; 36.28%B7262
TATTACTGCATATACACTATACATATAATTTATTCATACATAGCCTCCTCCTCCGGTTCTATTGTCGCCCCTCCGGTGCT
TTCGATGGCGCCAATTCAAAAAAACATCCAATTGACCGGCGCCGATCGAAACTTGCCGGACGGCGACGAGCTCGAAGACG
TCCGACTCCTCGATTCCTACGACGAGGACGGTGAGAATGAAGATGCTAATTATAGCCTTTCTTCCAATCATCGGAGAATT
CAGGTCAGAATTACCGGGATGACTTGTTCGGCGTGTTCTAATTCCGTTGAAGGAGCTTTGAAGAGCTTAATCGGCGTTGT
TAGGGCTTCGGTTTCGCTTCTTCAGAACAAAGCCGACGTCGTTTTCGTTTCCGCTTCGGTCAACGATGATGACATAAAAA
ATGCTATTGAAGATGCTGGTTTTGAGGCTGAGATTGTACCAGAAGCCAGTTCAACTAAAAAAAGTTCAAGCAGCACATTA
GTGGGCCAGTTTTCGATTGGAGGTATGACATGTGCAGCATGTGTAAATTCTGTTGAAGGTATCCTGAGGAAACTTCCTGG
AGTAAAAAGAGCAGTTGTTGCGTTGGCTACATCTTTAGGAGAGGTAGAGTATGATCCTACTTTAATTACCAAGGATGAGA
TAGTAGAAGCAATTGAAGATGCTGGTTTTGAAGGTTCACTCCTACAAAGCAGCCAACGGGATAAAATCATCCTTGATGTG
AAAGGTATATTGAGCGAAATGGATGTACAGCTTCTAGAAGGAATACTGTGCAATTTGAAGGGAGTGAGACAATTTTATTT
CAACAGGACATCAAAAGAATTAGAAGTTTTATTTGATCCACTAGTTCTTAGTTCAAGAGCATTAGTTGATGGGATTGAAG
AAGGAAGCTCTGGAAATATTAAGCTACATGTCAAAAACCCTTACACGAGAATGACCTCCAAGGATCTTGAAGAAACCTCT
AACATGTTTCGTCTCTTCATGACTAGTCTCTTTCTCAGTATTCCTCTCTTTTTCATGCGAGTTGTTTGTCCAAGCATTCC
TCTACTGTACTCGTTGTTGCTCCGGCAGTGTGGACCTTTCATAATGGGTGATTGGTTGAAGTGGGCATTAGTCTCTGTTG
TGCAATTTGTTATTGGGAAGCGTTTTTATGTTGCAGCTTGGAGAGCCCTAAAAAATGGTTCAACAAACATGGATGTTCTG
GTGGCGTTGGGAACTTCTGCTTCTTACTTTTATTCCGTCTGCGCGCTGCTATATGGTGCAGTAACTGGGTTTTGGTCACC
TACATATTTTGAGACAAGTGCAATGCTGATAACATTTGTATTGCTGGGGAAGTACTTAGAAACTCTTGCTAAAGGAAAAA
CTTCAGATGCTATAAAGAAGTTGGTGGAATTAGCACCGGCAACAGCAATTCTGCTTCTCAAAGACAAGGGTGGCAAAATT
GTTGGAGAAAAGGAAATTGATGCTCTGCTGATTTATCCTGGTGATGTCCTAAAAGTTCTTCCTGGAACAAAAATTCCAGT
GGATGGCTTGGTTGTTTGGGGTACAAGCTATGTCAATGAGAGTATGGTTACTGGTGAAGCTATACCAGTTTCCAAGGAGG
TCAATTGTTCAGTTATTGGTGGCACCATAAATTTACGTGGCTCGCTTCACATACAAGCTACCAAAGTAGGCTCAGACACA
GTTTTAAGCCAAATAGTATCTATGGTTGAGACGGCACAAATGTCCAAAGCTCCTATTCAGAAATTTGCAGATTATGTTGC
GAGCATTTTTGTTCCTACCGTTATTCTATTTTCATTGTTGACATTTTCTGGTTGGTATATTGGTGGAGTTACTGGTTCTT
ATTCAGAACAATGGCTTCCTGAAAATGGAAATCACTTTGTTTTCGCTCTCATGTTTGCAATATCAGTTGTAGTGATTGCG
TGTCCATGTGCACTTGGCTTGGCTACCCCAACTGCTGTCATGGTTGCAACTGGGGTCGGAGCTAATAATGGAGTGTTAAT
CAAAGGTGGAGATGCATTGGAGAGAGCTCAGATGGTAAATTGTGTTGTATTTGATAAAACAGGCACTTTAACCCAAGGAA
AGGCTACAGTTACAACAGCTAAAGTTTTCACAGAAATGCAGCGTGGGGATTTTCTTACGTTGGTAGCTTCAGCTGAGGCT
AGCAGTGAACATCCTTTGGCAAAAGCTATACTGGAGTATGCACGCCATTTCCACTTCTTTGAGGAGCCTTCTACTACCTC
CAATATTCAATACCCTGAAAAAGACCCCAAATATTCTGGATGGCTTCTTGATGCATCAGAGTTCTGTGCTCTACCTGGAA
GAGGCATCCAGTGCATTATAAATGAAAAACAGGTTTTGGTTGGTAATCGTAGTTTGCTTACAGAAAGTGGAGTTAATATC
CCAACTCATGCTGAGAAATTTGTGGTGGAGCTGGAAGAAAGTGCTAAGACGGGCATACTTGTGGCATATGGTTCGGTCTT
TATTGGTGTCTTGGGTGTAGCAGATTCACTAAAGAGAGAAGCTGCTGTAGTTGTAGAAGCCCTCTTGAAAATGGGTGTCA
CACCTGTGATGGTTACTGGGGATAACTGGAGGACGGCTCAAGCTGTTGCTAAAGAGGTCGGTATTCATGACGTAAGGGCA
GGGGTAATGCCAGCTGAGAAAGCTGATGTCATCCGTTCATTTCAGAAAAATGGAAGGATAGTGGCTATGGTGGGTGATGG
TATCAATGATTCACCGGCTCTAGCTGCTGCTGATGTTGGTATGGCTATTGGAGCTGGAACAGATATTGCAATTGAGGCTG
CCGATTATGTGTTGATGAAGAGCAACTTGGAAGATGTTATAACAGCGATCGATCTCTCAAGAAAGACGTTTTCACGCATC
AGATTGAATTATGTGTTTGCTATGGCTTACAATTTAACTGCCCTCCCTATCGCTGCTGGTGTATTCTTTCCGCTTGTAAA
GCTGAAATTGCCACCGTGGGCAGCTGGCGCCTGTATGGCTATGTCATCTGTAAGTGTCGTGTGCTCTTCTTTGCTTCTTA
GGAGATACAGAAAACCAAGACTTACGGATATTCTGGAAATAACTGTAGAAACTTAGCTAGGGAAAACCAGAAAGTAAGCC
AAATTAGAAGGATTAACCAAGTCATATACGAGGTGTTGTTGGAATGAATGTTGACTGCTTCCTAGCATCCAATTTTGTAC
TATATTTCTTTCTCCGAGCTTCACAGCACACAGCTGTAATAGGTCAATGTGGTGGTGGTGGTGGTGGCATCTCGAACCTC
AACAGAGTCCCCAGCTTTTGCAACGACGCGTTTTACAAATGCATAATCCGCGCTATACCCAATTTTCTGAAGAATTGGAG
GCGCACTGAATATCACAA
>Contig92 Contributing genotypes: 0.00%B493; 100.00%B493QAL; 0.00%B6274; 0.00%B7262
AAGATTTTCGACCACCAAGTGTCCCCGTAGTCAAGGAGTATGTGTTGAACATAACTTCTAACAGCCTTGTTCTTAACTTC
ATTCCTTATAAGGATTCATTTGCGTTCGTGAATGCTTTAGAAGTGATTTCAATCCCAGATGAGCTTATTCCTAATAGCGC
CAAAACGTTTAGTCCTTCTGGAGAACAAGATAATTTGTGGAAACATGCCTTAGAGAAAGTTGCTAGGGTGAATATGGGGA
AACGGGTGGTGAACCCTGAAAACGACTCGTTGTGGAGACACTGGGATTCTGATTTTAGCTTTTTAAAACATGGAAATCTT
GTCAAGTTCATAGAGAATATTAGAGCAGTAAATTATACGGGATTTTCTACCAATGATATCGCTCCACCCTCTGTCTATGG
CACTGCAACACAGTTGGACACGGAATCTGATCCAAACACTCGTACCAACATGACCTGGTTGTTTGAAGTTGATCCTGGTT
TTAATTATTTTGTTCGATTTCACTTCTGTGATATAGTCAGCCCTCAGCCAAATCAGATGTTCTTTAATGTCTATATTAAC
TCGTTGTCAGTTGTTAGAGATTTTGATCTTAGTAAACAAACTTCAAACATTCTTCGTTCCCCCTGCTACATTGATTTCAT
CGCAAGATCAAGTAATAGTCGTAATCTGAACATTACTATTGGACCTTCTGAGGCATACAATGCTTACCCGAATGGCATTC
TCAATGGGCTGGAGATCATGAAAATCAGTGATTCAAAAGGAAGTCTTGATTTTGGTGACACCATAGTACGATCCTCAACT
TCCAAACTCAAAAGTTGGACAATAGTAGGCTCTATTATTGTGGTGATATTTGTTGCTTTGGTTTTGGCATTAGTTCTCTT
TATAATCTGGAGAAGAAGAAAACTTGCTCATGCGAATCACTCGGTCCAGGATCAATTTGGAAACAAGGGGCGTAAATCTA
CCGACGGGATTGCCACCATTTCCAGCTCAAAAATTGGTTATAGCTTTCCTTTGGCTGTAATTAAAGAGGCTACTAAAAAT
TTCAATGATGGTCTAATTATAGGTGTTGGTGGCTTTGGGAAAGTTTACATGGGGGTTTTAAGAGATGAGACTAAGGTCGC
TGTGAAGAGAGGCGTTCCACATTCTCAACAAGGATTTTCAGAATTTGAGACAGAGATTGAGATGCTGTCACAATTTCGCC
ACCGTCATCTGGTATCTTTGATAGGATACTGTGATGAACAAAATGAGATGATCATTGTTTACGAGTACATGGATAACGGG
ACACTCAAGAATCATCTGTATGGCTCTGATCTTCCCAAACTGAACTGGAGACAGAGGCTCGAGATTTGCATAGGTTCAGC
CAAAGGACTACACTATCTTCACACAGGTTCCACAAAAGCAATCATCCATCGCGATGTCAAGTCTGCAAATATACTACTTG
ATGAGAATCTCATGGCCAAAGTTGCTGATTTTGGGCTTTCAAAGAATGGCCCTGAGATAGATCATACTCATGTCAGTACT
GCAGTGAAAGGAAGTTTTGGCTACCTTGATCCAGAGTATTTGATACGACAGCAACTCACCGAGAAATCAGATGTATACTC
CTTTGGTGTTGTTATGCTTGAAATCCTTTCAGGGAGGCCTGTTATTGATCCATCACAGCCAAGGGAAACAGTGAATTTAG
TTGAATGGGCAATCAAGGGGCTGTCACAAGGGGAGCTTGAAAAGCTAGTAGATCCTTTTCTCGCGCAGGAGATAAAACCC
GAGTCTCTGAAAACCTTTGGAGAGATAGCCGAGAAATGTTTGGCTGAGCGTGGCGTTGATCGACCTACAATGGGAGAAAT
ATTATGGAAATTAGAATGTGCATTACAACTTGAAGGGATTTGTGTAAGACCCAGGCTAAACACTCAGCCTTCAAACAGTC
ACTTTGAAGACAGTGTTTTGTCTACACAATATAGTGTTGGAAGTGACATTGATGGTGTATCAATGTTAATTCAAGGCGAG
CTGGTCCGTATGTCGCTTGGACAGTTTCTGCTTGCCAAAGGCATCACTGCTGAGAAAGTATTAGAGATTGAATACATTAA
AGCTGTAATCCC
>Contig93 Contributing genotypes: 0.00%B493; 53.65%B493QAL; 20.65%B6274; 25.69%B7262
TTTTTTTGCAAAATTTAGGATAATTCAGTTTTCCCATTTCTCATAACCCTTGTTTCTCCTCTCATCATCATTCCAAAACT
ATTACAAACAAGGATCCATCACAACCTAACCCCTACAACATATGACTCAACACTTAAACATAACACACTACTAGATACTA
CCAAGATCTTTCATTAATAAGCAAAAACAGAACCACAAGACAAAGCCATCAAAAGCATAGCAGCTCGCCTCTCCTCTTCC
CCAAACTTCCTCCTCTTCTTGCACATGCTTGATCTCGGCCTCTGCAAAACATTCTCACTGTCCACGCACAAAAACCTCCT
CTCCGCTACATCTTCGCCGTTATTGCTCGATGATCCGTCGCTGCTGGTGATCGTACCATGGCGCTTACACTATCCACAAA
CGTCCCTACATATGATAATATGCACGTAACAGGCCCCCTGAACTCCCCCAAAATTTTCAACCCAGTTTCTCGAATCTCTA
GCAATCAAAAGCGCCGACCCTTTTGCCCAATTGTTGTAAAATTGAATCAAGAAAAAGACCAAAGTGAAGCACAAGATAGT
GATGAGGTTAACAGCTTAGGAGTTAGAACTGCTCTGTCTATGCTCAAGTTCTACAAAAGGGAAATTTCGCCATTGATGCC
AAATAGTTGTCGTTATCTCCCAACTTGTAGCGAGTATTCGATGATTGCTTACAAGAAATATGGAGTTGCTAAAGGGACTA
TTTTGACTGCTTGGCGTTTATGTCGCTGCAATCCCCTTGGTGGGTCTGGATTTGATCCCCCAAGATGGTTTGGTGAAACA
AGCCCCCCAGAAGAATGAGTAATTTATACAATGCGGATGTCACATGTTTAGATCTCAGGTGGGATTCGGCCAATGGTAGC
CTCGTCTCGCTTTGACTTCTCCTAAACTTGTACAGACCTGTTCAACAACCTACCAATTGGTTATATGATATTGAAAGGTA
CGTAGTAATTGGTTCATGGCGAACCTACACATATTTTTAGTGCAGAAAGTGGTGCCGCAGACCAATTGTGATGTCGAAGA
TGAGTTCCTTTTAGATCCAGATATGTGGACTGTGGTTACCAAATATCCGGGATTCAGCTAGACTTTAATACTGCATAAGT
CTTTAAAGTTCAATTTTTACTGGCCTGCGTTATGTATCGTGAAAGACAAATAACCATTTTGAGTATGCCCTCAAATACTA
AACAGGGTAAATCTATAGTGGCCCTGTTCTGATTGAATTGGGAATCCAT
>Contig94 Contributing genotypes: 0.00%B493; 67.78%B493QAL; 7.90%B6274; 24.31%B7262
TTCAGTTTGCTGTGGAGGAAGTGTGGTGTGATTGGAAAGGAAACGGTTTGCTGCGGTTGGTGATTGGAGATAGCGAAATG
AAGAATCATGAACGAGCTGCGAATCTTGCTCTTTTAGGTTTAACTCTTGCGCCACTAATTATGAAGGTGGACCCAAATTT
AAATGTTATTTTGACTGCATCTCTCACAGTTTACGTGGGATGCTACCGTTCTGTCAAACCAACACCACCTACAGAGACCA
TGTCTAAAGAACATGCCATGCGGTTCCCATTGGTTGGGAGTGCAATGTTGTTGTCTTTATTCTTGCTTTTCAAATTCTTC
TCAAAAGACCTGGTCAATGCTGTTTTGACTGGCTACTTTTTTATACTTGGAATAGTCGCTCTTTCGGCAACACTATTACC
TTCAATTGCAAGGTTTTTGCCTAAGCATTGGAATGAAGATGTTATAAAGTGGAGGTTTCCTTATTTCTCATCTTTGGAGG
TTGAGTTCACAAGGTCTCAAGTAATTGCAGCGATCCCTGGAACGTTTTTCTGTGCATGGTACGTTTCAAAGAAGCACTGG
TTGGCTAACAATTTCCTGGGCCTCGCGTTCTGCATTCAGGGAATTGAGATGCTCTCACTGGGCTCTTTCAAGACTGGTGC
TATTCTTTTGGGTGGCCTTTTTTTCTATGATATCTTTTGGGTTTTTTTCACCCCGGTGATGGTCAGTGTCGCCAAATCTT
TTGATGCTCCTATAAAGCTTTTGTTTCCAATCCCTCCTCCCATACTCTCTCCCAGAAAATCACGCATCATTATCCTCCCG
GAGCTCCCTCCCCACCGCTGATCCGACGGCGCGTTCAGGTCCAGACCCAACCCATTTTCCGGCGCCGGAAAATTGGTCTT
CGCTTTCGGCCCTCTCAGCGACCTGGCTGCGCCGTCATACGCTAACGCAGCCTCCTCTGGCGTGTCGAACGTGCCGAGCC
ACACCCGAGTTTTCTTCCACGGGTCGC
>Contig95 Contributing genotypes: 5.16%B493; 31.88%B493QAL; 31.29%B6274; 31.68%B7262
GAATAACACAGCACACGTTAAATCCAAATCACTGGAAAAAATAATTTATCTCATCCTCTCCACTAACTCGCTCACTCCAG
CTTAATAATCTAATAATTGAGGGCGGCCACCACCATGGACGGAGGCGGGAATGCACGAGTCAACTCTGGCGCCACCGCTC
GTGGTGGTGGCGATGGACTTCCGGCCATCGGAATTCAGATCCACTCCCGCCGTCTCCCTGATTTCCTCCAAACCGTTAAA
CTCAAGTACGTCAAATTAGGTTATCACTATCTCATCTCTAATCTTTTCACTCTTTGTTTGATTCCTGTTATTATCATCAT
TCTAATCGAAGCTTCGCAAATGAATTTCGATGATATTCGTCAATTGTGGCTGCATCTTCAGTATAATCTCGTGTTTGTTG
TTGTTTGTTTTGCTGTTCTGGTTTTCGGATTTACTGCGTATATTATGACTAGACCTAGGTCTGTTTATTTGGTTGATTAC
GCGTGTTATCGTGCGCCTGATCATTTAAAGGCGTCGAATGAGCGGTTTATGAGGCATTCTAGGTTGACTGGCGATTTTGA
TGACTCGTCGTTGGAGTTTCAGAGGAGAATTTTGGAGAGATCGGGGTTAGGGGAGGAGACCTATGTTCCGGAAGCAATGC
ATGTTATTCCTCCTCAGCCGTCGATGGCTGCTGCCAGGGCGGAGGCCGAGGAGGTTATGTACGGCGCGTTGGATAATTTG
TTTGCGAATACGGGGATCAAGGCGAAGGATATTGGGATTTTGGTTGTAAATTGTAGTTTGTTTAATCCAACGCCATCGTT
GTCCGCGATGATTATTAATAAGTATAAGTTGAGGGGGAATGTTAGGAGTTTTAATTTGGGAGGGATGGGGTGTAGTGCGG
GGGTTATTGCCATTGATATGGCGAAGGATTTGTTGCAAGTGCATAGGAATACGTACGCTGTTGTGGTGAGTACAGAGAAC
ATTACGCAGAATTGGTATTTTGGGAATAATAAAGCTATGTTGATACCTAATTGTTTGTTTAGGGTTGGTGGTGCGGCTGT
TTTGTTATCTAATAAGTCTGCAGATAAGAGGCGAGCAAAGTATAAGCTTGTTCATGTTGTGAGGACACATCGTGGGGCGG
ATGACAAGGCATTCCGTTGCGTTTATCAAGAGGAGGATGGTGCTGGGAAAATTGGTGTGTCTTTGTCGAAAGATCTCATG
GCAATTGCTGGCGGGGCTCTTAAAACTAATATCACCACATTAGGTCCTATTGTTCTCCCAATCAGCGAGCAGCTTCTCTT
TTTTGCTACTCTGCTGGTTAAAAAGTTTTTTAATCCTCATGTGAAGCCTTATATCCCAGATTTTAAGCTGGCATTTGATC
ATTTTTGCATACATGCTGGGGGAAGGGCAGTGATTGACGAGCTGGAGAAGAATCTGCAGTTGCTACCAATACATGTGGAG
GCTTCTAGAATGGCTCTCCACCGGTTTGGGAACACTTCAGCAAGCTCTATCTGGTATGAACTGGCATATACTGAGGCGAA
GGGAAGAATACGCAAGGGTCATAGGGTCTGGCAGATTGCTTTTGGAAGTGGTTTCAAATGTAATAGTGCAGTATGGCAAG
CTCTGCGACATGTCAAAGCATCCAGTAATAGTCCCTGGGATGATTGCATTGATAAGTACCCGGTGACAGTAGTCTCCTAG
CATTGTAAGAAGACAGTGGACTCTTCATATGATATTAACAATCTGTATTGTAGACATTTTCTTGTCTCTAAATTTTATTT
CCTACTAGTCTATTCTGGTTTAATGTGAAATTGTTAGCTTG
>Contig96 Contributing genotypes: 0.00%B493; 25.86%B493QAL; 25.64%B6274; 48.50%B7262
GTTGAATACCTTTGAATCTATACGTGTCAACGAATAATTCCCCTTTCAAGAAGCTTTCTTTCTTTGGTCTCTCAAATCCC
AGAAATCAAATTCAGTTTTTGAGGAAACAACTCAGAAGTGATCATCTTTTGGAGGCTGACCCTTTTATTTGTTTAATCTG
CACTATTCTTAATCGAAGAGATCACAAACTGCTAGCCTTTGTGCCAAGCGCTTATAGCAGCCGAGGGACAAGTATATTGT
TTTGAACATCAAGGGATCCAGTGATGGAAGATATATCTCCAGCTGTTGAAGCTACACTGAGCTTAAGTAGTTTGAGTCAT
GATGACTCGGAGATTTCAGACAACGCGGATATAACTCATGTGCAGATGTTGACCGATTCGGTAAGCTTGTTACTGGATCC
AGTATCAGTGCTGCCTGCTGAATCTTTTCCTGGTAAGGAAAGAAGTTTTAATACTCTAAAGAAAACCTTGTCGGGAGTAG
TAGAAAGTGAAAAAATAATTAGTGTATCAGAGACTGTACTAAAAGGAGATTGCGGCTGGTTTCCTTCTGACACAGTGATT
CAGCAGAACAAGGACAGTTTTGCAGATGATGGCAGTGGAATTAAAAGCAAGCAATCGCTAGCTCTAAATGCTAATTCAGG
TATAAGCCTGCCTATTGCTGTAAAAATTGAGGAGATAGATGATGGTCAGATTGTTGCTAAAGTTATTAGCTTGGAGAAAC
AAAGTATGGAGGGGAAGATGTCAGGTACTGCAGATGATGCTAGTTCTAAAGTTTTCACTTTAAAGACATCCGTTATATCT
CTTCAGTTGCCCAAAGAAATGATTACTGAGAGTGGAGATAGCAGGAATGGTGTGCAAATGGATTATTTTCCCCTATGGGG
TTCTGTCTCTATCTGCGGTAAGAGGCCTGAGATGGAAGATACTGTGGCAGCTGTGCCTCAGTTTCTCAAAGTTCCTACTA
AAATGTTACTTGGTGATCATTTGACGACCGAGATGAGTCAAAATTTCCATCCCATGACAACAACTCATTTTTTTGGGGTG
TATGATGGTCATGGAGGTTCTCAGGTCGCAAACTACTGCCGTGATCACGTCCATATCACTCTAAAGGAGAAGTTAAAAGG
TGTCATGGAAAATGAAACTGAAGCAAGAACGGTGGACACTCTACAAGTACAGTGGGAGGAAATCTTCACCAGCTGCTTTC
AAAAGATTGATGATGAAGTTGGAGGTAAAGTGTGTCATACTGAACTTGGAGAAAATGCCGATACTTCTAGTGGTCATATA
GAACCTGTGGCCCCAGAAACTGTTGGGTCTACTGCTGTGGTTGCATTATTATGTTCATCCCATATTATAGTTGCAAACTG
TGGAGATTCAAGGGCCGTCCTTTATCGTGGCAAAGAAGCCAGGGCTTTGTCAATTGATCATAAACCAAATCGAGAAGATG
AATATGCAAGGATTGAAGCATCTGGGGGCAAGGTCATACAGTGGAATGGACACCGTGTTTTTGGTGTACTTGCAACCGCG
GATGGCAGCTGTTCTAATTCCTGAAGGAAAGGAAGAAATTCTTTTGGGTCTCTTTGTGAGTTTAATGCAACTATTGCAGC
AAGGTTCAGATCATAAAGACCCAATGCAGCTTCATATACAGCATCAGGATCGGATAACCACAAGAGATGCTTCAAAGATT
CCTCAGCAGAAGGGTAAGAAATTTTCCGAGGGTCATTGGAACCTGAAAGTTCCATATCCCGGATCACTTTTATTCTCTTC
AAAGCTTCTTCAAGAGCTGGGGGTTCATTTCGAGCTAAGGTGGTCAAAATGCAAAGTTCTCTTGCCGGGCATTCCACTAT
CTGCTCCTCAAGTGCCTTCCTCACAGCCAGCAGTACGGAAGATACCTTATCACTATCAACTAAACTAAACTC
>Contig97 Contributing genotypes: 0.00%B493; 37.61%B493QAL; 0.00%B6274; 62.39%B7262
AAACAAAGCATATTTGTACTCAATGACCCCGTCAATTTTCATATATGATCAAATTCAACTCTTCATGGTGCAGCCTAGAG
TTCCCCCACTCTGTTTTGCATTGGTCAACTGTTAGCACTTTAGTTCTGTGTTGGTAAGTCATAAACAACTTCTCCCTCTC
TTCTCACACTCTTTTCCTCTCCTTCAAAATCTCTCCGGGAGCAAACCATGAAGGAAACGCTCCCAAACGACGGCGTGATA
AGCATGGATGAAGGCAAGGACGAGAACCATGATGCAGCTACTCACAAGTTTAAGTTTTGGTGGAGTGAGGCTCAATCATT
TTACTCAAAAATAATGGCTCCACAATGTATTCAGAAGGTAAGCAAGACGAGGATCCGAGACCACCTGAGAGTCCTGATAA
CCCATATGGCTTCTTGAAATTCCCAATGGGATACGGAGTGGAAGTTGCTTCACTAGGTTTGAAAATCAGGGGTGATGTCA
GAAGATGTTGCTGTGTGATTTCTGGTGGGGTTTATGAAAATCTGTTGTTTTTTCCCACAATTCAGTTAATCAAGGCGCGG
TATCCAGGTGTTCAAGTGGACGTGCTGGCATCGCCTAGAGGGAAACAAACTACAGTGAGAGTTTGGAGAAGAGGAAACGA
CAACAGCTACTCATGTTTGGCAGTGTTGGAAGGTCACAGAGGACCGGTTAAGTGTCTGACTGCACAAAAAACCGAGTTCA
CAGCCACGGCCTCTTCCTCCCTGGGACGGATATTGAGCATCGAAGCATCAATATCCGCCAGGGAGTTGGCTACGAATCCA
CGGAATTCAAACTCAATTCCGATGGATTCCGCCAACTGGGCTAATTTATAGCCCACTTCCTGCAATGCATCGGTATTATC
CGGCTGTGGCGGACCAATCCCAGTCAATCTAAAACTAGGAGGTCCGCCATTCCGCAAAGCCAACGCTTGCAAAAGCGCCG
GCCATTGCATCCCTTGCTTCAATCCAAAATCAATCACATGAACCCGATTACACCCAGCAAAGGCCTCCAGAATAGCCTGA
TTCGCCGTAAAGTGCGCAAACTTCAAATACGGACACGACTCGTAAAAATGCATCTGATACATGTCCAGAAACGAAACCTC
GAGAGAATCCTTCGGAAAAATCTTATAAATCTTTCTCGCCAACGCATGAGCGAAATAACTCGCCACTTTCCTCATGGACC
CAACTTGCGAAGTCGAGAGTAAGCTCACATGTTTCACCAGCGCATCCGCGAGCTTCAAATCATCGACTTGAATCGCTTCA
GCACAAGCTAACAAAGTATGCACAAGCCTCACCCCAGCCTCCTGAGAATCAACCACCAAAGGACCTGGCCCTGATTCCAC
AACACAACTCTCACTCACCAAATCAACTTTCATTCTCTTACTACCACTAGTACTACTATCACCACCATAAATAGCGCCGC
CTGGAATGGCTCGAAGATCGTACTCGGAATGATTATCGTGGACTAAACCGGAGTGAGTCTCCGACACGGAGGGGCTAAGC
TCAGTCAACATACTCTCAACCCAAGTGGAGATATCAGCAGGATTGTAATGAGTGGTTTCAGAGAGATGAGTAGCCCCATG
TACAGTATCAATCCCCATAGCCACTTCAAGCTGTTCAAGCTTCTTGGCAATAACAGTCATGTCGGAGGCGCGAACTTTGT
ATCCCAACACAGCGAGAAGCTCGTCCATTGTGTCCGGCTGATCTTCAATCCACATCTTCGCCGCCGACGAACCTTGG
>Contig98 Contributing genotypes: 0.00%B493; 36.98%B493QAL; 44.15%B6274; 18.87%B7262
GAAAATCACCCAGCCGATAGGTGCAAGAACAATGACCAGAGGATCCCTTATAGCATGAGATCATTAGAGAATATTCAGTG
GGAAGATGATCCTTATTCTGTTCTTAGGATAGACTCTAGTGTTTGTTTTCAGGCCAGATAGTTTGACTGCTCTATTCTGG
AACTCTGCCATGAGGATCATTTGTGCACGTGATCCTGAAAGTGTGTCTGGATTGTTATGGTGCCCTGATAAACATATCTG
GTGAGCTGCATCCTTTCAACATTTCCGATTTCTCAAGCAGCCCAATATCCAGTAGAACATGCTCAAATTTCATTATGTCA
AGGACCGAGGCTCCCTTGTCCTGCTCTACTTCTTAGTTTGTAGATGGCTCTGGACAGACGGCTCTGAATATACCAGGATT
TCTCTCTTGCAGGCAGCTTAAGTTCACTTATCTTTGTAATCTCTTTTAAATGCTTCACTCCAATTATAGCCAGCTCTTGT
AACATCGGTCCGTACATATATAAGCTTCCTGACCTTCGTTTCAGCATGTCTTGTTTGTGTTTGAAGTATTTTAATCCTAT
AAAGATTATCAAAATCAGCAAAGAGAATAGAAATTGCAACTGTCATAATTTATTGTCTCTTGCTGCCTCATTCCGAGATC
TACAAAAGATTGTAGTGGGTTATTCTTTTTCATTTTCTTAGATTTTTTCCTGGTCGTCTTGTCACAGTCTCCTCTTTCGC
TTTAGTATTCGCTGTAGGCACCTTAGAGTTGGTTGCCCTGCGTACATAGGCTGGCTCTGTGATGAATCAATGACACAGCA
GACATGCGGATCAAATATCAGTATCTTCCTCAACAGTTTTCTGGCAGATTTATGATCTCCCAAAGCCAAAAGAGCTTGGT
ACATCCTCATCAAAAAGATCTTCACTTGCCATATCATAATTTTGAAACTCATCCCTCAGTTTCTTGACCAAATCAACAGC
AGTACTTCATGAAAGAATATCAATCAAGCAACCATTAACCTTTTTCCCGTCTGCCTACGACATTTTCGTTCTCTCTGCAT
ATACTCATCTGTCCAGGTGAAGAACTGAGAAATTTTAATGTAGGCTCAATTCTTCCCACAAAGTCTCTTTTTAGGAAGGC
TGCATAATATGCGACAGTGATTATGCTTGTATATCTTATATGTGCATAACTTACTCCATCCATACCTGGACTCAGTGAAC
CGATGTCGATCAGCGATACCAGCAGAAATCTGAAACAACACTGTATGGCCAGAAACCCGTGCACAGATCGAACATCCTGA
TGATCTTGGAGGCTAAAGGCCCATCAAACCTAACCCAAGTCTCATCAGATTCGAGTTCTCACGTGAACCAATCATTTGTA
CAGGAAGGATGTTTAGCTGGCCTGTTAGAAAATCGAATCCACCATATCGCAGAATCATCTACGTGTCACCACCGGTGGAT
CCCACAACTTGCTCATAACCAGTAAGAAGAACGCAAAATATACGAAGATTAATAAGCAACAACAGCAAGATAAGGTGGAT
AAGGACCTTGCAGCACCATAG
>Contig99 Contributing genotypes: 0.00%B493; 31.29%B493QAL; 37.71%B6274; 31.00%B7262
TTTTTTTTGGTTCCCCACAAAATGCAGCATTAAATGACATTCGAATGCACAAATTATACAGTAAATTGGTATATGCAATA
AACATGTAACATAGTAGAGTTGTTCCCTTGTTCATCCACAAATATCCAAACAGAAACTGTTAATTACATGGAGCAACAAC
CTATCATGATGCATAAAACCCAAGAGCAAACAGTCATCAAACCACAAACCACAAACCGCTTCACAACCAACGACCAGTTC
CTGGCTTCAGCTTTAACACTCGTTCCATAACAGAACCATTGTAAGATATTTAACCGCAACATCCACCTGCTTGAGAAACC
GAACCATCTCTTCCTCCTGACGGCCCCTGGATGCCACCATATCCAACTTTTATCCCATAGGACTCATTTGATACGTCAAA
TATCCCTTCTTGGATCTTTTTATGAATTGTTGCTGCAGTGCTTATAAATGCCTCCTCAACATTTTGAGCAGTTTTTGCAG
AGGCCTCCATAAATATTAAGCCATGTTCCTTAGCAAATTGTTCGCCTTCCTCAGTGCTTACAGCCCTTCTATGAAAATTC
AGCCTCTTTTTTTAGTTTTCGCATCCTTTCTAGGTCAGAACAAGCAGCTTTTAAATGCTCTTTTCTAGAACTATTGCTTG
AAACATGTAACTCCTGGAGCAGTTCTTCTAACCTTATCATAGCATCTTCAACACTTTCTAATGCCTTATCAAAAGAATCT
AGCCCTCTCCCAGATCTAGTACCCATAAGAGATTTCTTCAGAGTGCTTTCCGTCAATTGTTTC
>Contig100 Contributing genotypes: 0.00%B493; 43.09%B493QAL; 27.40%B6274; 29.51%B7262
CTTGACTCATAACATAAAACCCACTCTTGCTAAATTTATCTATTAAAGGATTTCCTCTTTTATACTGACTAGAGATACTT
TACAGTTTACATAGCAAAGCCAACGAGATATGAGAGCACTTATAATCGAGCAGGTAAGAAACTTGTAATCTTTTACAACG
ATAACTTAAGCTTCGTAATTGTACTAGATACTAACAGTCAACAACGTAACAGAATAAACATGCACTTCATGAGTTCATTT
GCCTTCAGTCCTCGCATACTGTCCTCAATTCATTCATCTTGCACCTCCGTTTGGCAGACAGGGCATTGCTTATTCACTGA
CAACCAACGTTTAATGCACGCAGAATGGTACTGGTGTGCACAGGGCAGGTTGATCAACCTTTCTCCAGTACTATACACCA
TGCAACATATCACACACTCTTCTTTCTTTTTCTTAGAAAAGAATCCTGATTTATACTTGAAAGTTGGTAAACGGGCGATA
AGCTCTTCTGGCAGTCCTTTATTTTCGCTTCCAATACTTTCACCTAATGATTGTAATTGCTCATAAGTCATATTATCAGG
ATCAATGTCATCTTGTATCAGATTATGAGTGACAGCCCTGGTTGGAGTTTCTACAGTACTAACTTCTCTAATCCGAGTCC
CGGCTTCAGCACCATTGTGTTCATGTGGATAGAAATCCTCAAAGTCATCTCCTAGCTCCTGCAAGGATCTAGCTAAAGCT
TCATCCAAAGCTACCTGTGAATTATTACTGCCACCATGTGAAGATCCACCCTTTTCGGAAACCAGATGACTCTTATCACT
GCTATGGCTACAACCAGAGGTGCTTCTCTTATCCCTTCCATTCTCTTGAATTGATAGATAAACGCTCTCCTGCTGAACAA
GAACCTCTTCGCAACTAAAATCCTCGTTTTCGGGAAAAAATTCTTTCCAGTTTTCTGCAATTTCTGCTGGAATATTTCCT
GCCAAATAGGGGTCCTGAAATTCTATGTTCCTCATCATGGCTAATGAAACTGTAGGGGATCTCAAATTCCAGATTATGAA
GATATTACCTTCACTCTTGCATATAATATAGACACCGGTCAGTAAAAAGAAAAGTAACTTAACTCGGGGGGACAGAAAGT
GTTTAAATAGGCAGGAAGCATATATCAACAAGAAAATACATTGCCTGGCTCCTCTCCAACTATTAGCTTTGGTAGCTGAT
CACCCTTCTCCCAGAACGTGCAAGTAAAGAAATCTTATTCTATCTACTCTAGATATTGTTGCCACAAGTACACACATGTC
CCATGAAATACAGGAAGATTATTCAAGTCACATACTTCATGACTTTCTCTTTCGGGAATGAAGTTATCATCTCCATAATC
TGCCATCATATTGTCAGATTCGTTTGATGCATTACAGAACT
>Contig101 Contributing genotypes: 0.00%B493; 100.00%B493QAL; 0.00%B6274; 0.00%B7262
TTCGAGCATTCACAAGCAGATCTAGATCCAGCTTCAATCACAGCTTCATCAAGCTCTTCAGCTCATTACATCCTCGAAAA
CCCAAGGTTATAAAAATTATATAACAATGTCAAGGAGGCCAACGAGCACCTCTCGACGTTTTGAAGATGGTGGAAGTATG
CCTTTCGTGGGCTCCTTAAACCCCAAGTCACGACCATCACCTGTAGTATCTATCGTGCTAGTAGTTTTGGGCGCCTTCTT
GATAATTGGCTATCTATACAGTGGTTCAGGTGGCAGTGCTGGGAAAGAGGCACTAATGAAACTGGAAGCTGGGGCTTCAT
GCTCATCAGAAGTTCTGAAATCAATTCCTCTTCTGAAGAAAGTATATGGGGACAGTATGCATAAAATACTACATGTAGGA
CCTGAAACATGTTCAGTTGTATCTAAATTATTAAAAGAAGATGATACTGAAGCATGGGGAGTTGAGCCGTATGATTTAGA
TGATGCTGATGCGAAATGCAGGAGTCTTGTACATAAAGGCATTGTGCGTGTTGCCGATATCAAGTATTCTCTTCCTTACA
GCAGAAACTCATTCTCTCTTGTTATAGTGTCTGATGCCTTAGACTACTTGTCCCCTAAATACCTAAACAAAACTCTTCCT
GAACTGGCAAGGGTAGCTGCTGATGGGATTGTTGTTTTCTCTGGTTATCCGGGACAACGTAGAGCAAAAGTAGCAGAATT
GTCAAAGTTTGGTCGCCCTGCCAAACTACGAAGCTCATCTTGGTGGATAAGATATTTTGTTCAGATTAGCTTGGCAGAGA
ATGAATCCATCACCAAAAAGTTTGAGCAAGCTGCAACCAAAAGTTCATACGCCCCCGACTGCCAGATTTTCCACCTAAAA
CCACACAAGAAGCGGTGGACGAGTTTGACCTGGGGAGACTCCAGGGGCTAAAGGAGCGGCACCAGGAATTGGGGGTGCAC
CAGGTCTCACATACTTGAACTGGGAATGGAACTGATTATGATACCCATACCCCGTCTTTGGGGGCTGCACAACTCCGTTC
ACTTTCCTCTCCCCATCCCCGGCTTCTTTCCTCTCACCCTCCCCACCTTGAATTGCACCACCATCTTCCCCCCAATCTTG
CTCCTCAATCTGATTCCCATCCCCGTCGCCAACAATTACCAAATTATCCTCCT
>Contig102 Contributing genotypes: 0.00%B493; 95.45%B493QAL; 4.55%B6274; 0.00%B7262
GGACCTAGTTCCTTCAGTTTATCAAATGTTGCCCCTTGGATAACCACTGTCGGTGCTGGAACATTGGACCGGGATTTCCC
CGCCTTGGCGAGTTTAGGCAATGGCCTAAACTACTCCGGTGTGTCGCTGTTCAAAGGCGATTCATTGCCGGATAAGATGG
TTCCGTTTATTTATGCTGGTAATGCTACTATTGCAACTAATGGTAATCTTTGCATGCCTGGTACTTTGATACCTGACAAA
ATAAAGGGTAAAATTGTACTCTGTGATCGCGGAGTAAATGCTAGGGTTCAAAAGGGATCTGTGGTGAAATCAGCTGGTGG
TGTTGGGATGGTATTGGCTAACGCCGCCTCTAACGGTGATGAGCTGGTGGCTGATGCGCATTTACTACCCGCCACCGCTG
TGACGGAAAAAACAGGAAATTTGATAAAAAATTATCTATTTTCCGAATCGAATCCAACTGCAACAATTCTTTTCCAGGGA
ACGAAAGTTGGGATTGAGCCATCACCTGTTGTCGCAGCATTTAGCTCAAGAGGACCTAATTCAATTACGCCAGAGATTCT
GAAGCCTGACATAATTGCCCCTGGCGTGAACATCTTAGCAGGTTGGGCTGGTTCAGTTGGGCCGACCGGACTTGCTGAGG
ATACCAGGCACGTCGAGTTCAACATTATATCGGGCACATCGATGTCGTGCCCGCACGTTAGTGGCCTGGCCGCGCTTCTC
AAAGCCGCGCACCCGGACTGGAGCCCGGGTGCTATACGTTCAGCTCTCATGACCACAGCGTACAGTCAATACAAAACAGG
CAAACTAATGGAAGACATTGCCACCGGGAAACCATCCACACCGTTCGATCACGGTGCAGGACACGTGGATCCTGTCTCCG
CGCTCAATCCCGGACTCGTTTATGATCTAACCGTTGACGATTACGTCGACTTCTTATGCGCACTGAAATACACAGCTTCC
GAAATCAAATTAGTCACCAGAGGGAATTTTACTTGTGACACAAGTAAGCAATACAGTGTGAATAATCTGAATTACCCCTC
TTTTGCTGTTTCTTATCAAACAGGAAGTGGTCCTATTACTGAAGAGACGACTACGGTGAAGCATACACGAACACTCACTA
ATGTGGGCTTGCCAGGGACTTATAAGGTGTCGGTGACTTCTCCAGGAAAGTCTGTTAAGGTAACCGTGGAACCCGAGAGT
CTGAGCTTTGATAAGGTGAATCAGAAGATGTCATACACAGTTAGTTTCACGGCTAGTTCAATGCCATCGAATACTAATTT
GTTTGGTGAGGCCCACTGGTCCAGCAGCCAGAACAAGCCTCTCCAAATCCAGCCCAGACATCATAACATAAACTCCTTTT
CCTTCTTGCCCAAGAACATTTTCTCTAGGGACAAAACAATTCTCGAACACAAGCTCGCATGTGTCACTGCCTCGCATCCC
AAGTTTGTCCAACTTCTGTGCAGTACTAAATCCAGGCATTCCCTTCTCGATAATGAATGCTGTAATTCCTTTTGACTTGG
CAGCAATATCCGTTTTTGCATATACAACCAGTGTCTGAGCAGTTGGGCCATTCGTGCACCACATCTTGTTTCCATTCAAA
ATATAACCCCCATCAACACTATCAGCCTTGCATTTCATGCTAACAACATCCGAACCAGCATTAGGTTCACTCATTGCAAG
TGCTCCCACATGCTCTCCGCTGATAAGCTTAGGCAAGTATTTTTGCTTCTGTGTAGCGTTTCCATTCCTCACCAACTGAT
TAATGCACAGATTGGTATGTGCACCAAAGGAAAGGCCCACCGATCCAGAAGCTCGGCTAATTTCTTCCATTGCTATGCAA
TGATACAAATAACCAAGACCAAGTCCCCCATAATCCTCTGACCATGACAAAACATGTACTAATTACTATTACACATGCAG
GATCATAACAAATTAGGCATAACAACCCAAATCTCGTAACAAATCACTCTTACTTTGGTCGGCTTGAAGAATGTGAATGG
GATATAATCCGCAA
>Contig103 Contributing genotypes: 6.14%B493; 35.87%B493QAL; 28.98%B6274; 29.01%B7262
GAGGAAAGAGTACAACAGCAGCAATGCTTTTGGAAATGGTTAAGGATGTTGAAATTGCAATATCATGCCGCAAGAACCGA
ATTAATTAAATAGAAGAATCACGTCGCAAAGTATCCAACAGAAATTCTGGAGGAGAATGAAGAACAGTGGAGATATCACT
CCTACAAAAAGTTTCATGGTTGTTTTGTTAGCTACAACTTTTTGTTGAATGTCTTTGGACAATGTAGCTGGTGGTGGACA
AAGCCAGTACTGAGACTTGAATGGTTTCAGTGTTTCGACTTCTGAAGCATTCTAGTGTACATTCTACAAGTAACTCTTCA
CTCGCGTAAAGGGATCTAGTGACGCTTCTTCCCGGTTGCAGCTTCCCAAGACTGTATAATGTGGTTCACTATTTCTTCTA
CACCAAGTCCATGCTTGACCTGAGCAAACACAAATGGTCCACCATCCCGCATACGTAGTGCATCACGCTCCATAACTCCT
AAATCAGCTCCAACAGCTGCTGCAAGGTCCGTCTTGTTGATTACAAGGAGGTCAGCCTGTGTAATCCCAGGGCCTCCCTT
TCGTGGAATTTTGTCACCGCCGGATACATCTATTATATAGATTATATAATCAGCCAGTTCCCTGCTAAAGTTGGCAGCCA
AATTGTCTCCCCCAGATTCACACAGAAGCATATCAGCTTTGTACAAATTAGAGAGCTCCTCAAGTGGACCAAGATTAATG
CTGATGTCTTCCCGAATAGCAGCATGAGGACATCCTCCTGTCTCAACAGCGCGTATCCTTTCCTCGGGAAGTGCTCCGTT
CTTCACCAAGAACTCACCATCCTCTTTTGTAAATATATCATTTGTCACCGCGGCAAGACTATACGTATCCCTTAAAGTCT
TGCACAGTGCCAGCATTAAAGCTGTTTTCCCAGTTCCAACAGGCCCACCAATACCAATAGTAAAGGCTCTTTCATTGAAA
TCTCTATTAACAAGTAAAGGTGCCCTTCTTGTAAAATAGCCAGGTGAGTATATGGGCTCATGTGAATGTGGTGCAAGACC
ATCATGGCTATGATAAACCTTCCCATCTTTGCCTACCCATGATGTGCTTGAGTTGCCCTCAGATTTGTCATGGGTGTGGT
GATGATGGGCGTGGCTGTGATGGTCATGTTCATGCATATGGTGATCTTCTGAAGCCATTTGACTTTGGTTTCTGTGCTTT
TGTC
>Contig104 Contributing genotypes: 0.00%B493; 67.01%B493QAL; 32.99%B6274; 0.00%B7262
CTTTAATCTTGCAGAACACACAACATATCTATAGAGAATCAGAGACACACAAACACACAATTCATTGTTTTTATGTAAAC
ACTCACCATTCAGTACTCCTATACACATGCGCTACTTTCCCAGTAGTAGCTTATGGTAAAATATCAAGATCACTAGTCTC
AACATTCATTATTCATTTATACATAGACACAACTCATTACTTGTATGGTATCTGTAATACTGGTTCCCTGCTGAAATCTC
AAGTCTTAACATTTTACATTGTTCATAGAGACGCGCAATTATGATTCATGTACTTGTATCCGTAGTACCATCAACTGGCA
GCATCCATGCTAACATCTCAAAGCTTGGGAATGCTGATCCTTAGAAGACCATTCACAAATTCAGCAGAAACATTGTCTTT
GTCCACATTAGAGGGAAGTGGCCATGAAACATGATATGATCTGCAGCGTGATTAGACATCTCGTTAACATTTCTAGTAGC
AATCAACTGATTCGATTTTCGTTTTACATATGTAATTTTCCCCCCTGCTTTCCCTTTATCTAGTAATATTTCGTTTCCGA
AAT
>Contig105 Contributing genotypes: 0.00%B493; 100.00%B493QAL; 0.00%B6274; 0.00%B7262
AAAACACTTTTTCAAACTCCACAGTCCACACTAATCTTCTCCTCTTCCCCCTCCAAAAAATCCAAGCTCCTTGTCTCAAA
ATGGTGTACCACAACTTCAAACCAGGCTCAAGAGTAGAAGTAAGAAGTGACGATGAAGGTTTCAAAGGTGCATGCTACCT
GGCGACAGTTCTCGAAAACCTCGAAAACAACAAGTATCTAGTAGCGTATGATGATCTGATGGAGAGTGAAGACAAGGACT
CAAATTGGCTAACTGAGACCGTGCATGCACAAGATTTAAGGCCTCTGCCTCCTGTTGACAGAGATGAGATGATCAAGATT
CATGATGTGGTTGATGCTTATCATCAAGATGGGTGGTGGACTGGTCAAGTTATTGAGATTCTTGAAGAGGGTAAGTTGGT
GGTTTATTTTCAGAACCCCCCTGATGAGTTGATTG
>Contig106 Contributing genotypes: 2.86%B493; 33.40%B493QAL; 38.44%B6274; 25.29%B7262
TTTTTGGCATAAAAAAATGGGATATAATCATATAAGGGAAGAGCCTATGTTATAAATTACAGGCATCCATCAGCATCAAT
TATGAGGGATGCTTCTTACATACAAAAGCCTCTGGATACATACATGAAGGCACAGCATCGTTTACGACACAATCTAAAAG
AATTGGAAGGATACATCTGGAAAAGAATGGATTTATCAAATCAGACTACTATTGATATATGCCCGATACCCTATTATAAG
AAACAGTTTTATCTTGAAACGTCTACGACTGTGGTGTTTGGATTATCCACCTTCAGCGGTGGAGGTTTCACGTATTTTCC
AATTGTCTTTTGATGAGTCCGTCTTCGTATTCTATCTATTTTATCTTTACTTTGCTGCTTTCTCTTTTCTTTGTCTCGAC
TTCTTTGACTCCTCTCTTTTTCATACATTCCTTTCCAGAAGACCTCGCCTGTTGAGGGCCACAACCAATGTTTCTTAGGG
CTATCTGAATCAGCTTCCTCGGCAAGGTCTTCATCCATGCTCTTGAGCATGCTGTTCTGAAACCATTTAACCCACATCTG
ACCTCTTCGACTCTTCAACATGTGGTGCTCTTGCATCAACCCAGTATCTGGGCTGACGTATATCATCCTTCTACCACTAT
GGTAGACCCAAACATTTACAAGTAGTTCAAGAACCCGAGAATAACAATGTTTATCCTCTTGGATAAACTTAGGTAACAGT
ACCCACTTTGATGATGTGCTTCATAATATTGAGAGTCCAGTGAATCCACGAATATTCTTGAAAACATCACAAACTCCAGG
AAGGATCGGGTTGGCAAAGCCCAGCTATGCATGACAGACCATGTACCTCCATCTTTAGGCATCGGGGGAAGAGATGTCAA
ATTATGCTTTATACCATACATTTTCTCAAGAGTCTTAGAGAAAGCATGCCTGCAATTTCCTGCATTTATAGCATCACAGA
ATGACCAGAAATCCTGTTGTAACGGGTTTCGGGGATCCTTGTCCATACGAACCCAGAAATAGAGGGCATCACCATGCCTT
TTTGTCTCGATATCATTCAGCAGTGCACTCTCGGCATCCTTAGACAAAGACCCCTTCCTTGCACTAGCTCTCCAAGACTG
GAATCCTATCCATGCATTTTTGTGAATACGATCAACCCTGTTGGCAATGGCAAAGAAAGCTCCATATTCAGAAAGTACAT
CTCGGTAATAAGGGTTGTTCAGAAGTGAAAGACGAGAAGGGCCATCAACATCATCTGCTCCGGATCTTCTGCCTTTGCTG
GACAGTCCAAGCCCGCGATAGAGTGATTTGTGGTGCAGAAAAGGCCAGGCTCCTTCACCAAGGTACGGTTCATAGATCGT
TAAAGGTTGACCAGTCCTTTCAAGCTCTCCGTCATCCCTTTCATGTAAATCATTCTTTAAGCGATCAGCCTTTTTGGCGT
TTCTATATACATCATCCCATGTTCCCCTGGATTGATCAGTTCTGTCCTTTAACTCCTCTTCTTCTCTTCTCTTCCTGATA
TTAAGTATTTGAATAGACTTTTCTTCTTCCCAGATTTTGTATACAAATGTTTCAGTTGTCACAGTACTAGAACCCTCTCC
TTGAGAATTGTTCCACTGTTTCTCAAGCTCGTCTAGAAATGTGGAACCTTTCCTAATTTTATCTTCATATGTTATATTTG
CAATGCTCTGAAAACGATGCCACTGCCACTCTTCCTTCAGATGTTGTGGGATGGCTGAAATAGCCTGGGGCAATGCAACT
TCAGATGGGAATTGTAAAACATTCTCCAACAATGAAGAGTAGCCTTCGATAGAATCCGAAACCATTATATTTTTGGCAGT
GTGTTTACCAATTGATGCAACATTGCGAGCTAAGGGAGATAGCTTTCCATTTCCTATAACTTGCAACAGGATCTGAGTTA
AACCCCTGGTATTCTCCTTCGGATAAAGATAACCATTTACCCTGTCATCAACATATTTTTTTATCAAGGCATGATCAGGG
GCTATAATTGGTTTCTCTAAGCACATTGCTCTTTTCAAAATCTCGGGAAAAGACTGCTCCTCATAAAAGGATCCATATAT
GACGAGATCCACCATGCTTAGATAACCATCCACATCTTCATCAACAGAAATATGCTTCACTGTTCCAGTTGGGTATCTTA
GCTTAGTAGCAATCGTCTCCACAGCCACGCTGTAGTTATGAGTAGAGTCTCCACTTAAGACTACAACTTTAACATTAGAT
GTGGAATCGTTATATGGTGGAAAGCCCCTGAAAAGTGGTAGCATAGCTTGTAGAACAAGAGCATGCTCCAGCCACATTCC
TCCATACAAAAGTTGACTACCCACAATGGCAATGACAAAGTCATCAGAACCGAAGTTCATCTTGTCACGCAAACTATCTT
GGTGTGAGCCCATGAAATGATCTACTTCCCATGCTTCAGCAGGAGAGCCCGGAATAACAAAGTAGTTTCCAGTATCACAT
GATGAATAAAGTATCGGCAAGACGTGATTAGGGTAGACAACAACGGTGGCTCGGGCAAATATTCTTTTCCAATTATCAAC
AAACTCAACCTGGCCATTTGATAAGTACTGTCTTAAACGAGTAGCAAGAGTCGAATCTTGAATTGTCCATATTAGAGGCA
CGGATCTGAATGGTTCCTGCAAAAGACTGGAAATAACTCTCCTGGCTTCAAGACCATTTACAAGAACACCATCGTAATTT
AGCCAGTCTAAAACAATCTCCCTCTTCTCAGTCAATTGAATGATGTTTACAGGGACTCCTAGATTTCTCCAGACAGAATT
TGCAGGACCATCTTCAATTGAGTGAACCTCAATCTCATAACCAATTTCACGCAACGCAGCTACCATGGTAACCATCATTA
TTTGTTGTGGATCAACCAGCAGATCCGTAAACACCACAGCAAGCTGAGGCTTTCTCAACCCAAATCTCAATCCCTTTTGA
ACACCAGAAGATCCATTACCCTCTCTCAATTCTTTCTGAAACTTGGCCAATACCCTTGATGGTTCAAACTTAATATCTTC
ACCAAAATCTAGCACTCCCATCTCTTTCAAAAATGCCAAATCCCCATCAACAACAACTTGTCTGCTTTGAATCAGTAAGT
CCCCAGATTTCTCAGTGATTGAGCCAGGCAATAACATTTGAAAAAGAACTACAAAGAAGAAAAACACAGCAACTGCACCA
AGCCATTGCAAATAATCAATCTTCTTAAACAGCACAAATCTTGCAAATCTGGATCTGGGTCTTTGACTAAATGAGTTCCT
ATCACTTCTACTACTTAAACGATTAAAACTTGAATCTCTCTTCACTGGCAGACCATTCTCAAGAGACCCCATTTAAAG
>Contig107 Contributing genotypes: 0.00%B493; 31.89%B493QAL; 32.92%B6274; 35.19%B7262
GTAGGAGAAGCACAAGAACATTCATTGATATAAATTATATAATCCAACACCCAGAATACATGTCAACAAATATATTATAC
ACATTACATGAAATTAATCCTGGTTTTTCCAGGCCTTTCTCCAACAAATGCAAAACATCTCCGTCTCAAAGTTTCTTCAA
GACGGTCATCAATCGTCACTACGTACAATCCTACTAATACAATTACTGGCATTCCCTTGTTCCCGAGTTTGAAACAGAGA
GAGGCGCAACAACAATCAAATGAAATCCCAGGAATCAACACTTATACATTCTACTCACAAGAATCAACCTCCAACTATAC
CATCCATAACCATTATGGTCTGTTTTATGTGAATTATGACTCCACTATTCCAAACTGCTATACATAATTATAAATATAGG
GGCAAAGATGTATTTAAGCTATAGATTCTGGTGATCACGGACACTTGGGGTTTCTTCCAGGTCCCCCATAGTAAAAGTAG
GTACCCCATTGTCCATTCTTGCCGGTTTGGACGTTATAGCAATTAGACTGCTCAGTGAAAGTTTTGACATCTTTAGGAAC
CCTTAGTTGGTTAGAACCATCAACTACTTGAAGATTTCTGAAGTAACTAGCCTTACTAAATCCTTCCCCAGGAAAATGAC
CGCTTCCCATTTGTGTAGTAGTGTGCTGGCCATCTGATGCCGAATTCACCACTTCCCCACCCCACTCGACTAATGTGGCG
CCATCTGCTAAATTTGAGAACAGATAGGCTGGCCAGTAACCTATGACTTGATTACTATTCCCAAATTGCATCCACCAATT
ACCCTCATTAGGATCCTCAACTTATTTTGCATCTCTTCTTGACCTAGTTTGTTAAATTTGAATATATACTTGTTATGGTG
TGCCTGTTGTTGTTTCAGGCCTGTAAATGTTGTCTGCTGGAAACGCGCTATTTGC
>Contig108 Contributing genotypes: 0.00%B493; 91.48%B493QAL; 0.00%B6274; 8.52%B7262
GTTTTCAAGAGGTGCAGAAACTGAAGAAGGAGCTTGACCTGTTAATTGTTATCCTTCCAGATAATAATGGCTCACTATAT
GGCGACTACCTCGCTAGTTTTTGTTCACTCCTCATTCTCAGCTCAAATATAGAAGTGATAGTCATATGACACTATAAAAG
CTTTATGGAAAGGAACTCTACAGACTACAGGTAAGCCCACCAAAAGGTCTGCCTAATACATCCTACCAGTACATTCTGAA
GAACCACAGTAACACATCTTCATCTTGATCTTCCCGTTGGAATCGTAGACCTGGTCAATTGCATAATTGTAGTGATAGGT
GAGTTCCTTCAGGGGAGGAATATTCTCCGCAGCAAACAACATGATGTGGGGCATCCTCTTGTTTTCGTGATCATAGAGAA
CATTCTGTGCATAAAGATTGGGAGAACAACTGTGATTGATGAATCTCCCCACGTTTCCACAGTATGCAGCATCAATAGTG
AACCCGCCATCCTCAGTCAAATTGTTAGAGTTCGCCTCTGCATCCGGTCTGTGAGAACAGTCATTGTAGTTTTGTCCGAT
ATCAAAGAGATACTCATCATTTCCTGTCCTTCT
>Contig109 Contributing genotypes: 0.00%B493; 86.98%B493QAL; 0.00%B6274; 13.02%B7262
AAAGATCCCAAAAAAGTACCTGTTCTGTCAACAGTTTCTACTTCAATCTCAACATCCCTCTGCATGATTTTCCTTCTCAT
TAGTGCAATCGCTTCACTGGAATAAGGCTCATCTCCCTCGTCGCACCTCCAACTCGAATTCACACAACACAGATCTCTCG
ATTCTTCAATCTCCTCGATTTCGCAACATTACATACACACACAATCAGGTGCGATTAGAGGTTGCTGTTGACAAGGATAT
ACAGTAAACTTCCATGTCCTGCAGCAGTACTATTGTGCGATGCACAACTGCCTTCATCTGGTCTGCAGCACAGTGAACGA
CTGGAAATTGATTTTGGATAAAGGTAAACATGTTTATTGTTTATTCTGTAGAATCAATATAACTTTTACACATTTTATGA
CAGAAATAAAAATCTGAAAGAAAGCGAAATTTTCGCTATTATTCACTTTTTTTAAAGTGAATATA
>Contig110 Contributing genotypes: 0.00%B493; 32.68%B493QAL; 38.47%B6274; 28.85%B7262
CGGAGAACTAACTTATATGTATAACTTCGATGCATAAAGTATAACAAACGTATTTAAGCAAGTGTATACATTTCCTTGCA
TCCAGTTGGATAAAACCCAAAGACCAGAGACTCTTCAACTCTGTTTATAACATGATCTCCAAAACTTCCCATTTTTGCCC
TGCAAGTCTACTTAGAGCTCATAAAGAAAAATGAAACATGAAATCACTGAGAAGTGAACACAAATCTAGTGCACGAACCA
AGTCGACAGTATAGCTGTTACGTAATCCGTTATTATACGACACTGAGGCTGGTGTAGGCACCGTGTTGGAGGGACAATTC
CACCCAGGACAGGTAAGGCGCGCAGTAGGTAGAGTACACCAAGCACACACTAGGCATGCAAAGCCATAAATGAGTTCTGC
TTACGAGCATGGTCTGGAATAAGCCGTCGAAGTATCTCAGCAGGGATGCCTGCAAGCTCAGGTGCCTTAAAATTAAAGAG
CGGAGGAAGAGGACGACCGTTTGGTAGACGGGTATCTGGATTTCTCAGTTCATCGAAAAAAAGGGTGGATACAAGCTTCC
AATGCAGTGCACCGTAGATTAGGTGAATACTGAAAAAATCTGCAAACCAAATCCACTGCTTCTGGAGGTAAATGCTTCTG
AAAAACCTTATGCCATGGATGAGGCTTTATCTGCGGAAATTTAAATTCCGTATAGTTTGGATTCATGCATTTTATCTCCT
CCCTGGTTGGTGTTCCTAAAACCTTGATGATCTCAACTAACTGGTCCACTCCACTCTCTCCAGGAAACAAGGGCTGCCCA
AGAAGCAATTCAGCCATCACACAACCTGTAGACCATATATCTATTGCAGTTGTATATTCCGTGGCCCCAAATATGAGTTC
TGGTGCACGATAGTATCTTGAACAAATGTACGAAACGTTAGGTTCTCCTTTTACCAAAACTTTTGCACTTCCAAAATCAC
ATAATTTCAGCTGATGTGTGTGGGGATTCACAAGTAAGTTTTGAGGCTTGATGTCACGGTGACAAATACCGATGCAGTTA
TGAATATAGGCGAGGGCCCTGCATATCTGATAGGTATAAAGTTTGACGTATATTAAGGGCATTCGCTGGTTCAACCTACT
GTAATGCCTTGCCATGCGATTTACAGTCTCAGGAACAAACTCGAGGACCAGATTAAGGTACACTTCTTCTTTGTCGGTTG
TTGAGAAGAAAGAATGCTTAAGAGCAACAATATTTGGATGGTCCAACATTTGCATAATCTGCAACTCCCTATTCTTGTAG
CGCTTGTCTTGAAGAACCTTCTTAATAGCAAGGATCTCACCAGTTTCTCTGCACTTTGCTTGGCAAACAACGCCAAAAGA
GCCTGTTCCAACTACATGCTCCGCTATGTAACTGATAGCCTGCCTAGATTGACCATTTCGACCACCAATAGTAGTTCTTA
TCACATGCCCTGCTTCAGCTCCCACACCATTGACTAGTTCAGGTTCACTGTCTCTCTCCTCATCATGCTCCACCTTGTCC
TTATCCCTTAATCTCATCTCAAGCATCTCCCTCCCCAGCCAGTCAACTGAACTGGATGACTCGTTGAAGCCATTAACAGT
TCTCGAACTGCCTACTTTCCTATGTCCTACGCTTGCCATGACTGATCGGACGAAACTTAACAGCATGCACCTCAGAAGCC
CCTGTCTTCCGTTAAGCTTCCAGAAGGTATCAGTCCATACTTCATGTACTCTGAAGAGGAGTTACGGAGAGTGTTGTATG
AGTTATTAATTTGAACGCTCCCAGCATAAATTCAGTTGCAACAACAGTCAGCTGTACTGATATAAGAATTCTTGTGTGTG
TAGACGACGAGATGATAAGATGAAGAAGAAATCACAGAAAGAGTGAGAGAGAGAGAGAGAGAGAGAGAGATGATTTGCTT
ACAGTGAGGGTGGCTTTTTCTGTTGTACACTTTTTTCACTTTAT
>Contig111 Contributing genotypes: 0.00%B493; 27.43%B493QAL; 29.30%B6274; 43.27%B7262
GGGGAACAAACTCTATCTGCTCAGACTCTCATCCGTGCTCTCTCAATTAGGGTTTCATTTACCCCAATTTCAAACCCTAT
CCACCGGATCTGGTCTGGGCATTTGAGTTTTGGTGCAAAGAGTTACCTTCTGTTGTTAAGTTCATCAGTCAAGTTTCATG
TCTGACCTCGATATCCAGATTCCTAATGCTTTTGATCCCTTTGCTGAGGCCACTGCTGAGGACTCTAGTGCTGGGTCGAA
AGAGTACGTGCATATTCGCATACAACAGCGAAATGGCAGGAAAAGCTTGACAACTGTGCAGGGCTTGAAGAAAGAATTCA
GTTATAATAAGATTCTTAAGGATCTCAAGAAGGAGTTTTGCTGCAACGGTACTGTTGTCCAGGATCCTGAGCTAGGCCAG
GTTATTCAGCTTCAAGGCGATCAGCGAAAAAACGCTTCTACTTTCTTGATTCAGGCAGGTATTGTGAAGAAGGAGCACAT
CAAAATTCATGGTTTCTGAGCTGCAGAGGAGTCTATCAGAAGTGCAGTTTATGTTCACCATATTATGATATAAGTGCTTG
TAGTTTGTACACTCGAATTATATATATCGTCATTTGTTATAAGTATTTTAATAGGCAGTGTGCTGCAACGCAACTGCTCT
TGGAAGTGTTGTGTGGGATGGTGATGAAATGTTTCTTAGTCTTTGGTGTTATGTTATTAATAATTGCCAACTGATGGTTA
AAAAGTGTGTCGTGGATGACATCAAGAATCTGAATGTTGGGGAGTCTGAGAAGAGGAGGAGGTTGAATGAATGGATGAAC
TGTGCAAGTTTTGACAAGTGTT
>Contig112 Contributing genotypes: 0.00%B493; 94.50%B493QAL; 0.00%B6274; 5.50%B7262
TGCTCAGATCTTTGACATTGCATAGTCCATAACATCCACAAAGTAGTCTGCATCTTCCTTAGTAAAGCAGAGCGGGGGTG
TTACTCTGAAAACATTTCCATAGAAACCACCTTTTCCCACCAATACTCCCATATCTTTCATTTGCTCCATCACGTGCAAA
ATTTCTGCATTTGCAGGAGTCTTTTGTTGACGGTCTGTAACAAGTTCAACTCCCAACATCAAGCCTCTCCCCCTTACATC
TCCGATAATTTCATATTTATCCTTAAGGACATTAAGTCGCTCTTTCAGGTGGGATCCCACAGCTAGTGCATTCTCCTGAA
GTTTTTCCTTTTCAATAACTTTCAGGACAGCATGCCCTGCAGCAGTACATACAGGATTTCCTCCAAAGGTATTGAAGTAA
CTGCGGCGCGTCAACACTTGGGCAATCTCAGGAGTAGTTACCACAGCACCAAGGGGGATTCCGTTTCCAATTCCCTTTGC
CATTGTAACAATGTCAGGCACAACGCCATGGGATTCAAATCCCCAAAAATGGCTTCCTGTCCTAGCAAATCCTGACTGAA
CCTCATCAGAAATAAAAAGGCCTCCTGCTTTCTTGATAGTGCTATATACTGCAGACAGGTAACCTGGAGCCAATTCAACA
ATACCACCCACTCCCTGAATTGCCTCACAAATAAAACCAGCAATGTTTCCCGAAGTACCAAACTGAATGAGATCATGAAC
ATCCTTAGCATACTTTTCACCATCAGAACCAAAAGCACCTCTCAAATCTTGAACCGCTTGAATAAAACCGATCCGGTCGA
TCTGCTCTTCTTACAGTCACTCGGCGACGGTGACGATCCCACGCCTTTTCTCCGCCACATGCAGGAAGGCTCCGCCGCCT
CATCGTCCGACTCGTCGGACGACGACGT
>Contig113 Contributing genotypes: 0.00%B493; 45.61%B493QAL; 19.39%B6274; 34.99%B7262
AATGAATATATGTTCAACTGATAGATACCGAAGAATTATCCTCCTCTCCAATCATAATGCAACTACAAGCATAATCTAAT
GGATGCAGATAGTCTGACAAGATAAAATAAAAACTGTACAGTAAATTAACAATGTATTGCACTACCAGTGCAATCACATA
ACTCTGCAAACTGATGTTATCACTTAATTTTTCGGTATGATCTGTCCTATTTTCTCTCCCAAAGGAAAACACATAACTGT
GACTGGTATTTAATACTAATAACTGGCCTTAGTCTTACCCACTGAAAAGAAGAACAGAAATTATGCACCACGATGCTTCT
GAAGACCTTCGCTTTTACTATTTCCTGAGATATGCATGTCCTGGAGCTGCTCTAAAGCTTTAACCACCTGATCCATGTCG
GGCCTGGATCTGGGCTCTACCGAGAGGCATTTAAGGGCAAGAGAGGCAGCTCTCAGTGCTGCTGCCAGAGTGTATTGGCC
TTGGATACGCGCATCCATCACATACAAAATCCTGCGCTTGCTGGTAAGGTAAGGCTTTGCCCATGGAATAAGGTTATGTT
CCCCTGTAGGACGGTTCTTGTCAATTACTCTTCGGCCTGTCAACATTTCAAGAAGAACAACTCCAAAGCTGTAGACATCG
CTTTTTGTTGTCAGATGACCTGTCACCATATACTCCGGAGCTGCATAACCATAGGTTCCCATAACTCTGGTAGATACGTG
GCTTTTACCATCCTCTGGTCCATCTTTTGCCAACCCGAAATCAGATAGCCTTGCATTGTATTTAGAATCTATCAAGATAT
TGGATGTTTTAAAATCACGATAAATGACTTTCGCTTTTGGACTGTGTAGATATGCAAGGCCCTTTGCAGCACCAAGAGCA
ACCTTCAAACGGAGGTTCCAGGAAAGCGGTTGGAAGTAAGAACTCCTCCTGAATAAATGATTTTCCAAGCTACCACGGGG
CATGAACTCATATACTAGAAGACGATGCTCATCCTCTAAGCAGTATCCAATCAACTTCACCAGATTAGGATGATAAAGAG
TCCCCAAGTAATTGATTTCTGTCAACCACTCTTTATGACCCTGGTTTCCTTCTTGCCTCAATCTCTTTACTGCAATAACC
AGGCCAGTACCCGGTCTTGTAGCAGCGAATGTGTTCTCATCAATCCATCCCTTAAAAACACAGCCAAAACCACCTTCCCC
CAACACACTGTCGGGACGGAAGTTCCTTGTAGCTACCTTGAGGTCATTAAAGGCAAAACTCTTCAAATTTGATGACTGCA
GAATTTCTTTCTGGCTCCGAGGTGTTGGAGGCACCGATGGAGGTTTTGATGAAGAACCAGCATGAAGAGGGCTCTCAGCT
TTGATTTGGACACTGAAACAAGAACCCATCAACCATAAACTTATGATTTCTCTTGTCTTGGTTCAAGCAGCAGAGGAGGG
GGGAGGGGTTAAGACAGAACTTTACACAAACAGAACAGAAGAAAGAAATAAAGAACTTGGCTTCCTCTGCACTGTGTTGT
AA
>Contig114 Contributing genotypes: 0.00%B493; 35.82%B493QAL; 33.20%B6274; 30.98%B7262
TCCAATTTCACAACTACGTGATTGAAACCAGAAAATGCAATTTCAAAAACCTCCCAAAGTCAAACAAAGAAAAACCTCAA
CACCCGAATAATTATGGAGAAGCTTGCTAGATATACAGGTCTCACCAAAGTTCTTAAATCTAGCCAGTTGGAGGATAGCA
ATCTTTTCTGGACTTTGGTAGTCTAGCAAACTAGTCCCAAGCTGCTTTTGGCTGGGTTTCTACATAATTACCATACTGCG
TTCTGGGCCTTCCAGCGTGACAATTCCATAAGGCCTCCTGCTTTTATCATAATTTTGCTGACGCTCCAGAGAGGGCATGA
TTTACCAGCTCCCTTCTTAATATCTTTCCAGCAGGAGATTTTGGAATAGAATTGATAAATGCAACACGTCGAACTTTCTT
GTATGGAGATACCTGCGCAGCAACAAAATCTTTGATTTGACTCTCAGATATATTGCTTCCAGGACTTCTTACTACATAGG
CCATAGGAATCTGCCCCGCATCTTCATCAGGATATGGGATTACTGCTACATCAGCAACACCAGGAATCGAGTGAATTATA
TGCTCCAGCTCGGCAGGGGGAACCTGGTAAGCCTTATATTTAATCAACTCCTTCAACCTATCAACGATATACAGAAATCC
TTTCGAGTCAAAGTAACAGAGGTCGCCAGTCTTTAGCCAGCCATCAGAAGTCAAAGTTTCAGCGGTTGCAACATTATCTC
CAACATAACCTTTCATGATATTAGGTCCTCGCAGCCATAGCTCCCCTTGTTTTCCAGGTGGTAGGGCCTGGCCAGTTACG
GGATCAACTATTTTGCCTTGCATGTTTGCTGCTAGGCGACCACCAGATCCATACTCTTTACTCTCCTCTGGATCAGACAT
TGTAGTTGCTGCTCCCCCAGTCTCAGTCATACCATACCCCTGAGATATCTCCACATTCGGGAACCTTGCCGTGAACCTCT
CCGAAGTTTCTTTACCCAACGCAGCACCTCCACTACCAAGCAACCTGAGTGAGCTAAGATCATAATTTTTCACCACATCA
GACTTGGCCATCGCCACCACAATCGGAGGAGAAACAGGCATATACGTAACCTTATACTTCTCCACCGCCTCTAACATCTT
CACAAAATCAAATCTCTCCATGAGAACCAAGGTCTCTCCAAGCGCAAATCCCCTAATCAGCATAAAAAATCCAAACACGT
GAAACAACGGCAGCGTAAACAACGCCACACTCAATTCCTCATCATCCAACGACGCTCGCTTGTTATGATACAAATTCGCA
ATCACAGTGATCAAATTCCTGTGAGTCAGCTCCACTCCTTTCACGCGTCCTGTCGTACCGGACGAGTAAAGTATCGCCGC
CGTATCGGACTGCGATACCGCCACTTGTTTCGGTATTTCACATGATTTCTCTGTATTCAACATCGACAGAAACTCAGGCG
AGTCGATCATAACAGTAGGTAGCGCCGGCAGGTGTCTAACCCAACTAACAGAACTCGTAACAAACGCGATCACCGGATCA
CACAGCTTCACCAGATGCTCCAATTCCGACGGAGTCGACAGCGGATTCGCCGGCGAAACAATAACATTCAATGAAATCAG
CGAGAAGTAGAGAACTGGAACGTGCAGCGACGGCGGCGAGACAATGAGCGCGACTTTCTGGCTCGAAAGCGACGGGAACC
GAGAGCGGAGCCATGCGGAGAGACGGCGAGATTGCTGGACGAACTGAGAGTAGGAGAGACGAGTGGAAGAGGCGGCGTCG
ATGAGGTAGGCGGTGGTTTCCGGCGAGAATGAGGCGTCGGAGTGGAGGAGAGAGGAGGCGTATTGAGTGATGGAGAGTGG
TTGTGTGGGAGGAGGGAGTGGGACCCGGGGACGTAGGCTGTGGAATGTTCTGGTAGCGGATTCGTAGCCGCTGTTGGGGT
CGATGGCCCCGGGAGATTCGGAGGGACTCGGCATTGAATCCTGGGGGATATGAGATTTCGCTGGTAATGATTTTTTGTTT
GAATTTTGAGAGATGCTGTCTGTGGGAGAAATCTT
>Contig115 Contributing genotypes: 0.00%B493; 36.12%B493QAL; 23.69%B6274; 40.18%B7262
ATTTCTTTCGAGGTACATAGAAAAAGTTACTTGCATGTTGAAGTTGAAATTCTGCATACACTGATACAAGTTTAGTTTGA
TAGTTGATACAAAATCCTGTACAGAAGAGTGCCTTGGGTATTACTAGAAACCGGAAAGGGTTCATGAAATCTTTGTCAAC
CGAATTCCAGCATGCACTATCTTCCTGAACCTTTTGCTGACATTAGTGAGATTCCTTGCTTTTATCACGCCAGCTGAGCC
CAAATGAGAGCAAACTTGTTTTTTTTCTTTGCAGCTCCTGTGCGGAATCTAGCTGCAGAGCCCTTGGGGAAGATTGCGCT
TTGCCTTGGTCAGATTCATACTGCAGTGTAGCCTCCAACATTGATTCTGCTGTAACAACCCTTTTCTCCATCGCAGTGAC
CGAAGTCATTGCCTTTTCATATTTTTCCTGAATCACTTGGGCAGCATATCTCTGTGCAGAGGCATCTTGCTCTGCAGATA
TCCGAGCCTCTTGAGCTAACTTGTGTTCTTCCTCAACTCTCAGTAGGACCTGACGCATCATATCCTCCTGTTCGTTTTTA
TCAGCAAGAGTTAGACGTAATTCATCTACTTCCTTTTGAAGATGCTCTAATCTTGCAGTCAGTTCCCTTCTATTATCTTG
TAGGACAATCTCCATAAGTGCCGTCTCCAGTTCCTCAGCTCTAAGTATTGCAGACCTTTTCTCTTCCAGCAATCTGCAAC
GCTCTGCTTTTAGCCAAACTACCTGAGATTCAATATCTGGGATAGCATCTAGTTCCGTATCAATGCTTATGCCAGGAATG
AATTCATCCATATTAGACTGCTGAGGGTCCAGAGTTGATAAATGTCCATCCTTTTCTTCCTGTCCATCCGACTCTTCTTC
CGTAATTGCTTCCATTGGAAGTGACTCTGGGTCATGCTTAAAACTATAAAGCTTAGAAGCAAGGATTTTGGACTGTTGCC
GAACTAAAGCCCCTTTAGATCTCTCTTCAACTACATCTACTACAGAGGGGCGATGCTTATTTCTCAACTGCTGCAGTCTA
TCTTCGGTTACAGCCAAGTAACCCATGCAAGCAGTTAAAACAAGTTGACTGCTATCAAATGTCGAACCAAC
>Contig116 Contributing genotypes: 0.00%B493; 89.33%B493QAL; 0.00%B6274; 10.67%B7262
AGAAGCTGGACTTGTTCTTTGATGATGTCTTCAGCCTGTGGGCATGAGTCTTTGTAAAAGTTCATGACAAGGCCTGGACC
AGCTGAACCAAGGGACATCATTTACCGTCTTTGAATCTTCAACCAAGTCTCGAGCTTGTCCAACCAAAACACGCCACATG
AAATGTTAAAGCCGACACTCTACTGCGAGTTTATGTTCCAGCAATCTATTATGAGCTGCAATAATTTGCCCCAATTTCTC
AAATTGCATTCTGACTGTTGAGTAAGAACTAAAAGAAAGGTTACATGGATGGGAGCAGAAATTTCCCATGAAAACAAAAA
GAGAAGGAACCACTTCTACATTCTCATAACCATCAAGGACGGTCTGCAGGTTCTTCATTGTATCCTCATTGTCCAGCCAA
ATATCTGAAAGGATGACAAACATGTCATTTACTGCCCTTGTTTCCAGCTCTGCAAGTCTCAGAGTTTCCTCCTTTGCAAG
TTTACCACTACCAAAGAAGTCAATTCCAGAAAATAATCCAGATGACTTCTCT
>Contig117 Contributing genotypes: 35.80%B493; 64.20%B493QAL; 0.00%B6274; 0.00%B7262
AACGTCGTCGTCAACCACTCCAATTTCGCTGTACATCAGAGCATCCTCTCGCCACTTTGCAATCCCTAATTTCGTTCGAG
GTAGTCTCCGATCAAATCGAAATGGCACTCTCTTCTCGTCTCCTCTCCAGATCCACTCGTCAGGTATACACTGGTCCTGC
TATCCTGCAATCAGAGTATGCAGCTTCGGTTCGGCTTTTTGCCACTGCTCCTCCTGCCACGAAAGCCACGGAAGGTGGTG
CTCGTCCTCCTTCAAAGGGAGATGAGTTGCTCAAGAACATTTTTCTTGATGTTAAAAATAAATTTGAGAAAGCCATGGGG
GTGCTTCGGAGAGAGAAGATCACCATAGATCCTGAGGATCAATCTGCTGTGGCTCAATATGCAAATGTCATGAAGACTGT
TAGAGAAGAAGCAAAATTATTCTCAGAGTCTCAAAGAATTGAATACACCATAGCATCCCGAACAGCAGGTATTGAAGATG
CTCGTTCACATATGTTGGCGTTAAAGGAGATAAGAATCAAGAGAGGTCTCACTGATGAACTTGGTGCAGAAGCTATGATG
ATGGATGCAGTAGACAAAATTGAAAAACAGTTGAAAAAGCCGCTTATGAAGGCTGATAAAGAAGGAATGGCTATGCTACT
TGCTGAGTTTGAAAAGATCAACAAGAAGCTTGGCATTAGTCACGAACAGCTACCCAAATATGAAGAGGAGTTGGAGCTTA
AAATTGCAAAAGCACAACTAGAAGAGCTGAAGAAGGATGCTCTTGAAGCTATGGAAACTCAAGCGAAAAGGGAGGAATTC
AAGGATGAAGAAATGCCTGAAGTCAAGTCTTTGGACATTCGAAACTTCCTCTAGATATTAGTTTTGCTGGGACAACTGTT
TTATTTGAGCATAAATTCCCCAAGCAGTGTTTTGTTTCATCAGGGTTGAAGATTATGTCATCTCTAAGATCTCATGAGAG
AATTGCAATGTCAAAAATAAAAGTATGCTTGAGCAGCAGAAGAAGCAACAAGCCATTTCTCGTTTCCCTTCCAACATCGA
CGCTCATTTGCGATCTGCTTCATCGTTCCGTAACACTACAGTCTGCTTCTCTTTTACCAACAGAATGGTTCACCTCCGGG
AGCTCCTTGATTACAGATAAGGTTTTAGCTTCTTCACAGTGATGATCACAGTCAAGAACAGGAAGATGAGCAGAAGAACC
TACAGCAGAAGGCAACATACCGATAGAACACGGTTTCCAAGATTTTGC
>Contig118 Contributing genotypes: 0.00%B493; 36.24%B493QAL; 31.52%B6274; 32.24%B7262
AGAAAACAAAAGGAAAAGAAAGCTAATAACGAGGGGAAGAGACAGGAACAGGCTGGAGTGTCGGCTTACACGTCACGCCA
TTGCAAGCTTGGAACTATTTTCCTCCTCCATCACTTATTGAATCACACACACACACACACACACATTTTTATAAACTCAT
CTCCACTGCAACTCCACTCTCTGGACAATCACTTGTAGACAAATCTTTTCTTACCAAACTCGCCATTGGATCTCTTCAAC
TATCTCAGATTATAAAAAATTTGGTAGGGGTTGTTAACATTGTTCACTACATATATATATATAGTGGGTGATTCGGGAGT
TCTCGGATCTCGGTATTCTCACGCTAAAAACTGTTCTCCATAAAGCGCGATATATATATAGAGAGTTCGGGTTGTGTTGG
GTTCGATTGCAGAATGTATAAATTGATGAAAACAACAGTGGCTGTACTGGCTGCTGCTCTATTCATGTTAATCGAGACAA
GGGTAGTGAGCGGTGAAGTGGTAACATGTTCCGGAATGGTTCCAATGGTGTACCGGAATGATAAGATTTCGATTGCTGAT
TTTGGGGGTGTCGGTGATGGACAAACATTGAACACCAAAGCATTTCGTGAGGCCATTTATAGGATTCAGCATTTGAAGAG
GAGAGGTGGAACACTTTTGTATATACCTTCTGGGGTGTATCTCACTGGGAGCTTTAATCTCACTAGTCACATGACTCTTT
ACTTGGCTAAAGGGGCTGTTATCAAGGCCACACAGGATACGAATGATTGGCCCTTGATTGCTCCCTTGCCTTCTTATGGA
AGAGGTAGGGAGCGCCCTGGTGACAGATATGTAAGCTTTATTCATGGAGATGGCCTTCATGATGTAATTATTACTGGTGA
GAACGGTACTATTGACGGACAAGGTGATGTCTGGTGGAACATGTGGAGGCAGAGAACCCTCCAGTTTACAAGACCAAATC
TAATTGAGCTCATGAATTCCAGAAACATTATCATCTCCAATGTGATTTTCAAGAATTCCCCGTTTTGGAACATTCACCCT
GTATACTGCAGCAATGTTGTTATTAGATATGTCACCATATTGGCTCCAGCTGATTCTCCTAACACTGATGGGATCGATCC
AGATTCTAGCTCTCATGTTTGCATTGAGGACTCGTACATCTCTACAGGCGATGACCTTGTAGCTGTGAAAAGTGGCTGGG
ATGAGTATGGAATAGCTTATGGTCGTCCTAGCAAGTTCATCACTATTAGGAGGTTAACAGGATCTTCCCCATTTGCTGGA
ATAGCAGTTGGAAGTGAAACATCTGGTGGTGTAGAAAATGTTTTAGCCGAGCACGTAAGTCTCTTCAACATGGGAGTTGG
CATACACTTGAAGACAAACATTGGTAGAGGAGGGGTCATAAGAAACATTACAGTATCCAGTGTTTATATGGAAAATGTAC
GCAAGGGAATAAAAATTGCAGGTGATGTTGGAGATCATCCTGACGAAAATTATAACCCAAATGCTCTCCCTGTTCTGAAG
AATGTCGTAATCAACAATGTTTGGGGAGAAAAGGTTCTGCAGGCAGGTCTTATACAAGGTCTGAAAAATGCTCCATTTAC
TGGTATATGCCTTTCAAATATCCACCTTAATGGTGCCACTGGAACTAGAAATCTTCCGTGGAAGTGTTCTGATGTTAGTG
GAACTGCTAGTCAAGTCAGCCCATTGCCCTGTTCTGAATTGACGAGCACTGATCAAGCTGGTGCCTGCTTTGTTCCTTTC
TGAAATCATGCGACCTCAGGCTCCAAGTACGTCCAAGTAAGTTCAAAGCAAAATAAAAAAAAATTAACCGAGGGGCCAAA
GAGATACTGAATCTATATTCACATTGGTGTAGCCTTTTGTTTGTCTGAAAATAGTGGAAAATTAACGTGGTTGCTTAGTT
GATGTAGTGTTTGCCTGTATTTTGTTCAAGTATGTAAGCTACGTTGTCTATGTGTGTATACGAAGATTCTTATGCCAACC
CACTGCACCAGTGCGAGTTGGAAGGAACATTTG
>Contig119 Contributing genotypes: 0.00%B493; 41.69%B493QAL; 34.38%B6274; 23.93%B7262
GGGAGATGAGCAATTATGCAGTACTGCCATTTTTATACATTCTTCAAGTCAAACATTTTGGCGTAAAGAACATAATATTT
GAAGCTATGCGCTCGATTAAATTTATACAAGACCATAAGAATGCAAGTTAAATAATCTTCTTCTTCTCAAAGAATGATTT
TAGATGCCACACCTGCAGCCCCGAGACAGATAAGCAAATCACAAGTGAAAGCAAACTGAGCCAACTCATACTGGAGTTGG
TTGCTGTATTAAGTTTCTGCATCTCTTGTTCCCTTTCACGAAGATAAAACATTTCTTCATGGACAGATGTGACAGTTTCT
AAGAGTTTCTTCACCTCCAATTCCATGGCATCGACTGAGCCTTTTTTGGCAACATTAGTCCAATCTTTAGCAGCAATACC
AGACTTCCATTCAAAATCAACAGTCATTGCAGTAGCAGGCTTATGCTCGACAGCCAAAAAGCAAGCAACATAGTCACCCG
ACTCCACTGCCTGAAAACTGAATTGTCCAGACTCCACATTGTCTGCAGAATGATAGCTTCTCCCATGTTCAGATGATACC
CTGACAATGATTTTCTGAGAATCAGGGAGAGGCTGATTATCATTTGGATTAACAATAGAATACTTGCCAACAGTCATGGA
ATTCACTCTGATCTCTTCAGATATGCATTTGGAATGACCTGATTCCAGATCAAATCTCAGTGATTC
>Contig120 Contributing genotypes: 2.39%B493; 33.81%B493QAL; 31.82%B6274; 31.97%B7262
CATATATCTTCTTTCCGGGAGGAAAGCGAACAAGTAATTATCCGTCGGAGAAGAACAGCGGAACGAAAGAGATAACAACC
AGAGAGAGAGAGAGAGATTGTATAGGCGGGGTGGGAGGGAGGTTTTGCAATCAATCAATCTATCTATCTATATATCAATT
TGGTCTCTCGGAGAGAGAATGGTGTATTTATCTCTCCTCTCTCCTCCTCTCTCTCCTCGACTCTCTCCCGTTGGTCCACC
AATCACGACTTGTTCTTCTTCCCCCTGTTGGCATCAACCACTCACTATATTCAATCACCGCCAATTCCATTCCCCAATCC
ATTTCAATTTTACCTTGAACAAACCCCTCTCTTCTTCTTTTCCGTGTAATTGCAGCAATGAGCAACAACTATCCCACGAT
AGCGATGACGATGACGAAGATGGACAAGGAGTGGTGGAGTATGTTGCCGACACCGCCAACACGTGGAATTCCCGCTTGCC
TGACCGCTGGGATGTGTTAGGTCTCGGCCAAGCTATGGTAGATTTTTCTGGCATGGTTGATGATGAATTTTTGGAGAGAC
TGGGGATTGAGAAGGGTACTAGAAAGCTCGTTAATCATGAAGAGAGAGGAAGGGTATTGCGTGCAATGGATGGATGCAGC
TATAAAGCTGCAGCTGGTGGATCTCTTTCTAACAGCCTAGTCGCGTTGGCCAGGCTTGGTGGTCAACCAATTGGGGGGCC
TCCTTTGAATGTAGCCATGGCAGGCAGTGTTGGAAGCGACCCACTTGGTGGATTTTACAGAACAAAACTGCGTCGGGCAA
ATGTAAATTTTCTGTCTGAAGCAGTTAAAGATGGCACAACAGGGACGGTTATAGTTCTTACAACTCCTGATGCTCAGCGG
ACAATGCTTGCATATCAGGGGACATCTTCAAGGATTGATTACGATCCCTGCTTGGCTAGCATAATTTCCAAAACAAATAT
ATTAGTAGTTGAAGGATATCTATTCGAACTTCCTGACACGATTAAGACAATTACCAAAGCATGTGAACTTGCTCGGAGAA
GTGGTGTGATTGTTGCTGTCACAGCATCAGATGTCTCCTGCATTGAGAGACATTATGATAATTTCTGGGAAATCATTGAA
AATTATGCGGATATCGTCTTCACAAATAGTGATGAAGCAAGGGCTTTGTGTCATTTCTCCTCGGAGGAAAGCCCTATAAC
TTCGACGAGATACCTTAGTCACTTTATCCCACTAGTATCCGTTACAGATGGTCCAAGAGGTTCTTACATTGGTGTAAAAG
GGGAAGCTGTATGTATACCTCCTTATTCTCCATGCGTGCCAGTGGATACTTGTGGTGCTGGTGATGCATATGCTTCAGGT
ATCCTATATGGTATATTACGTGGTTTGTCAGATGTAAAAGGCATGGGAACTCTAGCGGCTAGGGTCGCCTCTGTAGTTGT
TGGACAGCAGGGAACCCGTCTGAGGGTTCAAGATGCTGTGCGGTTAGCTGAATCATTTTCACTACATACTGATGGTACGT
CGGTTTTGACAGATGTAAATTCTGATCAAATCTCTAATAGCTTGTAACATAATGTGATACAGTAGTTGATTTAAGCCATT
GTTTCATCAGACTAGTTTGTTTGTTCTCCTCGGATTTCAGACATTCTATTTTAATAATTTTGCATTTAGATTGATGGCGT
AAGGAATGGCAGGCAGCTATCTAATTCCACTAAATTGGGTGATATGTATA
>Contig121 Contributing genotypes: 0.00%B493; 69.52%B493QAL; 30.48%B6274; 0.00%B7262
GTGACCACATATCTGTTCAGTTACTTCACCCTTTGCTCTTGCGAGTTTATAATCACACACAACTGTAAACTTTCAAGGTT
CCCTTTCTAGTGTGTGTGCTCGTACTTGATCTTTGAGCAAAAGGCCTAATTTGATTTCTGGTACCCTCTTGGAGTTGCGA
CTATCACCTAAAAGTGCAAATCAAGTAGTTGTAGGATCTTTGAGTTCTATTTGAATTCTTAGGTATGTAAAACCGTAAAA
ATAACAGCCACTCAGCTAAG
>Contig122 Contributing genotypes: 0.00%B493; 71.46%B493QAL; 0.00%B6274; 28.54%B7262
TCAGGATGTTCTTCCTGTACTTCTGTCGAAACCTGATTAGACTGCACATTTAAGTCTGCCGGTGACTCTTCTCCAACTTT
TACAGTAAAATCATCCGATAAAAGTTGAAATCCTGCATTTTTGGCAAGTGAGCTTATTTTGATTTCTTTCTTATGCTGAA
TAAGATACGTCAGTATCTCCTGCAAAGAGCCACCTTGTAAATCTGTAACAGCTTTATTGATGGTAATGTGTTTTCCCTTG
TCCAATAACATGACAGACATCTTATCTTTCAGTTCCGTTATCTTTTGAGATGAAGGAGACATATCAAATTTAGGATGTCC
AAGAGTACTAAGTGACGATTGGTAATTTCCCATGGAAGTTCTTTGAGACTTTGCAGTTGTTTCCTCATTCATTTGATGAT
GCAGAGCCAATTCTCTGAATACACCAAGGGCTTCACTGCTCTTTTTCCTAACATCCAATGACTCAGATGATCTATCAATA
AAAAGAACTATTGACGGCTTGTTTGCAGGAATAGGAGGATCAAGACCATCCACATCACCCTCAAGCTCTAAAACAGGTGA
AGCTTGCATCTTTATAGCATGTCTGATATCATCACCTTCTCCCAGAACCTTTGAACAACTAGTGCATCCTGCAAAGTGAA
GCATCGCCAACCATGGACCAGAATATTTGATACCAAGGAATGAAAGCAGAGATCTCTCCTGGACCAAACCAAATCTTATC
CTTTCAGGTGGCAGGAAAAATTCTTTTGCGATTACGGACAACTCTACCAAAAAAGTTTCATACTTATGGAACTCTTCAGA
GCTACAGAAATCCCCGTCAGTAGGCAGCCCAGATCCCGGGAATTGACTCATATTATTTGCGGAAAACTCTCCAGTCCAAA
GATTTCCACTGTAAGCACCACAGTTCTGTTCGCTTTCGATCT
>Contig123 Contributing genotypes: 0.00%B493; 58.10%B493QAL; 27.43%B6274; 14.47%B7262
TTTGTCTGTAAAGCTGTTTACATAGTATATATATATTTCAATACCAACATAGCAGTTAATTACAAAGGAACAACACAAGT
GCGTACACTAATCTAAGCCATCTGTAAAATCCAAAAAGAATGGAAGTTCTAGATGGTAAGATCAGAGATGCCTTATTCAA
TATTCATTAATTTAAACTGAACATATATAAACAAAGCGACGAGCTGCTAAGTCTTTGCTGGTAATCTCCATATATATCAT
ATGCATGATGTTGATGATGATCAGCAGTTGCATGGATCACAGGTGCAGTTTGATCCGCACTTGCAGGCGTTTCCTCCTTC
TGCTCCAAAGCTCTTCTGCGTGAACCGCCTTGAACCTCCAATCGAATGCATCTTCTTCTTCTTCTTTCGCCTCTTCACTA
CTGGCGTGACCAAAGCTTCCTGCACCTCCACCTTCATTTCAGAATCAACATTCAGTTCCTCCGCAATTACAGAATCAACC
TCCGGTGCCTCCGCAATTACAG
>Contig124 Contributing genotypes: 11.16%B493; 29.85%B493QAL; 28.58%B6274; 30.42%B7262
AAAAAACACAACAAACATAAAGCCCAATTTGATAAACCCTAAGCCTAAACCCCAAAACCCTCGTCTCCCATTTCAATCTT
CACACTCATGGCTCTCCCTTCACTTCTCCGCCGATCTGCTTCACGCGCCGCCCCTCTCGCCGCCCGATTTTTCAGCGGCC
AGAGTAATCTCCACACCTACACACCCATTCTTTACTCCGTCGTGAAGTCTAATTTGGCCTCCAAGATCGTGGTCCCCACT
CCTGTCCGAAGCTACTCTGCCTCCTCGGCCGCTGTTAAGACCACTAACACTTCTGATCAGACACTTGTTAAGGTTATCGA
TGCGGAGATCGTGTGCGCTGAGGAGTCTGATGAGAACCCTGAGGTCATTGAGGCTCCTGAAGGTTTCCCTTTTAAAATTG
AGGATATACCTGGGCAACAAACAATTACTTTGTCCAGAAAGTATCAGGATGAGACCATCACAGTTGAGGTTCACATGCCT
GATCTTGTAACCGGTGAGGATGATAATGAGGATGATGATGATGTAGATGATGACAAGCCTGCCCAATCTCACGTCCCGCT
GGCGGTTAAAGTTGCCAAAAGTCACAAGTTCATATTGGAATTTAACTGTACTGCATATCCTGATGAGATATCCATTGACA
GCATGTCAGTTAAGAAGCCTGATAGTGCTGAAGATGAAATTGCCTATGAAGGGCCTGATTTCTCGGACTTGGATGAGAAT
CTGCAGAAGGCTTTCCATAAGTATCTGGAAATCAGGGGTATTAAGCCTAGCACTACCAATTTCCTTCACGAGTACATGAT
AAACAAAGATTCCAGAGAATACATGATGTGGTTGAAGAACCTCAAGAACTTCGTGCAGGCATAAGCACGTCTTTGTTCGA
AACTGAGTATTATGGATCTACTTAATCCCTGTCTATTAATACGAATTCCAAATCTGATTACTCAGACACTGCTATGGTTT
GTTTCGAAGTTAGTATTAGGTGCTATTTGTTGGTTGGCCTTCTGTGACATGTACGATACTCAGCATCAATTATTAAGTTT
TTGTGGCATGTGCTGAACTTATTATCCATCATAAAGTTTGGAATTCAACAATTTACCACATTTTCCTTTCCCTTTATTTG
GCGACGGCCCTATACTACTACTAGATGTGTTAACTGAGAACTCGAAGAAAAGACAGTTATGGTGGCTGCATTGCTG
>Contig125 Contributing genotypes: 0.00%B493; 61.78%B493QAL; 20.84%B6274; 17.38%B7262
TGAAAAGGGAACAATCACGGCTGGTAATGTACGGACGTACCATACCGTATTGAGTTGTTCAAGCTTTCATTATTTAATCA
ACCATTACAATTTCTTCGGACTTGTACTACTAATTACTTGATTAATTACTTAACCCTTGATAACATCCTGAATGAGATTA
CCGAGAGAAACTTTCGCCGAACCTCCATTCTTGAGCGCCTTGTGGCATGCCTCTTTCATCTCCGCCACCTTCTTCCTCAC
CTCACCGTCCGACATCAAATTCTTTATACCCTTCTCTATCTGTTCCGCCCGAACCACCTTATCATTCGCCTTGTCTTCTA
GTTTGGGATTATTTATTATAGGTGTGATCTCCACGGATAAGCCTAAATCATGGACCAACTGAAATGCATTCAGCTTCTGT
TCAGCATATAATGGCCAGGTTCCTATTGGAACTCCACACCACAAGCTCTCCAGTATCGAATTCCACCCACAGTGCGACAC
GAACCCCCCGACAGCTCGATGTGACAGCACCGCAAGCTGGGGGACCCACCCTACCACCTTCCCTGTCTCCTTTGTACGGT
CCAAGAACCCCTTGGGCAGAACATCCTCATAGTTAGTGTAGTCTGCCGGGAAGTCCACCGTGACCCCCGGAGCCGGCGGA
CGTCGTAGGACCCACAAGAACCGGGACCCGCTTCGCTCGAGCCCATCAGCTATCTCCTGCACTTGTTCCCCTTGGGTGCT
CCCCATGCTTCCGAAGCAGAGAAAAACAACAGAAGTTGGAGGCTGCTTGTCCAGCCACTTGGTAATGTCTTCGGACCCAT
CTTGCATGATCTTATTGATAATAGGCCCCACCGGGTAAACATTCGGCTTGCTGCCGTAACACGTGGAGCCCTGGTCCGAG
AGTGAGCTAATTGCAAAGGGCTCTAGGTCATTGAAGGTGTTGACTATGATCCCTTTGGCTTTTTTGTATCCACGAGCGTA
GTGCAAGAACCTCGTGTTCCATGTCTGCGTGTCCATCAAAGTAACAGGGAGCACGCTTGTCGGAACCGGTTTCGCAATGC
AGGGTGCCGAGAGCTCACTCTTCTTCAAGTAATTACCAGTAATGTCTTCTTTGAGGACTTCGTCTTGTAGGGTTTGGAAG
AGAAGAGTGAGCCCTAAAAAGGCTGCACCTGAAGTAAAGAAAGCATAGGTGGGCGCACCAAACTCGTCAGCCAGGTCCAC
AATCGAGCTCGTGCACTGCGTGTCCACCACGAAGCCGCCTAAGCGGGGAGAGGTGGACGCGTCCGTGACGAATCTCTGAG
TGACGAAGTTTCTTACATTAGGCTTATGGTGGGAGATGAGATGAGTCATGAAAGCGCCGCGGCTGACGGCGCTCCATTCG
GGCTTTGGTTTGACAGGAGGGAGGTGGAGAAAGTGGAGGCGCTTGGTGGAGGTGAGAGGTAGGGAATCAATGAAGGAGTT
CACCTCGAAATCAATAGCAGGGAGTTTGACGAGGAGGAAAGTGATGGAAATGCGGTCATCACAGTGGATCATAAGCTTGG
CTAGCTCCACGGCCTGTGTGATATGACCAATGTATGGAGCTATAAAGAATACTAGCTCTGTATTGCCCTCCATATGTGAT
AACTTATCAAGAAGGAAGAAGGAAGGCTTATGTTTAAA
>Contig126 Contributing genotypes: 0.00%B493; 33.57%B493QAL; 32.79%B6274; 33.64%B7262
AACAACCCCTAAAATCCTGCTTAAACCCTATATTTCTTTCTTTGTTTCTACCCCCTTTGCAGCCGGAAACCACCGATTTT
CCTTTTTTCCGGTCAATTTCTTGAGGTGGGTTGCTCGCTGTAATAACAATGGCGAAAGACAAGCAGCAAAAATCAGCCAT
CACATCTTTTACTTCCAGAGGCGACTTCCTTGCTATTCTTTACTCCCAAAGCTACATCAAAGTATGGAATACACTTGATG
GAAGCCTATTTGCAGAGTGGAAACCATCTGATGGAAATGATAGTTATACATTTTCGTCCATGACATGTGTTTTCACCGGG
AAGAAGCGTAAACCAAAGAAAGGTACTTTTCTTGTGGCCCTTGGCACAGATAATGGAGATGTCCTGGTTATCGATATTGT
CACCGCTGAGATGAAGTGGAAATCAAGTGCATGCCTTCCAGGAGGAATTGTCAGCCTCTCTTTTTCAAACGAAGGAAGCA
AACTGTATGCAGTTGGTACGAAGGGGATGGTTTCTGATATGAACTCAAAAACCGGAGAACTTTTTAAGGTGTTGGAACTT
TCTAAAGATTTCATCATTTCATCATCTTTTTGTGACGAGAAAATAGTAACCGCTACAACTTCTGGTGTGCGAGTTTTTGG
TCTGGAAGATGGGAATGAATTGGTCAAGCTCCCTGCTGATTTGGGATCTGTGCGGCATATCTCTATCTCTGATGATGCCA
AGGCCATCATTACATCAAATGTTGACGAAAAACACCTTCAAGTGTGGAAGTGTGGATTGAGCACAGGAACTGTTAACCCT
GGCACTATTCTTTTCATGAAAAGCCATCCATTAAATGTTGAATGTAAAAAAGGTTTCTCTGCAGAAGATGGTGTAGTTGT
CCTTTCAGTTTCAGTTTCAGGACCAACGTATATCTGGAATTTAAACACTTCATCCGATAATGAAGTAAAGCCTACTAAAA
TTTCAGTCCAAAAGACTGCAAATGAAGTAAATGGCACTCCTGGAAAATCAAGGAAGAATCGTGCTTTGATAGTTGCTGCC
AGAATTCATGCTTTAAATTCAGATGGTCAGGTGACAGTCCTTGTGGCATACGGTTCTATTAATTCCCCAAAATTTAGTTT
CTTGGATATACCTAGAACTGGAGAGGATGTTGTTATAACTGCTGGGGAGGACACAGTAGAATTGACAACTATTGGTGAAC
AAAATGGGACTCCTGAAGATAGAGGTGTAGATGAAATAGAAGCTGCAGATGGACTTGTTCAAAAAGCAAAATCTAGTAAA
AAAAGAGCCAAAAGGGAACCAGAAACTGCTGATATGGAAGCTTTATTAGACCGTGGTCATGGGGAGCCTATGGATGGAGT
TGAAGTTGAATATGATTTAAGTGAGCCAACCATGGGTGAGAAACTTGTAGATTTGAATTTATCAGACGGCAATAAAGTTG
AGAATCGTGAGCAGCAACAGTCTCCTCAGACGAAGCTTCCCAGTGCAGACTCGGTTCATCTGTTGCTTAAGCAAGCACTG
CATGCTGATGATCGAGCTCTACTGTTAGATTGCTTGCATAGGAAAGATGAAAAGGTTGTTGCAAATTCAGTTTCGTTGTT
AAATACATCTGATGTTTTGAAGCTTCTGCAGTCTCTTATATCTATTGTCCAGTCACGGGGGGCAGTACTAGCATGTGCAC
TTCCATGGCTTAGAAGTTTAATCCTTCAACATTCAAGTGGTATAATGTCACATGAATCTTCGTTGGCTGCTTTAAACTCG
TTATATCAGCTTATAGAATCTCGGGTTTCAAATTACAATCCAGTGGTACAATTATCAAGCAGCTTGGACTTGCTTTCTGC
TGGGACTATTGATGATGATGCAGATGATGATGATGTAATACCACCAACCATTTACGAGGACAAGGATGAAAGTGATGAAG
AGGAATATGAAGATGCTATGGAGACTGACGAAGAGGATAAAATAGAAGCAAAGACTTTCAGTGATTTCAGCGATAGTGAT
TAAATGGATTGAGTAAGTTTAGAAGCTGCATTTTGTGGATGACCAGTGGAAGGAAATGTTGCTTATGGAACGGCCATTCA
TTTAAATTAGGACCGTCTATCTGGGAAGGATACCAATTTAAGAGCCCGTGAACTGGCAGACATTTATCAAGCAGTGCTCC
AGCCAAATTGCCGTTGCATCATTTATATATGTCAATGCATGGCCCATGGTTTATTTAAGTTCTCAGAAACTGAAATATTG
ATGAATAATTGTACTATTAATGTAGGCATTGTGTTTTTTGAGATGACT
>Contig127 Contributing genotypes: 0.00%B493; 31.30%B493QAL; 54.65%B6274; 14.05%B7262
CACCACTTCCGTAGGTGATCACGGTATGCAACAAACCCTTTAAGCCCTCTAAATGAAGCAGTGGAGTTTTAACAACTAAA
AAGCTAACTCTAATACAGTTCTGAGCCACAAGCAGGTGTATTTAATACACCTTAACCTGTGCCCTCAATGAAATGAAGCA
GTGGAGTTTGAACAACTGAAAAGCTGACTCTAATACAGCTGTGAGCCACAAACACAAACAGGTGTATTTAATACACCTTA
ACCTGTGTTAGCCAATCCGCTGAAACAAATGAACACCACCACGTCCTAGAATTCACTCATTTATCATCACCCGATTATCT
ACCATCAGAAGTTTTAATTTGCTCTGAAAGTGTGCTCTGAAGTATGTGGCCACCAGCTTTCGAGAAGCTGAACCTACTCC
AAGTCCCATCACCGTATCGTAACCAGTACGTCTCAACAATCTCAACAGCCTTCTCACGAATTTCATTGTTGTCGTGATTC
TGCAAGTTCTTTATTTTCCCGAGTCCCTTAGCCTCATCGACACAGACCAATAATGGTACTAAATTTGTGCCATGAAACTA
CATTTGATGTCACAGCTAGAAGCTACATTTAACCGAGTCTGCCACTCTTGAGTAGCATACCACTGACATCAATATCTTCT
GGAAGGATTCAGAAGTC
>Contig128 Contributing genotypes: 1.16%B493; 25.83%B493QAL; 36.17%B6274; 36.85%B7262
TCAATTATCTTCCCACCAAACTTTGGTATTAATAAGCCAGTTGTGGATGCAATCAGCAGTGCGACGGTACCAATAACTAG
GTTTTTTCCGCCTGTGAGCAACAACTGAAAATAAACTCGGAGACAAACACCGCCTAGGGCTTTACTTTCCCGCCTTGCTC
ATTTACATTAATCTCGCCCAATTCTAGGGTTTGTTTGTTTGATTAACAATGGTGTCCCCAAAAGAGTTGCTCTCTGAAAT
TGAATCGTCTCTCCTAGGCCCTAATCCTCCTTCTCCTACTCAGAAGATTCAGCTCATTCACGCTCTTCGTCGCTCTCGCT
CCTCTCTCCAATCTCTCCTCAAATTTCCGGCTCCCAAGGCGTCAGATCGAGTTCAAGTAGAGTCCCGAGAAGTCAGGCTA
CCGGACTCTGGCCCAATTTCTCTAGATGAACAGGATGTTCAGATTGCTCTCAAATTGAGTGATGATCTCCATCTTAATGA
GATAGACTGCGTCCAACTGCTTGTTTCTGCAAATCAAGAATGGGGCTTCTTGGGCCGAGAGCCTTTAGATATTTTGCGCC
TTACAGCAGGGATATGGTACACAGGGAGAAGAGATTTACTAACAGCACTATACTCACTTTTGAGGGCTGTTGTGCTTGAT
CCTGGGCTTGACGATGATCTTATCTCAGACGTTCAGAAATACTTAGAAGATCTTTTAAATTCTGGCCTTCGACAACGTTT
ATTATCTCTCATTAAGGAACTCAATCGAGAAGAACCAGCTGGTTTGGGTGGCCCTAACTCAGAGCCCTATGTTATTGATT
CAAGAGGTGCTCTTGTGGAAAGGCGAGCTGTTGTTTGCAGGGAAAGGCTCCTCCTTGGCCATTGTCTTATATTATCTGTT
CTGGTTGTCCGGGCAAGTTCAAAAGATATAAAGGAGTTGCTTGCTGTTTTGAAAGATACGGCAGCAGAGCTTAATGGTAG
CAATGATGTATTGAAGTATCAGATTACGTATAGCATTCTATTTTCTCTAATTATTGCTTTCATATCGGATGCTTTAAGTG
GGAGTCCCGATAAATCCTCTCTCCTGTCTAGTGATGCTTCTTTTAGGCATGAATGTCAGGAAAATTTATTTATTGTCGGA
AATGATCCAAGTGTGGAGGGCTTCATTGGTTCTGTTAGACTTGCCTGGACCGTACATTTGATGACAACACAAGATGTAAA
TGATTCGAGGGACACAATATCAAGTGCTTCTAGTGATATGAAAGATATTTGTTCCTGCTTGGAAACCATCTTTACGAGTA
ATGTTTTCCAGTTTCTCTTAGACAAGGTTCTCCGAACTGCAGCTTATCAGAACGACGACGAGGATATGGTCTACATGTAC
AATGCTTATCTACATAAGTTGATATCATGCTTCCTTTCACATCCACTTGCTAGGGACAAGGTAAAAGAAATAAAGGATAA
AGCCATGGCTGAGTTGAGTCCTTACAGAGTGTCTGGATCAACTGCTCATGTGCATGATGTTAGCATGCAAGGTCAACAAG
CTGCTGAAGCAGCTCCTCAACCATATATCTCTCTCCTGGAGTTTGTGAGTGAAATCTATCAGAAGGAACCTGAGCTGTTG
TCTGGAAATGATGTTCTATGGACATTTGTAAATTTTGCTGGAGAGGATCATAATAACTTCCAAACACTTGTGGCATTCTT
GAAATTGCTGAGTACCTTGGCGTCTACTGAGGAGGGCGCTTCAAAGGTTTTTGATTTACTTCAAAGCAAAACTTTCCGCT
CTGTTGGATGGAGCACGTTGTTTGATTGTATATCAATATATGAGGATAAGTTCAAACAGTCTCTTCAAAGTGCTGGAGCA
ATATTGCCTGAGTTCCAGGAGGGGGATGCAAAAGCACTTGTTGCATATCTGAGTGTTCTTCAAAAGGTTATTGAGAACGG
GAATCCCATTGAAAGAAAGAACTGGTTTCCTGACATTGAGCCACTCTTTAAACTGCTTAGTTATGAAAACGTGCCTCCCT
ATTTGAAGGGTGCTTTTCGTAATGCTATATCTACTTTCATTCAAGTTTCTCCAAATATAAAAGGGACCATTTGGAATTTT
CTCGAGCAATATGATCTGCCAGTTGTTGTGGGACCTAATGTTGGGAATAATTCACAACCATTTACCACACAGGTGTATGA
CATGAGATTTGAATTAAATGAAATAGAAGCCAGGAGAGAACAGTACCCTTCGACAATATCATTCCTGAACCTTTTAAATG
CGCTTACTGCTGAAGAAAGGGACGTAGGGGATAGAGGACGAAGATTCATTGGTATATTCAGATTTGTATATGATCATGTT
TTTGGCCCATTTCCTCAAAGAGCCTATGCTGATGCTTCTGAAAAATGGCAATTGGCTATTTCTTGTCTTCAGCATTTCCG
AATGATCCTGAAAATGTACGATACAACAGATGAAGACATAGACAGTGGTGCTGATCAATCATCAGGGTCACAATCAACCC
CACTTCAGATGCAAATCCCTATCATTGAGTTGTTAAAAGATTTTATGAGTGGAAAAACCATATTCAGGAATATCATGGGC
ATTCTTTTGCCCGGAGTGAATTCCATCATTACACAGCGTTCAACCAAAACTTATGGCCTACTTTTAGAGAAGGCTGTGCT
GCTGTCCTTGGAAATTTTAATACTGGTTTTGGAGAAGGATTTGATTGTTTCTGACTATTGGCGCCCTCTGTACCAGCCTT
TGGATGTCATACTTGCTCAAGACCATAATCAAATTTTAGCTATACTGGAATATGTCAGATATGATTTTCGACCGGAGATT
CAACAATGCTCTATCAAGATTATGAGTATCTTAAGTAATCGCATGGTAGGCCTTGTGCCATTGCTATTAAAAAATAACGC
AGCAAACTCTTTGGTTGAAGACTATGCTGCTTGTCTAGAACTAAGATCTGAAGAATGCCAAGTCGTAGAAAACAGCAGTG
ATGACCCCGGCGTTCTCATCATGCAGCTTCTTATTGAAAACGTTTCTCGTCCAGCCCCAAATGTTACACATTTGTTGCTC
AAGTTTGATCTTGATACCTCAATTGAAAGAACAATTTTGCAACCCAAGTTCCATTACAGCTGCTTGAAGGTTATTCTCGA
TATTTTGGAAAAGCTTTCTAAACCCGATGTCAATTCTTTGCTTCACGAATTTGGTTTTCAGCTTCTATATGAATTATGCT
CGGATACCCTAACATGTGGCCCTACTATGGATCTTTTGAGTAAAAAGAAGTATCAGTTCTTTGTAAAACACTTAGATACA
GTGGGTGTTGAACCACTTCCAAAGAGGAATAGCAGCCAAGCTTTTCGTATTAGCTCCCTCCATCTGAGGGCTTGGTTGTT
GAAGCTTCTAGCTATAGGACTGCATGCTGGGGATATGACAAATACCAACTATCGTGAAACATGTCAAAGCATTCTTGCTC
ACTTGTTCGGGCAACAGTCAACTGAATATAATCTTGATCATAGTATTTCCCCATCTGTTACTCGTAATCACCCTGAAGGT
GTTGGAAATAGAGTAGTCGCCAGGAGTAAGGTGTTGGAATTGCTTGAGATTGTTCAGTTTAGATCTCCTGATACTACTGT
AAAGTACTCACAAGCACTATCCAATATGAAATATGGCTATATTGCTGAAGATGTACTTGGAAGTCCTGCAGCTTCCGAAA
AGGGTGGTGTCTATTACTATTCAGAGCGTGGTGATCGTTTGATTGATCTGGCTGCATTACGTGACCAACTATGGCAGAAA
TGCAAATTTGATACCCCCCAAATGAGCTCATATGGTAGTGAAATTGAGATCATAGAAGTCAGAGATACTGTTCAGCAGCT
CTTGCGATGGGCATGGAAGTACAATAAGAACCTTGAAGAACAAGCTGCACAGCTACATATGTTAAATGGCTGGTCCCAAC
TTGTCGAGGTATCCGCATCCAGACGAATATCATCTCTTGAAGCTCGCTCTGAAATAATGTTCCAGTTGCTTGATGCTTCA
TTGACTGCTTCTGGTTCTCGAGATTGTTCACTTAAGATGGCATTTATTTTGAGCCAGGTTGCACTGACATGCATGGCAAA
ACTGCGTGATGAAAGGTTTCAAAGCCCCGGGCCCTTATCCACTGATACTGTTTCATATCTTGATATTGTAACGCTTAAGC
AATTATCGAATGGGGCTTGCCACTCTATCTTGTTCAAACTTATCATCGCAATTCTAAGGAATGAGTCATCAGAAGCATTA
AGGAGACGCCAGTATGCGCTATTACTTAGTTACTTCCAGTATTGTCAGCACATGCTAGATCCAGATGTTCCAACAACTGT
GTTGCAAGGTTTACTAGTCAATGAGGAGGATAGTGAAGATGTTGATCTTCAGAAGATCGACAAAGATCAGGCTGAATTAG
CTCGGGCAAACTTTTCGATCTTGAAGAAAGAAGCTCAAGGCATCCTAGATATGGTCACTAAAGATGCTACTCAAGCCAGT
GAATCTGGAAAGACAATGGCACTCTACGTTTTAGATGCATTGGTTTGCATTGATCATGAGAAATTCTTCTTGAGCCAGCT
CCAAAGCAGAGGCTTTTTGAGATCATGCCTCATGAGCATCAGTAATAGTTCTTATCAGGATGGTGGGCATTCAATAGATC
CACTGCAGAAACTGTATACTCTTGAGGCTGTACTTGCTTTATTGCTGAGAATAAGCCACCATTATGGGAAATCAGGGGCA
CAAGTTCTGTTTACCATGGGCGCAATGGAACATATTTCATCATGCAAGGCAATCAACTTGCAGCTGAAGGGAAGTCTAAA
GCGTGTTAATAATAAGTTTGGTGGAGACCAATCTGTTGTTGGTCACAAACGGATGGCCATCACTCCGTTGCTGAGGCTAG
TGTTCTGCCTAACTTCAGTGGTGAATACATCTGAATTTTTTGAGGTGAAGAATAAGGTCGTTCGCGAGGTCATTGATTTC
ATAAGAAGTCATCAGTTGCTCTTCGATCGAATTCTTCGTGAAGATGTTTCTCATGCTGATGAGCTAACAATGGAGCAGAT
GAATCTTGTTGTTGGTATACTAAGCAAGGTGTGGCCATATGAAGAGAGTGATGAGCATGGTATTGTTCAAGGCCTTTTTG
GTATGATGCGTTCTCTGTTTGCACGCAATACAGAATTTCTTACATTAGGCAAATCATCTCTCTCTGTGGAGAATGGATGG
AAATCAGAACTGAACATGTTTCGCCTTTGCTTCAGCCTGAACTCTTATCTTTACTTTTTGGTCACAAGGAAATCCATTAG
ACTACAGGTGTCGGAGGGTTCAGTTAATTATTCAGCTCATGCTGAACAGCAACAACCAACATTGAGCTTACTCAGCTCAT
TTCTTGACTCTGTCACAAGTGCTCTTGAAAGAGCAGCTGAGGAAAAATATCTTTTGCTTAGCAAGATTCAGGACATCAAT
GAGTTATCAAGACAAGAAGTGGATGAAATCATCAATATGTATTCTTGTGGAGACTCTGATCCTTCGTCAGACAATATTCA
GAAAAGGCGGTATACTGCAATGGTCCAAATGTGCCAGATTGTTGGTTACAGAGACCAGCTTGTTACACTGTCACTGCTGC
TTGCTGAGAATGTACTCAATATCATCCTTCTGCATTTCCAGGATGGATCTTCTACATATGATTCCAATCGAGCTACGAAT
GTATTAACATATGGTACAGAGTCTGACTCTGATGAGCCCTTGAGTGCTCTATGTACAAAGCTGATGCCAACGTTAGAAAG
ACTTGAATTGTTAACTGAGAGGAAAACAGGTCATAGCCTCAAGGTATTCCAGAGACTGGTGAATTCACTGAAGGAAATGG
CATGTCAGAAGTTATCTTTATAAGATAGAAGAAACAATTTTGAGCTACTGAATATCCACACATCATGTTTAGTTACATCC
ACAAAGTCAGATTTATGTGCTGCATTCGGTATAATACTTCTTATGATAGGATAGGCACTTAGGCAGA
>Contig129 Contributing genotypes: 0.00%B493; 27.34%B493QAL; 39.88%B6274; 32.78%B7262
AAAGATCGATTTTTTACATACAATATACACACAAAACTAATTGTCAGAGCTATGGCTAACAACCCTTCACAGCTTCTCCC
TTCAGAGCTAATAGATCGATGTATTGGGTCAAAGATTTGGGTGATAATGAAAGGAGACAAGGAACTTGTTGGAACTCTCA
GAGGTTTTGATGTTTATGTCAACATGGTTCTTGAAGATGTTACTGAATATGAATTCACTGCTGAAGGGCGTAGAGTGACA
AAGCTCGACCAGATCTTGCTTAATGGAAACAACATTGCGATTCTGGTCCCTGGTGGTTCCCCTGATCCAGAATGAGTGGT
GGCTCGTGCGCACATTTGTCTTCCAGAATAGCCCGTGTTATTTTCAGGGCAGCAATTTTAGGGAATGTGGTTTACCTTAA
CTTGGTATGCTTGCTTGCTTGTAGAAGATGGATGAATTAGTAAACACATTTTTTAAGCTTATTTTATTCTACACATCTTA
AATCAAACACTTAGAATCCTCCCCTGTAATATGAGTTCTTTCTTGAATTTAGACACTTGTTATTTTCCTTGCTCCAGTTG
CTCAGGATTCCTCCTAGCTCTTTTCCAACTACGAGATTTTGCAGAAGAACTAGGATTCGAATCCTTATCTCCT
>Contig130 Contributing genotypes: 5.85%B493; 30.09%B493QAL; 30.21%B6274; 33.86%B7262
GTGAAAACACACCCATATCTGTGTGCTCTCCCACAAATACAAAATTTCTATTCATATGCATCAATCTTCAATATTTTCCT
TCAAAACCAGGCATGATTTGAGAAAAGCAACTCACACCCACCATCATCTTTTCATCAAATGGGTTTCGTAAAGTCTCAAA
ATTCAATCTTTTTTCTTGTGTTGTTGATACTTGTTGAGTTTTCTTGGTCAGATGACACCACAAATTTCATTTACAAAGGC
TGTGCAAACCAGAGATTTCAAGACCCAACTGGGGTTTATTCACAAAATCTCAAAACCCTTTTCACGGCTTTGATTTCGCA
GTCAACTTCGGCTAAATTCTACAAGACTACTTCTGGGCAGGGCCAATCAGCCATTTCTGGGCTGTTTCAGTGCAGAGGAG
ACCTCAGTAATGTTGATTGTAACAGATGCGTGAGTAATGCACACCAGCTGTTTGATAAAATGTGTGGCCCAGCTGTAGCT
GCAAGAATTCATCTTTCCGGGTGTTATATAAGGTATGAGATTTCTGGGTTTAAGCTAGCTGGAGCTACTGACTTGTTGTA
TAAGGTTTGTGGGGCGACCCGGGTTCGTGGGTCGGGTTTTGATCAGAAGTTGGGTTCTGCTCTTGGGCAGGTTGAGAAGG
GTGTGGGCAGTGGGAATGGGTTTTATACAGGTGTTTATCAGAATGTTTATGTGTTGGGTCAGTGTGAGGGTGATTTAATG
GGCGGGGATTGTGTGGAATGTGTGCAAAGTGCTGAACAGAAAGCTAAGAGTGATTGTGGTGACTATGTTTCGGGTCAAAT
TTTTCTTCAGCAGTGTTACGTTACCTATTCTTATCGTCCAGATGGAGTTCCCGGAACATTGCCATCAGATACAGAAAGAA
GTAAAGGGAAAGGCTCGGGGCAGAATACGCAAAAAACAGTGGCTATTGTGGTGGGCGGATTAGTTGGTTCTGGTCTTTTT
ATTGCTTGTTTGCTGGTTCTTAAATCGGCTTTTAAGAAGAAACGCGAAGTTAAGTATTAGGATGGCTGATACAAAGGACA
ACTGCAGAGATTTTGAGCTGGAGAATATGAACATAAGGATGGGTGGACAAAGAGATGTGCAGAGTAATATAAGGTATATA
CTGGTGTGAAAAGGTAAAGCTAATGATGGTGAAAGAGGGCACATGACTTGGGATTTTCTTCATCTCCAAGTATCTCCATA
TATATTCCACATATATAATATAGGGTATACAAGTTAAATTAAATTTTAATGTAGAGAAAGCATATGTGTTAAAGGATAAG
TTAGGTTAGTATGCG
>Contig131 Contributing genotypes: 0.00%B493; 45.48%B493QAL; 29.82%B6274; 24.71%B7262
CTGAAATCCCACATAGCACGACTGTATTCGTTATCCTTCAACTCCAAAGTTATCATAGGATTCCCTTCCACATTTTCAGA
ATCAAGAACCGACCAGTTGACGTTCCTTGCAAATCCATGCTGCTGTATTGCGCCAGGTCCAAATTGTGGGAAACAATGTG
GCAAACCTCTGTCTTTGAAGACTGTTCTCATGCTAGCAGATCAGATGGTAAATCGGGTTGAATTTGTTCATACAAAATCA
TTCCTTCATCACCAAATCCCTTGGTATGCTTCTCAAAAGCTGCGAATTGTAGGGACTCATTTCCAGGCATTTTATTTCTT
GTTTTAGGACCCTTCACACCTGGACCGCTTGACTTCTTTGGAAGTTGGGCCCCTTTAACGGAACTTTCTATACTCGGCTC
AGGAACATTGGCCCCAAGCCCAAGTGATTTAGGTCGCTGGACCACTTCTATAACTTCGGCCCTGCCTTGTCGATCCTTTC
CAAGACCTTCGCCCTCTACATACCCCATCCTTGCCATCATCTTTGACCCAAACCCTGTAGTGTGCAACTCAAAGGCACCA
TAGCTGGAAGAGACATCTTTCTTGTCATGAATAGTGTTGTCTGTCTCTGCCGTATCAAGTGTTTTGATCTCTGATTCCGA
ATGCATAACACCACTGGAGACAAAAGACATGGGCTGTGCAGCGTAAGGGAGCTTGTCCTCGCTCTTTTTCTTTCTTCTTA
CATCTTTAGTGCCAAAACGATCAGCTGAGCTCTTGAATGAATTCTTAGGAGCAGAACCCTGAGTAAACCCTTTTGATCCC
CTTTTACCTGTTCTCCTATCTCCCTTGGTTGATATAATATCATTAATTGTATAATCAGCATCTTCATCACCAGCTCCAAT
TAGCTTCTCAAGGCGAACTCTACCACTTGAAGATGGCATACATGTGCGCTCGGTTCGAATTACAGTGACAAATCTCTTCT
TGCCTGAATTTTGACATCCACTATTTAAGCAATATATTGCTGCCAATCTGCGAACCTGGGAACAGTCTCGGGAGTGCATA
GGCTGGAACGATAATATATCATCTCCATCCAAAACCATCTTCTGTAATTTCAAGTTAATATCCTGAAGATCGACACCACG
ATTAATCATTCTCTCCCGACGCTTATGAGCAATTGTTTCTTTACGGAGTTTCTTTTTTTCACCTGGGAATCGCCTCAAAT
GTTTGCTCTTCTGAGCATCAGAAGGCCAGGATTGAGGAAACCTAGAAACATGCTTCTTTTTCCCAAAACTTGTTCTGGGA
TCCTTTACCTCCATTAGGTCATCCAAAGCAGATGACCAAGCAAATCCACTGGTTCCAGAGGTACCAGGTTTAAAACGCTG
TTTGTTCCCTGATTGAGATTTCTTCAACCCATACTCCCTCGATGCATCTTGGAGATCAATCCCACCAAACTTCTGTATAG
TGTCAACATAATTACCACCAGAGACACCATCATTATTGATCTTACGAACTTTTCCCACCAAAAGATCAGCATCTACAACT
TTTTCACTCCCCCCAATACCCTCAAAGTAATCTTCTGCCACCTCTTCATCGATACTTGAATCACTATCTGACGAGCCGTC
ACTTTCAGATGATCCACATGACTCCTCTGATTCAGAAGACTCCTCCCCATAGGACAGCTCATTGTCATCCTCACTTTCAC
CGCATGAGATATCTTGGGTATATAGCTTCATACCTCCAATAGACAGATAACCAGAATTTTTTTCTCCAGATGGTGTCGTA
GCCAGCAGGTCATCACCCTCACTTAGCTCATTGACATGAGTAACATCGGTTTCCATTTCATCAGAGGATGGTGAATCCAG
ACAAGAATCTTCCTGCTGTTCTAAATTCAAAGATGACAAAGGGACATTAGGGGTTGTCTCTAATTCTTCTGAGAATCCTA
ATCCTCTATGTGGGGTATCGTCCAACCCAAGCCCTGCACTGTATTCATAAGTATATTTCACCCTCTGTGGTTCCATGAGT
GGTTTTTCATCAACATAAGCAAATATTTGAGCATTCCCTGAACTAACTAGCACAATAGGATCAGACACATCCATGTTTTT
GTCTCCATCTTTGCCAGCGTCTACAAGTGTAGCCTCCTGCTGGTCGAGCTTAGGATAATCATAAGCAAACATGCTTCCTT
TCTTCGGCTTCTGAGATTCCACTTTCGTACCGGAAGATGATGCAACCCCTACTTTCTGTCGAGGTCTTGAATTCGCAGAT
CTCGAGGCTGAATTCGACGGATTTCCTTTTCCATTACTCGAACTCTTACCTTTAGATGGAGGGGAGGCAAGTGTGTTCCA
ATCGGATAAGATGCCGCCTTGAACGAATAGAGATGAAGAGTTTTTGCGTTTAGATTTGTTCAATCTTCTTTTTCCACCGC
CCATAGTTGTACTATTCAATGATCGTCGGAAATTTTATTCCGGGCTGTATGGCAGAAGGCTTCTCAAAACCATATGCATA
TATCCCTCTTAAAAACTCTTCTAACAATCCCATAACATCGAAAAGTTTCTTCTGATGGCTTCTTTTTGGAGCCGCAGTTT
CAATTTTCTTGTCATTGCTCACATTATGCTCCAAGAACATAGTTTTGTACTGGTTAATGCATCCAGCAATGTTCATATTG
TATACATGGGGGACATAAGGTATGATGAACCTGAGCTTGTTAGGGATTCACACCATGACATTGTTTCGACCATTCTTGGA
AGCAAGAAAGCGGCTCAAGAATCAATCCTGTACAGCTACAGACATGGGTTTTCAGGTTTTGCTGTGGTATTGACACCATC
TCAAGCTGAACAAATTTCAGGTTTCCCTGGAGTTATACGTGTGATTCCTAATAAAATCTTGAATCTGCAAACTACTAGAA
GTTGGGACTTTCTGCGTGTGAAGTCTCATTTAGCAAATGGAATCCTTTCAAAAGGTCAATCTGGCATGGGAACTATCATT
GGTGTTCTGGATACTGGAATATGGCCGGAATCCAGGAGCTTTGTAGATGATGGAATGACCGAGGTTCCATCTAGGTGGAG
GGGAATATGTCAAGAAGGAGAGGAATTTAGTCATTCAAATTGCAATAGAAAGATTATTGGTGCACGTTGGTACATTAAAG
GCTATGAAGCTGAGTTTGGGAAGCTGAACACAAGTGATGGTGTCGAATTCTTATCTCCTCGGGATGCATCAGGCCATGGC
ACACACACCTCATCTACTGCAGCTGGAGCTATTGTGGAGAATGCAAGTTACATGGGATTAGCTGAAGGATTTGCACGAGG
TGGTGCTCCATCAGCTTGGTTAGCTGTATATAAAGTCTGTTGGTCTACTGGAGGCTGCAGCTCTGCTGATCTTCTTGCTG
CATTTGATGATGCTATATTTGATGGCGTGGATTTGCTTTCCGTGTCCATAGGATCATCACCTCCCCTTTCTTCTTATGTA
GATGACTTGTTGGCAATGGGGGCATTCCATGCCGTGGCTAGAGGAATTCCAGTGATTTGCTCTAGTGGGAATTCTGGTCC
GTATTCTCAAACTGTTATTAACACTGCTCCTTGGATGATAACTGTAGCAGCAAGCACAATGGATAGGGCTTTCCCTACTG
TGATTACCATGGGAAACAATCAAACAATTTTGGGTCAAGCTATGTATACTGGAGGAATTGGTGAAAAATTTTATCCTGTT
GTTTATGGAGAAGATGTATTATCTGAAGATGCCGATGAAAATGATGCCAGAACTTGCCTTGAAGGATCCTTAAATGCAAC
TATGGTAAGAGGAAAAGTGGTTTTATGCTTCCAATCTCGATCACTGAGATCTGGAACCACTGTAGCAAGAACTATACAGA
AACTCCAGGGAATTGGCCTCATCTTTGCCCAGTTTCCGGCCAAGGACGTTATTGTGTCCTCAAATATTCCCTGTGTTCAG
GTGGACTTTGAACTTGGAACGCATCTGGTGGCATATATGGGAACAAGCAGAAATCCAGTTGTGAAGTTCAGTAAAACAAA
GACATTCGTCGGACAACAGATGTCCCCAGAAGTAGCCTTTTTCTCATCTCGAGGACCAAGCTCACTCTCTCCAACGGTTT
TAAAGCCTGATATTGCTGCTCCCGGAGTTAATATTCTGGCATCTTGGTCTGCTGCTTCTCCTACCAATTCTTTCAAAAAT
TCTCAGAACCGAAATCTTCAACAGGACTTCCAAATTGAATCAGGAACCTCCATGTCGTGTCCCCACATATCTGGCATTGT
TTCTCTCATAAAAGCCACTCATCCCTCATGGAGTCCTGCTGCAATTAGATCTGCCCTTGTCACAACAGCCTCTATACACG
ACGAATATGGTCAAATGGCTATTGCCGAGGGAGCTCCCCACAAGCAAGCTGATCCATTCGACTACGGAGGAGGCCATGTT
GATGCAAACAAGGCCATAGATCCCGGCCTCATTTATGATATCGACGTTGGTGACTACCTACAATATCTTTGCTCATTAGG
CTACAACAACACTGCTATCAGCTGGATGCTCAACTCTGCACCCCGCTGCAGAAACTCGAAAAACTTCCTGCAAAACTTCA
ATTTGCCATCCATTTCCATTCCTGAGCTAAAGAAAACAATCACCATATCAAGAACGGTGTCCAATGTTGGTCCAGTAATA
TCCGTATATTTTGCTCGGATCGAAGCTCCCCCGGGCACTAGTGTAAGAGTAGAACCACCTGTTTTGTCCTTCACTTCTGA
TACAAAAAGGCTCAAGTTTAAGGTAACAATCAGTCCTTTACTAAGAGTACAGGGAAGATATTCATTTGGATACTTGTTTT
GGGAGGATGGGTTTCATGTTGTAAGAATACCCTTGGTTGTGAGACCTGTTATCCAAGACTTGTATGCTCAAACTTGATTT
CAAAAGTATCACTCTTATACACAGCATCTAGCATTGCTGTGTTTTATATTGTACCC
>Contig132 Contributing genotypes: 4.23%B493; 34.97%B493QAL; 26.38%B6274; 34.41%B7262
TGGCAGAGGAATATATTGTGTGTAACTCTTGTTAAACAGCCAAATTTCACCATTTGCAGTTGGCTTTGGCACACCATGAC
CATTATAATGAAACAGTACTCTTTCAGACTTGGAAGAATTCTACTAGCAAGAGTAGTGTACGTAATACTAGTGCCGCCAG
TGCCGACACAAGTATGCTAATTATGCTGCTGCATATGAGCCAGAGATCAAAGTTTTACTATCATGGGTTTGCTTTCTAAA
TCCAAACCCAGATCTCTCTTCCTCTACCCTCGTTATGTTTACCCTTTTGCTGCCTTCCTCTCTCTCTCCCTCTTCCTCCT
CTTTCAGGTGCATAATTATGTATCTCGGACCAAAACAGTTGCAGGTCACAACTTAGAGCCAACCCCGTGGCAAATATTTC
CTGATACAGAAAAGAGCAATTTTGAAACTGGATTCACAAAAGCTTCTAAGGTGATACAATGTTCTTATTTCACATGTGGA
AGCGGCAACAATGTTCCAGTTCAAAGTAAACTGTCTATGTCAAGTAAATATGGTGAGAATTGCCCTGAATTCTATAGATG
GATACACCATGACCTGGAGCCATGGCACAAGTCACGAATATCGTTGGCTCATCTGATGGCAGCTAAAGAGACTGCTGCTG
CATTTCGTGTTGTGATTATTGACGGAAGACTCTATGTTGATTCCTTCTATGGATGCGTGCAAAGCCGTGCTCTTTTCACT
GTTTGGGGTTTTGTGCAGCTCCTGAGGAGGTATCCTGGGCAGATTCGGGACGTGGATTTAATGTTTGATTGTATGGACAA
ACCTATTATCAATCGGACCGAGCATGCGTTATGGCCTTTCCCTCTATTTCGCTATTGCACTTCAGCTCAACACTTTGATA
TCCCATTTCCCGATTGGTCCTTCTGGGGCTGGGAGGAGGTGAATGTATCACCCTGGGACGAAGAATTTAAAAGTATCAAA
AAAGGTGCAAATTCTAAAAGTTGGAAAAAGAAGATTCCTTATGCCTACTGGAAGGGTAATCCAGATGTTGTCTCTCCTAT
TCGTCTAGCATTGCTGGAATGTAATGACACAGAGCTGTGGGGTGCGAGAATTATGCGACAGAACTGGACGGAAGAAGCAG
AACATGGGTTTTCCAAGTCTAAACTATCAAATCAATGCAAAAATCGGTATAAGATCTATGCAGAAGGTTATGCGTGGTCC
GTAAGCCTGAAATATATTCTAGCATGCGGTTCTGTCCCTCTTATAATACATCCTGAATATGAAGACTTCTTTAGTCGTGG
TCTTTTTCCAAAGAAGAACTACTGGCCTATATCTCCTACAAATTTATGCCCTGCGATAAAGTATGCTGTTGAATATGGTA
ACAAACATGCTCGTCAGGCGGAGGCAATGGGAAAAGCAGCACAAAATCTCATGGAAAGTATAAGCATGGATGGGGTATAT
GATTATATGTATCATTTGTTAAATGAATACTCAAAACTGCTGGACTTTAAGCCTGTTCGACCTTCAACTGCTATAGAAGT
ATGCTATCAATCTCTTCTTTGTTACGCTGACGAAAAAAAGAGAAAGTTTTTGGAAAGATCCACTGCATTTCCATCTCTAA
ATCCTCCGTGCAAACTACCACCTCGAGACGATAATTATATCAAAAGTTGGATGGAAAAGAAGAGCAAAGCTATTGAGGAG
GCTGAGATTATACCCCCTTAATTCTGAAAAAACGCAGACTACAGGAAAAATATTCGAAATTCCATAAATACTTTGATGTA
TATATATGCTTGAGCAGTTGAGCTGGCCATGTACTTGCCAATACTTTTGCATTTGAGATTTTTCATGTTTCTTCAGACAA
AGGCCAAACTGACCTCTTCATAAAAAGCATTTCTACAATTTAGGCCAGTAACTGTTGGGCACCATAGTTACAGTTGCATT
AGAAGGATGAAGCACACTTGCTTGAGTTTTTACCGGAGTCCAGCTCATTGAACTTCGAAGAGAGGATTCTGAATATATCT
GGCAGAATCTGGATGGGCAACCTCCTACGAAGTCTCTTTGCAATCTGAGGTTAAATGATTAAGAATATGGATTAGTTTTT
TTAGATGCAAGTGATATTTAGTTTATTTGGAAGGTGATCACTAGTTGGATCATAAGTTTCAGTTGCCAAGCCTCTTTGTT
ATTGTGTCGTCAACATGATATTGTAGTGAATGGGCATCATTTTATGTTTTTGAGCGCAACTGATAAAATGAACACACA
>Contig133 Contributing genotypes: 0.00%B493; 34.63%B493QAL; 31.74%B6274; 33.62%B7262
CCCACATAATATAATCATGCAAATTATCGCACCATGATACCACTGTCCGATACTAAAGTGTAGCCACAAGAATAGACGAG
GACTTTCATACAAATTGTATATGTCAATTACCTTGCTTCCGATCTGAACACTGCCAACAAGATATAGAAGATTGCAATCA
AATAACTATTCAATACCCGGAAACATACTAATGCTTTTAAAAACAATTTTCAATATGAAACAAAAGCACAAGTGCGATTT
AAGGAGGACAAGTTTCCATGAATTCCCATTTGGTCCATCTCAAACAGACAAGTTGCAATTCCATACTTTCTTAGAATATA
AAACAGATATTCCAACGCACAAGGAAAAGGAGCCCTCCTACCATACGCATGCAAGCATGTTTAACCCATTGCATATTTTT
GGGTCCAGCTCCGAGCAGTTGTCTCATACTTGCTCCTGTCAGTCTTGTACATGTGAGCTATCTCCGGTACAAGAGGGTCA
TCAG
>Contig134 Contributing genotypes: 0.00%B493; 68.51%B493QAL; 0.00%B6274; 31.49%B7262
AAAAGGGTAAGGTGTACGACCAATGAAGCCGTACCAATCTTTACTAGCGGAGTAGTAGAGAGTTTCTCCTGTAGCGTTGT
AAACCATGCACAAAGTGGTGGCTCCATATAGAATACAGACAAAGATTTCCAAATATGTTTGATACCAAAACAAGTCAGCA
ATCATCCAGGAATACAAGTCCTCAGATTCAACATCGCTGCAATTCCTTTAAAAATCAAGAAGCATTAGCAGTGGAGGGAA
TAAGAGGGACCCCACCAGACTTCTTGAGCTCCTGGTTCTGTTTAATCTTCTGCATCTGCAGCATCCTCTCCATAACAAGC
TCATACTCACACTTCTCATAAGAGTGGCGCTCATTCTCACACTTCCATGGCAGATAAAACTCAGATTGGCGACACTTGTT
GAGGGGAATGAGGAGATGGGCACACTGGTCTCTGTATGGGATTGGGACGCGGTTATCCACCATTTCTTGTTGGGTTGCTA
TCATCTTCTTTGATGATCCAAGGGGCACTTCTTCCATTTTTCTGTGTAGACTTTTTTGTCGTGATTGCCCTCAATTTATT
TGCTATGTTTTCTGCCCCAATTTGTTTAGA
>Contig135 Contributing genotypes: 0.00%B493; 36.88%B493QAL; 63.12%B6274; 0.00%B7262
TGTAGAGAAAATATGTGCGACAAAAGATAATGGGCAACGGAGGAGTTGAGAGTTGAAAGGGGATACAAGAAGCTTCTTCA
CTGAACCCTGCAATAAACTCGCCTCCTCCTGCTGCCGCTACATTAGAATCAATCAAGTTCGGAAAATTGAGTCATTTGGT
CAGTGACACCAAGAGAGGGGCTTCTCAAAATGTCCGCTTCTTATATGTTCTCTGCTTCTCCCAGGCTTGCTGCTTTCATT
TCCCCCACTTCTCTTAAGGGTAAGTCGTGGTCTTCAATATCAAGCAGTTGCATGTTAACTGTCAATACAAACAATGGCTA
TAGAAATTCTAGGAAAAAAACTATTTGCGCCATAAATATGACTGCTGGAGGGTTGGGTGAACCGATGAAAGCGAAGTTAG
ACCATATAAGTCAAAAGGCAAGATCAATTTGGGATAGTTCACCTCAGCCAGTGAAGAGTTTCCCCTGGAACAAAGCTGCT
GAAAGCTTCATACAGCTTATTATTGACTTGGTATTGGCAGTAATGAAGTATTTAAGTATACCTGTATTGGCGATTTCCTC
CTTAAGTGAGATGTCTTACTGCGCTCATGAAAGAAAGCTATTTCTTATACCAATTCCTATTCTAGTTGGTGTTGCTTTGG
CGGGAATCCTAAAAGAGACAGCCTTGGAACTATCTCCACTTCTTAAGCAAGCAGAAGTTCCCTGGCATCTGGTTGCTGTA
GCAATTTTCTTCACGTTGATTAAATTGCCAGGTCCCTATTATCCGTACTGGGGCCGCATTTTAATTCCACATATTGCAAA
TGGGGGATTACTGAGAACTCTATGGTTTGCATTTCTGTGGTATAGAAGACCCAAAAAAAGCAGCGGCAAACATACCAGAG
TCCGTAGTCGACAACTTCCCCGAACAAAATTCAATCTAAGTATGCAAACAAAAGTATTTGAGTGGTAGTGGGAGTCTAGT
CCTCAGAGGTGCTCAGCAAAAATATGCAGATTGTGTTGCTAGAAAACACTGAAATTTGTAATGTTGTTTTCTGTGTAGGA
ACTTGTTATCACTGATCTTAGCTATCTCTGTCCTACAGAGAATTCGAGTGTATTGGCTGGCAGTTTTATGTTTCTTCAAT
GAGCTAAATATTGTGGCACCTCAATGTTCTTAAT
>Contig136 Contributing genotypes: 6.77%B493; 32.84%B493QAL; 28.87%B6274; 31.52%B7262
GGAGTACATTTTAAAAACTAGGGCCCTGTCCTGCTGACCCCATAAGAAAGATAGTTGAAAACAAAGAGGGTGTGTGCATA
TTTTCATAATTCATCAATCCAACCAGCCCAAATACAACAAGAGTAACAGACAATATCATGGCCACAATCCTCAAGATATG
CAAAATATACATAACCCCCCTCGGCCCCTCCTCACCCCGATCAATTAATCAATACACGCTTTTCTGCTCTCTGTTTTTTA
TCTATATACATAAAAAAAGATATCGCATGACTGTGGCAACCGTGATCACTGGGCAAAATGCAATTTAAAGTGTCTAAACA
GAGTTTATTCCATGACGGTATGATCGGCGGTTGTGATGTCTTTTACCATGCCCGCGGTGGCTTGTACCAAATGTTACCGG
GTCGAATCCTCTAAGTCTCTCGGACTCAAGTGGATCGATTACACACTCAGAAGGTGGAACCTGGTATCGAGTTGTATCAT
AACAATAGGAGTACTGCATGTATTTTTTCCTCAGGTTCTGCATTTTAGTTCTACTTTCTTTTGTTGTACCTGTAGGAACA
GATTGAGACTTGGGCGCAGTATCACATGAGGTCGACATCTCGATGGGATCAACGGCACAACCGTGAAGCACGAAATCGGA
GAACTCGGCAATGTAAGGGGAATATTTATAATTGACCTTGTATTTACCTCCATTTGTAGCCCAATTAGATCCATCCCAAA
TAGTAGCATACAAGCTCATTGGCTTGGAAGGGAAGTCCCCACCCATTGCTTCTGTCTTCTTGACCTCTCTTATAGGAACA
TTGTCTATGTAAAAGATAATTCTATCTTTGCTCCACAATATACTGTACTGATGAAAATCATCAGAAGGGTCAAACCAGAG
ACCGTATCTTTCTTCTCTGCCTGCACCTGTGCTTCCATTTCCATAAACATTGGTCTGAAGTCTCCACTCTTTGCCTCTAA
TATTCCCCAAAAACTCAAAATCAATCTCATCATGGTTCTTTGCAAACATGTCTACATTCGACATATAGAATGCAACAACC
ACCCCAGCTGTGTAATCTGCTGGTAACTTAATTGAAGCACTAAAGAATCCATGTTTATAGAGGTCATGAGATACAAATCC
AGAGCCTGTTCTTTCATCAAGAGAAAGGTGAGCTGATTTTCCATCTTGAAGAATCATGAGATTACTATCACCAAAGAGCT
GTGAGTACCCTTCTTCAAATGAAACAATTGGAAGATTTCTTGATGACCCATGAGCCAAAACAACAACAGAACACATTACA
AACAAATTCACATACAAGTTCACCATTTTTTCAGCTATGTTTCTGCTCAGTCTCTCCCTCTTTTTATGGATTTTCAAGAA
TTCGGAAGAAGTCACAATCTCTCCAGAGAGAGAGAGAGAGTTTATTGGGATTTGGAGCTTGAGAGAAGAGTGTGATAACT
GATAAGCTCTGAGCTGTTCACAACTTGGTGACACTTTTGGAAAATATTGTAGTCACTGC
>Contig137 Contributing genotypes: 0.00%B493; 69.42%B493QAL; 8.79%B6274; 21.78%B7262
CTTCCAGTATATTGCATTCTTTTAGCTAAAGTTCGAATAGTCGATTTATATAAACATAGGTCATAGATATTAGTCATAGA
TATAGCCATATACACACCATATTTTGCTTGGAACAAAAGCTTTCTGTAGATTAAAAACAAAAAGTCCTCCTAAATATCAT
CTTGAATTGAAGATCACCCACGCGGATATACATCACAAATTCCACTCGAACCTCTAAGCCTCGTAGCGCTATCCTCGTTC
AACTCGACAAAGAAAAGATTGGCCCTTTCCACGGAACAGGCAATGAACAGGTCTTCACAGCCAATTCCTTTCAGCACTTT
AAGAAAGTCCTCCACTGTACAACTTTCAGCTTCCATTTCCACATGATAAATCTTGGTTCGATCAAACTTGCCACCAATCC
AACGCATTTTCGCTGATGGCGTCCAACACAAGCCTAAAAGTTCAGTATCATCTTCAGGATACTGGTACAAACTACCGCCG
CCTTCAAATCGACCAAATATCTTAGGAACTCCTGACATGTCAACCTCTGCTTTATAGATATTTCGTGGTTCCATGGGCTG
AAGCCAGAGCAGGGTAAGGATCGCCAGAACAGATCTAGAAATCAAATCTAGACTAAACGTAATTTCACAAAATTAAAACT
CTGGGAAAATTGTACGTACCTGAGAT
>Contig138 Contributing genotypes: 0.00%B493; 73.21%B493QAL; 26.79%B6274; 0.00%B7262
TTGCCTCTAATTTTGCAAGATCTTGAGGATCGAGATTACATCCAGTAAGGACATGAAGCACAATGGAGGGGTTTGCAGAC
AGCGGAAATTCTCCAGGGGTAGCATCTCCAAAGCAATGACGTTGCTGTCGTTGAAATGAGCGCGGGGAAGAAGTGACAAG
TGCATTTACTGACTGATCAGGAATCTTGCGGTATTGAAAAGTATCCGTTCCACTTGTAGTGGCGTCCATGGGCACTGCTT
AAAGACTGCAGTGCCCGAATTAGTCAAACGAGAAGATCTTAACTTCTGGAAATCTTAAACGTGAAGATATACAACTACTT
TACCTCTCCTCCAATTATCAGTAGATCCAGATGGTGTTTTAGTTAATTCTAGAGGTACCTCACCGCCAAGGAGTTTGGAC
GAATTACGGAGAAGGGAGTTAATCAGGT
>Contig139 Contributing genotypes: 0.00%B493; 43.23%B493QAL; 16.60%B6274; 40.17%B7262
CTTGAATACTTGATAGAGCGAGAAACTTGAGGTGTGCATGAGAGAAAACTCGAACTTCAATAGTAGCCCCAATAATAATT
CGTACAGGGGTGATGACGATATCCTAAACAAATATACGCAATATATAGAAGAATCTTCGCAACATAATATCTGAGAAGTA
GCATTAGTTCAACTTGCAACAATATCTAGCACGAAAAAGGAAAATGACAACGCCATGCACATATTAAAACTTGTCTCAAT
CGCTGAATAACATTCACCTCAAGAAAAGTCTAAGCAGAGCCTTCCTCCGGCTTTACATCTCCTTGCTGTGCCAGATGTAT
GGCAGACCTGTCTTCACTCCCAAACCCAGGTGGTCACAGATCACCTTGATGCACCAGCCAGCTAGGAGCTGCTTAAAACG
CTCTCTGATCTGCTAAGCCATTTTCGTTTCCTGCGAAGATGGCGTCCTGATTTGCTGCTTAATCAGCGTGCTTGCCAGAA
ATGAGCGGCTTTCACCAGCTCCGGCGAGAGAGACTCCATTGGAGAATTGATCCTTTCCCGGCGGCAATGTAACGCTTAAA
ATAAATCGAATTAAGAACCGGAATGAGCGGGTAGAGAGATTATCAGGTCGGGCGAGAGGGACAGATTCAATTCTGGAGAG
TTGATCCTTTCCCGGCGGTGATGGATCAGGGAGTTTCTGCTTAAGATGGTTAAAAATGAGATCCTCGCATGCTTTATCCG
TCTCTGTTACCAAATCTACCTGCCCTT
>Contig140 Contributing genotypes: 0.00%B493; 100.00%B493QAL; 0.00%B6274; 0.00%B7262
AATGTGCCTGGAAGATCATCAACATATAAATAATTTGGTTTGTGATATTGTATATCCAAGAATATTCGAATTTTTAAATA
TCAGATCTAGATACAATCAACGTTCATACTTGCCATGCGTGCCTCCGTGAATATTTGACTGCAATTGCCAACGCTTCACT
TTCTTGGTTCTCAATTTGTCATTGCATTTACTGTTTCTGAAGTTGTCTACTCTTTGTTCAAGACTTTTGGAACTTTTATG
TATGAATCCTCGTAGTTTGGAACAGCAGCTACTATGGCCTCCCTGTTCTCAAATGTTTCAGGCAAATCGTCACGCCAGTT
GCTTTCTTCAGTATCTGCCCTAATAGCTGGTTCAATGCTCTGAAGATCTACATTTTGAAGTTGTCCGAACCAATCCACAA
CTTGCTGAATTTTAGGAGAAAATTCTTCAACCTCGGCAGGAGTGAGTGAGATGCGAGCGGTTTGGGCCAAACGAGTGAGG
TCCGGAGGGTCCAGACTAGACCTAGCACCGGAAACGCCGCGGCGTTGCTGCTGCTGCTGCGGCACTCTATACATAGAGAG
TGGTTTAGAAGCAAATACTGCCCCCGC
>Contig141 Contributing genotypes: 0.00%B493; 28.93%B493QAL; 23.89%B6274; 47.19%B7262
TTTTCATTCATTTACAGTGCTGAAATATAACTTTCCCTGAATTTGGTTTCAATGTGCAAAATGTTTATCTAAAGTTACAG
TGATACATGTACAAGGTAAAAAAAAAGAAGGGAAATGTATGTACCTACGAAATCCAATGTCAAATCTGTAAGAACATCAT
GAGAAAGTGCTAGCCTCTATACTGTCAGATGACCATTCATTCATATTCAAGCTTGGCTTCTCATAATTCCACTTCAAAAC
TTCAGTTCCATATTTAAGTGCTTCATCAACGCTATCTGATTCGAGTCCTGTAACCCGAGAAACATACAACTTATTTCCGG
TCATCGCCTTGAACTCTCTTTTAAATTTTGCTGCAATATAATGGAATGCACGCTGAGCCAGTGGTGCTATGGGATTCCTG
GTACTGCTGTTGTTGCTGCTGCCGGGCACCGGATTGAAGTCGTGAAACCACTCACACTTAGTGAGAGGTACCTGTTCAAT
CTTCTCTTCCAGCAAGTCAAATTTGTTGAGTATCAAAAGAAAGTCCTTTTGAGAACAGACTGGATGTGTCACTATACTTT
CGAACAGCTTCTTGCTTTCCAGCATTTTGTTTGTCGGAACTCCATTGATATCGTAAATGTATTCGTCATAATCCGTCAAG
GAAACACAGTATATGATGAGATCCATACTTTCAAACATTTCCAACCACTTGCAATTTTCTCCAAGGCTGCTTGAATGAAC
TCTTACAAGTTGGTATCTTTGCAAGGGATCATCTTGATCTGAAGCGCCCATGAAGCTATCATTTACTGACTTTGGGAATG
AAAAATCCACACTAGCTATACTGTTGGAAGAAGCAATCCCCTCGGCATATAAAATGTCCATGTCAGAAGGCTCGTAGTCT
GTCCGCGAGATCTCAACAGCCCGATTTAAGAAGTAGTTTGCAACTCTAGGTAGCATTTGTATCTCATTTATCCGATCAAA
TGTAGCTTGGAAGGCTCTATCCTTCCACAATTCCTCAACTAATGGTGCATATTCACGAGTGGAAGCGGGGAATACCGCGG
CCAAATTTCCAGACATCATGACTTGGAGTAGCCAATCAGAGAATGCTTTAAGTCTCCGGCTGATGGAATACATGTTTGTA
TTGATAATACCGTCAGAATTCAGAGTATCTGTGGGACCTGGCTGATTAATAGATCTCATCCCCATTTCATTTGTAGTTTC
TAATTCAAATTGTTCGCGTTCCTCGAGCAGGATACCTATGTAACTGTATAAGTTGCTCTGAATCATGTGCTTCAAATTCT
GACGCTCATCTTTCGAGAACGGAACTTTGTATAGAAATTTGGCCTGTTTGAATATGGTACTAGTACCAGATTTATCATAG
CCAACCATAAGCAATTTATGAGATGTTTTCTTTGCGAGTTTGTTGGGTACAGCTCCATTAGCAACACCATGAACTTCTTC
TTGACCAGGACTTGCAGATTCCAAAGGGGTAGGCAGTGATAGGACAGAACATAGTAGTTTGATCTTTGGCTTAAACCATA
TTCGCCTTATCACATTTTTCTGCCCCTCTTCCTGGAAGGAACCATCAGCACTACACCAAAAGTGTGGTTGTCCTTCACAA
TGAATTCCTGCCCGCTGCATCACCCAGAGTTCACGTTTGGTTATCTCCCGATTATTGACCAAGATCTTTGTGTTTCCATT
GCTCGCGTTTCGCATGATGGGATTGCCAACATCCAGTTGAGGAGTAATAATCTGGCAAGGTTTCTCTCCTTCCATGCCCC
AAAGTCCAGATTGCTTGTCATACCAATACTTTCTGGGTTTTAGCTTTCGTGGTGGGTTTGGACAGCCTAGCAATTGAGAC
AGCTCTTCACGGCAGAGAGGCTTTCCATTCACAATGACGAGTTCGGGTGGTACTTGATTCACTTCACATGATACCTCATG
GCTCATGATCTGTTTAACTCCGTCATCGGTGAGCAAATGCCTAAGCATTCGAGAACTTTTTCCAAGGCTAGCTCGCCTAG
ATTCATGAATTCTACGACCAATGCAAGTAATGCATTTTCTTCCTTCCGGCATTGACCCCATTGCTCTTACGACACAGCTA
GAGCAATACTTCGCATTGCAGACTAAGCAAGCTTCCTTCTCCACGAACCGCTTTTTAACGAGGCATCGATGACAGGACCC
TTTCTTCACACTGGATTTAGCCACTTCCACTTCATGGCCTGTAGAAGACGCACCATTCTCATTATAATCTTCATGTACAC
ACTCCATATCTGAGCTCTCTGACAAGTCACATGAATTGTCATGACTGTCAAAAAACCCCAATGTACCAGAACTTTCATAC
TTTTTCGATATTCTGGGAAGGCATTCATCACTCTCCGAAAATTCCAACTCGCCCGATGTATCAATCACATTGACCACCCT
AAATGCTGTCCTGTGACTCTTGGAGCCATCAAGTACACGAGCAACATCAAGTTCATTAGAATTGGTAACTGGAACCAATG
ATGCATCTCCTTGTGACTCTACCTTCAATAAATTGTGTTTCAAATAATCAGCTTTAACAATAGGCCGAACAACTGGAAGT
GACAAATTTTCACCCACACCACGTGTGGAAACTCTAGCTGCTATAGGTATACAATCAACATTCAGAGGATCCACCCGAGG
AATAGTGTAACTGACAGCAGGGCCCTTGTACTCCATGGCAAAAGAGTACTCCACATTGTACTCATCATCGACATCAAAAT
CTACAGCCTTTTCCGGAACAAATCTTCTAACAAGACTAGCCATCATAAAAATTCAATCAAAATAATATCAACGTCAATTT
CAAAATCCTATCAGGAAACAGGCTTCTTAATAAACAAACAAAAACCAGCAGTCTTCTCTCACTTCCCCACCTAACTAAAA
CAAACTCTATATAACATCAAAACCCCAAATTCTTGAAAATCTAACAAAAATATTCAAACCCATTAAATACACGACAGTTC
AACAAAGCCCACGACTTAAAAACAATAAAG
>Contig142 Contributing genotypes: 20.86%B493; 79.14%B493QAL; 0.00%B6274; 0.00%B7262
ATTTTTGTCAGTTTTGCTTGAAGCTGTGAGTTGAAGAAAGTGATCATGGCCAGATTCTCAGGGACAACACAGAAGTGCAA
GGCATGTGAGAAGACTGTGTATGTCATGGATGAACTCACTGCTGATAACAAAGTCTATCATAAGTCTTGTTTTAGATGTC
ACCACTGCAAGGGCACCCTCAAGCTTTTTAATTATTCCTCTTTTGAGGGAGTGCTATACTGCAAACCTCACTTTGATCAA
TTGTTTAAGATGACAGGCAGCTTGGATAAGAGTTTTGAAGGTGCTTCAAAAACAAGAGTTGAAAGATCTGCAGATCAGGG
ACAAAATAACACTAGAATCTCGCGTATGTTTGGAGGAACCCAGGAAAAGTGTGTTGCTTGCAAGAAAACTGTCTACCCTA
TCGAAAAGGTGGCGGTTGATGGCACTGCATACCATAGGGCTTGTTTCAAGTGCAGCCACGGAGGCTGTTTTATAAGTCCA
TCAAATTTTGTTGCTCATGAGCATCAAATTTATTGCAGGCATCATCACTCACAGCTCTTCAAGGCAAAGGGAAACTTCAG
CCAACTGGTCAAACAGGATCAAGTCAAAGAGATGCTCGAACAGGACCAAGTTAAAGAAGTGATCAAACAGGATCAAGTCA
AAGAGGTGGTCAAACAGGATCAAGTTAAAGAGGTGGAAAAACATGATCAAGGGTAAAGATTGCCAATATATTGCTATGAA
CTTATCACACAAATTTTTATTTAGCTTGCTTACTAGTACAGAGCACCTCAGCTGGCCATCATTCAAAATTATCTTCTTTC
ATCTAGACACTCCTTAATTATCTCCTTTATTCTTTTCTTCATCAGCTTGTCTTTGATGTCTGAAAGCATGCTTCTGTAGA
AAACCTCCAAGCGAGCTAGCTTTGCATGATCTAAAGACTCCAGCATGTTCTCCCATTCTCTTGCAAGGTCAAAGGTACCC
ATGTTCTGCAATGTAATGGGAATATCTTGTTCCCGAAATGGTTTACCAAAAACTGAACCGTGCAGTATGCTTGTATACCT
TTCCATTGTAGAGAGTTTCGTTTGGAGGAGCTTCATCTCCCCCAATGCTGCAGACAGTCTTTGTTTATCCTCGGTGTCAT
CTTGCTCTTTTAGTATACTCTGTTTATCTCCTGTCAAGCCCACCCATGTTTTCAACGCCGCCGGCGTCACCGGCCGCCCC
AATGTTGATTGGTGTGAGTCACATAAGGTGGAGACCATAAGGGCTAATGTGGTCGGCACTTTGACTCTTGCTGATGTGTG
CAGGGAGAAGGGGCTGGTTGTGATTAATTTTGCAACTGGGTGCATTTTTGAGTATGATGATGCTCATCCTCTCGGGTCGG
GTCTTGGGTTTAAGGAGGAGGATACTCCTAATTTTATTGGATCTTACTACTCCAAGACTAAGGCTATGGTGGAAGATTTG
CTTGGAAACTATGAAAATGTATGCACTCTACGTGTCAGGATGCCAATCACATCTGATTTATCCAATCCCCGCAACTTTAT
CACAAAGATCACGCGATATGATAAAGTGGTCGATATACCAAACTCGATGACTATCTTGGACGAACTCCTCCCCATTTCTA
TCGAGATGGCAAAGCGGAATCTTACTGGAATTTGGAACTTTACCAACCCTGGAGTGGTCAGCCACAATGAGATTTTAGAG
ATGTACAGGGATTACATTGACCCAAAATTTACTTGGAAAAATTTTAACCTTGAGGAGCAGGCTAAAGTTATCATTGCACC
TAGGAGCAACAATGAACTTGACGCCTCCAAACTGAAGAAGGAATTTCCAGAACTCTTATCTATCAAAGAGTCCCTCATAA
AATATGTGTTCAAGCCCAATCAAAAGACCTCTGCGGCTTGAGACAGGTTCAAAGTTTTGTTGTATGTTGTTTAATATTGG
TTTGCGGGAAGTTGGTAACATCACAGTTCCCCTGCGACATGTATGGTTTCTTTATAGTGTTAAATGTTTGTATCATTGTA
TGTGTTTGTATTTCAACTTGGTTATCAATAAGAATGAGCAGGTGAATTATACAGTGTTTGGAGCTTGG
>Contig143 Contributing genotypes: 0.00%B493; 100.00%B493QAL; 0.00%B6274; 0.00%B7262
CACAATAGCGTCGGCCTGTAAGAACAACCTGCCCTATCCTCATATATATATTTATCTGCTATACTGCTTCATTTTAAACC
CTCTCTGTTAGTAGTTAATTACAAAGATTTGTTGCTGATTAGACAATTCAATGGCTCATCAAGGACGCTTTCCTGATTCA
ATCAAACCTCGAGATGTATGCATTGTCGGTGTTGCAAGAACTCCGATGGGTGATTTCCTTGGTTCTCTTTCCTCACTATC
AGCTACCCAACTTGGCTCTATAGCTATTGAAAGTGCACTTAAAAGGGCCAGAGTTGATCCATCGCTCGTAGAAGAGGTCT
TTTTTGGAAATGTTTTGAGTGCTAATTTGGGTCAAGCACCTGCAAGACAGGCGGCATTAGGTGCAGGAATACCTAATAAA
GTGATCTGCACCACAATTAATAAAGTATGTTCTTCAGGGATGAAAGCAACAATGCTTGCAGCACAGTCTATCCAATTGGG
TTCAAATGATGTTGTTGTGGCTGGCGGTATGGAAAGCATGTCTAATGCTCCTAAATATCTAGCAGGATCGAGAAAGGGTT
CTCGATTAGGACATGAAAATATAATTGATGGGATGCTTAAGGATGGCCTATGGGATGTTTACAATGATTTTGGAATGGGG
GTCTGCGCTGAGTTATGTGCTGAACAGCATAGAGTGACAAGAGATGAGCAGGATTCTTATGCAATTCAAAGCTTTAATCG
AGGAGTGGCTGCTCAAAGAAGTGGTGCCTTTTCATGGGAAATAGTTCCGGTTAAAGTTTCTGGGTTGAGAGGAAAAGGTT
CTACTGTCGTTGATAAAGATGAAGGCTTGGGAAAGTTCGATGCATCAAAACTGAAAAAACTCAGGCCAAGTTTCAAGACA
AACGGGGGTTCTGTCACTGCTGGCAATGCTTCTAGTATAAGTGATGGTGCAGCTGCATTAGTGTTGACTAGTGGTGAGAT
GGCACGTAAACTTGGCTTACAAGTGATTGCGAAGATCAGAGGCTTTGCTGATGCTGCTCAGGCCCCTGAGTTATTTACTA
CGGCTCCATCACTAGCCATACCGAAAGCTATTACAAATGCTAGTTTGCAGGCTTCTGAAGTTGATTATTATGAGATAAAT
GAAGCCTTTTCTGTTGTGGCTCTTGCTAATCAGAAGCTCCTTGGGATCAGTGATAAAAAATTGAATGTTCATGGAGGTGC
TGTGTCTTTGGGACATCCGCTTGGTTGCAGTGGAGCTCGACTTTTGATCACACTACTTGGGGTACTGAGACAAAACAATG
CAAAGATTGGTGTTGCTGGAATTTGCAATGGGGGAGGAGGAGCTTCTGCTCTTGTTCTGGAACTCATGCCAGGTGCAATG
GTTGGACGTTCAAAGCTGTGACAACTTTATGCTTAATACTGGGCTTTCTCAACAACTGTCTAAGCTGTTGGTGTTGTAAA
CTATGTCTAGCTGTTATACCATAAGGATCCGAAGATAGTAACAATAAAAATAAGGAAAGTAGCATCTCAATTTAGTGTTG
CTATAGATTGCAACTGCCATTCATATTCACCGGTGTATACAGTAGTGGAGTGCTTTCTATAATTATACCGAAAAGGGACA
CAAAATCAAAATCAAGATGTATCATCAGCCAGCTATGAGATGTCCTACGCAGGTGCTCCTATTTATGCACTCATTGGAGC
TTAATTTTATAGGAAGGCTTAATGTGCTAGTTCGAGTTGAGTCTATATTAGCTTCAACTTGAACTTGTTTGTGAACGACT
AGTTTCGATTGTAGCTCTATCTAACTTCATGTGATCATTATCTGTATTTTCACTCAGATGTTCGGTTCTGGTGTACTTTT
TC
>Contig144 Contributing genotypes: 0.00%B493; 78.81%B493QAL; 10.54%B6274; 10.65%B7262
CCCTATCTCTATATCTCTGCTTTGTATTAACAAGCTCTGGGGCTACAGAGAGTTGCCCTTGTACTGAAGAATCCTTGCAA
ACAGGATCCCCTTGTATCATTTTTGATTCAGAATTTCCACCTGATTCACATGGTCTCTGAATAGGTCTTTTACTTGACAA
TTGAGGGTAACCCCAATTTTTCGTTGGGTTGGAAGAATCATAAATCTGCATGGATGACAAGTATGCTGCACTTGGAGTCC
TCAACTTGTATACCTGACCTGATGTAACTCGTACCAGGTCAAGATGTGCTTCGCATATGGGAGCGGTTTTCAGTAGACCA
CTTCCTAACGCCATTGAAGGATGAAGCTTTATGGACCTTCTCACCAATCGCCC
>Contig145 Contributing genotypes: 0.00%B493; 35.15%B493QAL; 32.15%B6274; 32.70%B7262
CCGCGACATTTTTATCAAACGACACCTTCGAAAACGCTTCAAATACTGATGCCAGAGCACCTACTGTTCCATTAGCCATA
AAACACCGCTTGTTCGAACAAACAAAATTCTTCATATATTTCTAGAGCACAAGTATAAAGTACAAGTTCACTATAACATA
AGCACTTGAGATGCATATTCAGAGATTAGCTTCTGGTTATAATATCCATGAACATAATAAACTGATTGACCGTCAATCAT
GAACATCGCAGTACTATGACCTCCTTATTGCTGGAGGCTAGACTGCGTAAAATTGAAATTAAAAGTTTGTCAAATACTAA
AATGAATTACAACCCACTTAACATTATGAAGCGCCCTTCTGTGTCTTGCACCAAGAAGACAGCGGCAAGTGCAACATCCT
TCGTAATGAGAACAATGGGGATCCCAAATGCTGAATCGGAGAAGTGCCGAACCCGGATCAGCAAATGACAACATCAGTAA
TAAGCAGATACTACACAAATATATAGCTACACACCATTAGCGCAATAGTGGGATGAAAAAAACCCAAGTGGAAGTTAACA
TTCTGCTATGTATGGCTGCCTGTAGTTGAAGTTAAGTAATCTATTGACAGCTGTGATTAACAAAGTCCTTTATCTTGTCC
ATTAGAGTATAGAAATGGTCATTGTTCGGCAAGAAGTAGAAACCAATTGTTGCCTCATCCAGAAATAGAAGCTCCACTTC
TTGCCCAGCTTCCTTCAGGCCTTCTACATAAGCCAATTGCCAGTCTTGAACAAGATCCAAACCTGCCACACAGACTAAAC
TTTTTGGAAAATTCTGAAGTCCTTTCATGCTCTTTGACCTAGGGCCAAATATATTACATGCTGGATGGTCTCTGTCTTCA
CCTTCGGGTAAATATGCTCTCCAGTACCAATCCCGATCTCGGAGTGTCATGAAATACCTTCCATCCAATCTTGTCTCTGA
ATCCTTTCGCTCTTCGCCACCAAAGAATGGATGAAGAAGTATA
>Contig146 Contributing genotypes: 0.00%B493; 32.84%B493QAL; 34.11%B6274; 33.05%B7262
TTCTCAAACCCTAATTACACATCTTCATCACAAACCCTAAACCTAATCATGCTACTCTCTCCGGGCCATTCGCCACGCAA
TCTCTCCTCTCCCTTTTTACCCGAAACAATCCTCTTCTTATCCATCGTCACTCCCGAGCTTCACAAATACACCCAAATAC
ACACATATATATTCACAAATACATACACAATACTATCTCTATCGCTGCTGCCATGGCTTTGACACCTCCGCGGAGCTTCT
CATCACACTCAACCCTCATCAATTCCGATGCAAATCTGCACCACCCCCACAAGCTCACCCTTTCAAACCCTAGCAAACTC
AATTCACTAATAAAGCAGTCACCTTCACTCTCAAACCGTGTTTATAGGCTGACCCAGTTCAATATTTGTCGATGTAACAA
CGAAAGTTTCGATCTTTCGGAGAGTGATGGTGGGTGGGAGAGTGGGTTGAAAGAGGCGGTGAGGAATGCGATGAAGAAGA
TGGAGATGTATGTGACTTCTTGGAAGAGAGAGGAGAGAGAGTGTGTAGAGAGTGAGGAGGGGGAGGAAGACTGGGATTGG
AATTGGTGGAGGAAGCATTTCGATGAGGTTGATGATCAAGAAAGGCTTCTCTCTGTTTTAAAGTCACAGTTGAGCCGAGC
CATTAGTAGAGAGAACTATGAAGATGCTGCCAAACTCAAGGTAGCAATTGCAGCTGCTACTACAACCGATGCTGTTAGCA
TAGTGATGTCTCATCTGAATAAAGCGATAGAGGAAGAGCGTTACGATGATGCAGCTTTTTTTCGAGATTATGGTAGTGCC
GGACTGCTAGGGTGGTGGGCTGGGGTGTCGGAAGATGTGAATGATCCTTATGGTCGAATAATCCGCATAAGCGCAGAACA
TGGAAGATACGTGGCAAGAAGTTATAGCCCTAGGCAGCTAGCAGCAGCCAGAGGTGGTACCCCTTTGTTTGAAGTATTTC
TTACGACCACCAAGGAAGGTGAATACAAGGAGCAGGCTGTTTACTTAAAACACAAGGACGTTCCTTCTCAAGATTTTCCA
ACTCTTTCAACCAAGTCCTTCGGTCCTATAGTTAGCTTGGATCCCATAGACCCAACTTCGGACACAACTGATCCTATTGA
GGAAGCTGTGGAAGACAAAGACGGAGAAGACGGGGATGATGATGATTATATTTCGGAGGGATCTGGTTTTGGGAATATCC
TTCAAGATATGATTCCTGGTGTGAAAGTCAAAGTTTTGAAAGTGACGGTCCCAGATAAAGTAGATTCTGATCATATCTCC
AAGGTGGTTGAGCAAATAATGGAAGCTGAAGATGAGGAGAAGGACGACTTAGAAACTTCAGATGCAGAAGATGAAAAGGA
TGACGATGACAAAGAGAAAAATGGACTTGCAGGTGATGGTCTTATTGATGGCGAAGAACAAAATCAACTTGCAGTCAAGT
TTGTTGTTGGGGGCCTTTTACAGAAAATTTCAGGCACAGCTCACAAAGATGTTTCTCGAGTACCAGCTAGGCTAGAGAAG
AAAGGACGGTTATCATTTCGTTTTACTGTAGATGAAGATAAAAAGGAACCGGTTTCTGGTGTCATTGGCAGGTCTCCACA
GAATCCAAAGACTATGCTTCAAAGTCAAAAAAGCATAGACCATGTTATGCTCGATCTTGCAAAGTCCATTGGCAGGGGGA
AGATACCCATGAAAGTGCTGAAAGATGTTGGTAAATTACTGACCCTGACCCTCAGTCAGGCCCAAATTCGTCAACCTTTA
TCTGGATCTACTACATTCAGTCGCATTGACATTCCAGCATCATCGGATCCTTTTAAGGGAGTATATATAGGTGCCCACGG
ACTTTACTCTTCAGAAGTCATCCAGATTAAGCATAAGTTTGGCCAATGGCAAGAGGGTGCTGGAAAAAGTCAGAATCTTG
AGTTTTACGAGTATATCGAAGCTGTAAAGCTTACTGGGGATCCTAATGTACCCGCCGGCCAGGTAGCATTTCGAGCAAAA
GTTGGGAAAGAATATCAGCTACCACACAAGGGGATCATCCCAGAAGAATTTGGAGTGGTTGCTCGATACAAAGGACAAGG
AAGGCTTGCTGACCCAGGCTTCCGAAATCCTCGATGGGTTGACGGTGAAGTTGTTATTATGGATGGAAAGTACATAAAAA
GTGGACCTGTTATTGGATTTGTCTATTGGGCACCGAAGTATCACTTTTTGGTGTTCTTTAATCAGTTAAGGCTGCATAAA
TAGTTACCTGCAAAATCATCCAGACTATTTCATCGTGTACCCAGATTTTGTAGTTCGCACTTGATATCTGTTACTTTGAC
ACACTTAGAGTCGAGACTTCGCGATGGAAAGAGTTCTGAGCTGCTTATGTAGTGGGCATGCAATTGACAAACTTTGAAGG
CATGCTAAACAGTTGTGACAGTACAAGTAACACCGGGACAGCTGATATGATGGCAACTCTTTTTGGGGGTAATCTGTTCA
TCTAGTAGGTCTTTTGTACTCAAATATGGAGGGGGTGAATCTAGTTAGCAATGTTCTTGTAAATATGCCACCACAGGATA
TGTTTTAGGCAAGTAAATATTCCTGAATTGTTATGAGAATAATGAAGTATATATATATTGCCCGCCGCAGCCTCCTCCTC
ACCAGCATACTTGGGAAGAGGAACCAGACCTGCCTCAATAGCATTCACATCTTCAACCAGCAACTTATAGTGCT
>Contig147 Contributing genotypes: 0.00%B493; 36.11%B493QAL; 34.11%B6274; 29.78%B7262
CAAACAGTTTATACAATACTTGCAGACCAACCACACAATTAACACAAATAGTGGTTGCCCACCTTAAATCCTTTCTATGA
ATTTGGCTATGGAGGAGCCATATTACATAACTTCTGTGTTCGCCAAAACCAGAGCTACATACATCATCATCCGGGAAAAT
CAAACATTCCTGTAAAGATTACCATATATATGATACAGCCGCATTAGTATGTGAATATGTGCTTGCGCGGTCATTATAAT
TTGAATCCTTGGGGATGCATTTCCCTTGACCTGCCTGATGGGTCATATCTGAATCGATCTTTTTGCCTGCTAAAAATACG
ATCCTTTGGAGATGATGTAGTTGCCACACCTGCCTGCCGCATCATTTCTCGTTTCCTTTCAAGCTCTTCATTAAGCTCTT
CTTTCCATTTTCTTTGCCTCTCAGAGAAGCTTGCGCTTAGACTGACTGGCTCTTGATTAGGATCCACCTTCATTTCCTCA
TATGGAGGTGATTTTGGTTCCTGCACAGCTTGATGACTTGAACTACCAACTGATACATGCTTGGAGCGATTCTCGGGGCT
AGCAGTATAGGCAACATCAACAGCAGCAGAGAATCTTCTGCTGGGTGCCCGATTGGGTGACCTGCTTTTCGGAGGTAAGT
TACAGTTATAAGCTAAATTTTCTTTATTTTCAGTCCGAACAGCACTAATAGAACACATTGGATTCAGTGAGTTGTAAAAT
TCTTCGTATAGGGGTGACTGCAGCTTTTTCAAAACTAAAGCCTTTTCATCAAGGAAGGCTATAATTTTTGACTCGGTAAC
TTCATCCTCATCATCTGTT
>Contig148 Contributing genotypes: 0.00%B493; 87.45%B493QAL; 0.00%B6274; 12.55%B7262
TCTCTCAAGATCCTTTCCGTGAGGTGAAGAGCAAACGAGACAAGAAAAAGGAGACAAAGGATTCAACAGAATCAAGGTTT
CGTAGTGGTAGTAACACTTCAAACCGTGGTGCCAGAAGTGGTACTGATCGGTATGGAGGACGCGGTGGCTCAACTCAATT
CAGCTCTTCTGACTCCGGTGCTTTGCATGGCAAAGTTGCTTACAGGAAGGAAAATGGTGCGAACCATTATACAAATTCTT
TGTCCACAGCTCCTGGGATCGCATCACGTGGCAAGTTTCAGCGCCCTCCAGCACCCAGTGATTTCGTGACCAGTGAACAT
AAAGCATCTGCATTAAGCATGGGAGATGGTAACATAACAGCTTCACAACCTTCTACTGGATATCAACCTGCCTGGGTTGG
GGGACATGGTCAAAAATCGATGGCTGACATTGTAAAGATGGGAAGGCCACAGAGCAAGGTTTCCAGCATACCGACACCAT
CTCAGTACAGTGGTGATCATGGCTCAAAAGTTTCAGATGTATACACTGAGCCAGTGTCTGCTCCTGACGAATGGCCCATA
ATTGAGCCACAGCAAGCAAGCATGTCTGTTTACAACTCTCATACAGATTCCCAGCTGCACCCAGATCAATCTACCATGCA
TCCAGATGAGATTAATCAGCAAACCCATATTGAGCCTGACGAGGTTGAGGTAGAGGAGGATAGTTCGGTTGAAAACCTTG
ACCATGTTGGTTCTGCTACTGTTTCGAGCAGAAATATGCAGGCAGATAATTCTGGAGATGCATCTCTATTTGATAATGAC
ATGTATAAGAACATGAGTTCCTACCAGGCTCATCCTCATGCTTTCCAGAGCGAGGAAGTGGAAGACATCGGTGCCTCGGT
GCCATCTGAGATTGCCAACATGCATCAACTAAGTATACAGGATGAGGATCATGAGGGGGCATATGAGGAAGATGTTCCTT
CTGTTGTAATTCCGAATCACCTTCAAGTTCAGAGTGCGGACTGCTCACACTTGAGTTTTGGTAGCTTCGGATCTGCTCCT
GTTACTGGATATTCTGACCCTTTTACATCTAGATCATCTAGAAGTAACATAGAAGAGACGCTTGTAGAGACAGAAGCTCC
GGTGATTGAGCAATCAGACAATAGAAATTCCGAGTATTATGGAGATGAGTCTATTAGAACTGTCGCAGATGGTAATTTGG
TTCATAGAACTAGTGGAGGTGATGCAGGTTTTGAATCACAATCTGTTCCACAAGCAGATGTGTTAAAGCAGGAAAACTCT
GAAGCGGCACACACGAGTCAATATGCCTTTCCCTCTTCTTCGCCTGGGTATACATTTGAAAATGCGCAACAGCTGAATGC
TGCATTCAATTACTCCCAGACGAGTGCACAAATGCAAAATCTTACTCCCTTCTCTAACTCAGTGGCCTCTTTGCCAAATA
CTTTGTTGGCTTCAAATATTCATCCGGTAAGAGAGTCTGAATTGCCGTACTCACCTTTCCCTATGTCACAGTCAATGCCT
ACCAAATATGGCAACACAGTGTCTTCCATTGGCGGTTCTTCAATCTCTGTTGCAGAGGCTTTAAAAGGTTTCCAGTCAGC
TCAAGCTGCACCGCAGAACCCATCTGGTACCAGTGTCGCCACAGGACCTGCCCTCCCTCAACACCTTGTGCACCCTTACT
CTCAACCCACTCTTCCTTTGGGACCTTTTGCCAATATGATTAGCTATCCTTTCTTACCACAGAGCTATACATATATGCCA
TCTGGTTACCAGCAAATGATTGCTGGTAACAACACGTACCATCAATCTTTGGCAGCTGTTCTACCTCAATATAAAAGTAG
TGTATCAGTTAGCAACTTGCCTCAGTCTGCTGCCGTTCCTTCGGGATATGGTGCTTTTGGGAGTTCAACTACTATCCCAG
CAAACTATGGCATGAACCCATCAGCTGCCTCCCCAGGAGCATCTACTATGGGTTATGATGACATGTTAAGTTCACAGTAC
AAGGACAGCAATCATCTAATATCCCTTCAACAGAATGATAACTCAGCTATGTGGCTTCATGGGCCTGGTTCTAGAACAAT
ATCGGCTGTTCCAGCAAGTACATATTACAGCTTCCAGGGTCAGCAAGGTCAGCAGCCTGGCGGATTTCAGCAAGGTCAGC
AGCCTTCACAAAACTATGGAAATCTTGGGTATCCAAATTTCTACCATTCTCAGACCGGTGTATCGTTGGAGCATCAGCAG
CAAAACCCAAGGGATGGGGCTCATAGTGGTTCTCAAGGCCAACCAAAGCAGTCCCAGCAAATATGGCAAAACAGCTACTA
ACTTTGTCACCTCCTGGTTTTTAAGGGTCTTGTACTGAGTTTGAAAGTGGCCAGCTAAGCATTTCTGTTGCTTGAATAAG
ATAAAATTGTCTCGAGAGGAAGTGTGATATGCTGCTGCCCTGTGCCGTGAGAGGTTGTATTCTACGTATTTATGTCAGTT
ACAATCAGTTAAATGTAACGTAGGTACTACTTATGAGTGTGCTAATTTGAGTTAGTTAACATTATGTCCCGTCCAAAGGC
TTTATCAGCACCAATACCACAGTAGTAAGGCCCCTGTGGTCCTGGATATCCTCCAGTGGGCCACCCAATAGGCCAGTTGA
CCTCTTTCTTCAATAGGGTGTATTCTTGCTCAATACCGAACCAAGGAACTTCAGCTGCAA
>Contig149 Contributing genotypes: 0.00%B493; 48.01%B493QAL; 34.59%B6274; 17.41%B7262
GGGCATTCAAACAAACAAAATAACATTCATAATCAACCATCTCAACAATTATATATATCACCGCCATGCCGGTCGCCGTA
GCTTTATCAAACTCGCCGGTTTTTTCGCCGTCACACAGACTCTCCCCGAGCTTCTGCACGCCGTCAATGAATCTCAACGT
CTCTCTCCAAACGACGTCACCTCCGCCGTTATCGCCGTTAGGTTTCCGTCTACAGAAATCTCAATCACAATCACAATCGC
AATCGCAATCGCCCGTGTGTAAGTCGCCGTCGTCTTCGGTGATTTTGAAGCGGAAGAGGCCGTTGAGGATTGAGATTCCG
GTGGCGCCGGTGATTGTTCCGGCCGGCGAAAAAATCGAGGCGGCGGAGAGAGTAGATGAGGTGGAGATTGAAGGAGAGGA
ATACGCTGTGTATTGTAAGAGAGGGAGAAGAGGTCAAATGGAGGATCGATACTCAGCTGTTGTTGGACTCGAAGGTGATT
CTAAACAGGCTTTTTTTGGTGTGTTTGATGGACACGGAGGTAATAAAGCATCAGAATTTGCATCAAAAAACATGGAGAAA
AATATAATGGATGAAGTGAGAAAAGGAAGTGGAGAGGGAATTGAAGAAGCGGTCAGGAAGGGGTATCTTGCAACCGATGC
AGAGTTTTTAAAGGAGGAGAGTAGTGGTGGTGCTTGTTGTGCAACAGCATTGATACGGAATGGAGAACTTGTTGTCTCAA
ATGCTGGTGATTGTCGTGTTGTGATGAGCCGAGGAGGAGTTGCTGAAGCACTTACGGTTGATCACCGTCCTTCAAGAAAA
GATGAAAAAGAACGGATCGAAAAATTGGGTGGATATGTTGATTATTGCCATGGAGTTTGGAGGATACAGGGGTCTCTTGC
GGTATCAAGAGGAGTCGGAGATAGGAGTCTCAAACAATGGGTGATATCTGAACCAGAAACAACAGTATTAAGCATTGAAC
CTAACTGCGAATTCTTAATCCTCGCCTCTGATGGACTTTGGGACAAGGTAAATAATCAGGAGGCAGTGGACGTTGTTCGC
CATTTGTGTGTTGGCACCAATAGAAATGACGCGTTTGCTGCATGTAAAAAACTCGCCCACCTTTCAGCTACTAGAGGTTC
GACTGACGATATTAGTGTCATGGTCATTCCATTACCTCATTTTTGCTTGCCAGTAAGAAGTTAAAATTTGGGCGTTGCAT
TAACCTAACTGGCAACTTTTGACTGCGCTAGAGAAATGAAAAGAACAAGCTTGCAGGGTAGATGGAGAAATTGGCCTAAC
AGTACTTGTATTCGATTGATATGTAGCTCATTTCTGCATTGATGCTGGTTGTCTTTTAACAGCAAATAAGATGCTAATAA
TAGGCTCTTGTCTGAATTTGACCCTGCAACAAGGGGTGATAGAACACTAAAGCTTTATGAATATACTTAGTTTCCGTAAA
TA
>Contig150 Contributing genotypes: 0.00%B493; 32.63%B493QAL; 32.49%B6274; 34.88%B7262
GATTAGTACAAAATTAAAATAAAAAAATTCAATAATTTATACAAGTAAAGTACTCCATCAACATGTCAGCTCACAACATC
AAATTCTCGGCTTACATCATATCAGCACACAGGTCAGAGTATATCCTTTAACAAGGTACTTATGGCTTTTCACCAACAAG
ACTTCTTCCGGAACTTAGTTTCTTCTTGACAGTCTATATAAGCAAGCAATTCTTCTTGCCTCATCCAAGCTTCATGAAGA
GCCTTTTTAGTTGCAATTAACTCTGCTTCTAGAGCATCCACACGGCAAACAGCAGCATTGAGTAATTCCTCTTTCTCATG
CGGCATTTCAGAGGGTTTTGCCTTGAGTGTGTCCATCTTTTCTTCGAGTTCACCTAGTCTTTTTAAAACAGATGAGAGCA
ACTCTGTCTCGGTAAATTTTGAAGTTGGTGAAGGGGGGTATAGTTCATCCTTGGGCACTGTTCCAGTGGCAACTTCCTGA
ACATTTTGGCTATCCAGGGAAGATATTCCAGAATATATATTCATTACATGCCTGGCCACCGAGTAAAAGAGTGTGTAAAG
GGTCATGAAAAAAGTCAGAAGAATTGTTTTGATCCTTGCATGATATCCTTCTGGTGTCTTTTGAGAGGCCAGTGGTGGAG
GTGTGGGCACAGGCGTACCTGTAGAAGCAGCAAGCTTTTTGAAGGATGATTGCTTCTTCCATCCAGCATCAACAGCCTTG
TCAACCATTGGTATGTATTCATCATATCCCAAGAAGGCACTAGAATGAATAGCTCCAATTACTTTGGCCTCTTCATGAAC
AGGAGTCAGTCGAAGATGTGAATAACTCCTCATTGATTTTGGAGAAGCAATATCTTCAGCATCAGATCCTGACTCAGCAA
CAAGGAAGTAGCAGAAAAGGTGAAAGTATTGCAAAATAAGTTAGAAGATGAAGAGCTAAGTGTTCTCCAGGAGATTCGGC
AGACAGTTT
>Contig151 Contributing genotypes: 0.00%B493; 62.54%B493QAL; 30.75%B6274; 6.72%B7262
GGCAAATTTTATGGTACATCCCAAAGGAGGGAAAACTAGCCAGACACTTTAAATGAATAATGATAGAAACTTGGTGCAAT
TCACGGCTCGCATTATGTTGTATTAACAATGATGCAAACAGAAGCTAAATAAGATACAACCCACTCGCTATCTAAATGAT
CTAAAACTTGAAAATAGCCGCACCGCTTGAAGGCTTAGAAGCAAAAACATAAAGACCAACACTGCTCTTTCTTCTTAGCG
AGGCTAGGTACTCCTCCTTCGTGACACCTTGCATAATCTGTAGCTCGCTAGCATATTCAAAGACCGGGAAGTTAGTAAAG
GTCGTCGTCCCCCAATACTTCAGTGCAGCCAAATCATATGCTCTCGCTGCAGATTCTTCTTCGTCATAAGCTCCAAGATA
AACTTGTTTCCCTTTCTTCTTCTGTGTTACGTTCCAAGAAAGTTTATCCCACAAGTGTGCTTCATATCTCCCTGTCCATC
TATGCCTACTAACACCCCGAAATCTTGAACTTCTCTTAACAGTGGTAGGAGCAGGCTCAGAGGCTTGATCAGCTTGTTGT
GGCTGTGGCTGTTGAGGAGCATCACTG
>Contig152 Contributing genotypes: 0.00%B493; 60.49%B493QAL; 0.00%B6274; 39.51%B7262
GCAACACAGGATTCAAATAGCTAAAACAAGTCGACATACAATTAAAAAAGGTCAAAATTTAAGAAGTCACTAAGAGAAGA
ATCTTAAAGGACAAGGCAGCAAAACTAAATTGTCCGAACATTTGAAATGCGTTCAGTAGCAAAAACAAATGGTTTTAGTA
CAGTAAATTTAATAAAAGCAACTTGCCAACAAAAACACTAATGCACTACCATCATGGTTATCCGTGCAAATTGCAAAGAC
AATTCAAAGAAACTAATTTACATGTCGCCTTGTATTCCATGCAAGTAGGATTGGTAATCAAGTTATTGGAAAATTTATCG
CCCCAATACATACATCTGATGGACCGTAAAAACTCTGGGGGAAACACTGTTCTTCATGAAGCAGCCACCTACGACAAATT
ATTGGATGCAGTAGAAATGATGTTGAAATTGCGCAAAAATTTGTTAACCATAACGAACAATAACATGG
>Contig153 Contributing genotypes: 0.00%B493; 22.58%B493QAL; 17.82%B6274; 59.60%B7262
TCCTCCAAAAACAGCTCAAAGATCTATGTAAAAGACCACTGGATGGCTTTTCTGCTGGTTTGGTTGATGACAGCAATATC
TATGAATGGAGTGTAACTATTTGGCTATTGAAAAAACATAAATTTCATATAATTAAAGTTCCCCACCAAACCCCTACTGT
ACAGCAAGTGACACTTTCATCAAACACTAATAATACCTTGACAAAGCTAAAGAGTAACCCCCTTCCTCCCAATTGAAAAC
CCGAAAAAAGAGAAGAAAATTACAATACTGAATTACTAGTTTAGAAACACAGACTTGGAACTAAAGAAAAATAGCCCACC
CTAACAGTACATTTCTTTATATGCTGAGAAGGTCAGATGGTGGTGATTGCGGTGGTAGCTGAGGTTGTTCTTTGGTGTCT
TTAACGGCCATGACTGGAGACTCTGAGGCAGCTGCTGGAGGGGGGGAGTCGGCTACGTTGGCATCTCCCTGCTTTGAATT
GGGTGGCTTTGGGAGCTCTGTTAGGATTTGAACAACTTCGCGCATTGTTGGACGTTCCACAGCCTGCTCTTCCACACACA
GCATTGCCACATAGAATACATGCATCACTTCATGAATGGGGACAGAGGGAAGCCTCTTATCCAGGATCTCGAGTACTCCT
TCCTTGTCAGCTGTGAACTTTGAGTGGAAGAAGATGGCACTCCCCGTAATGGAGCATTACACAGAGGCCACTGATGGTTC
ATTCATAGAACAGAAGGAAAGTGCTCTGGTATGGCACCATCAAG
>Contig154 Contributing genotypes: 0.00%B493; 96.63%B493QAL; 0.00%B6274; 3.37%B7262
TGAAAACGGAGTCGCCGAGCTTAAGTTGAGCGGAGATGACGAGAGGGAGCTCCTGGTCAGCCTTACGCTTCGGATGAGTG
ACGCGTGACTAAATCTCAAACAGAACACAAGTCACAAAGGGGGAATAGACACTAGAAAAAAACAGAATGTTCATCATCAG
AATATAACTTCTTTTCTTTGGTTGCGAAAACATTGAGAAACTCTGCTTGAATAGCATATTGCTTCTTGTTCTCTTTTACT
CATCAACAGCAAGTGGAACTGATTCAGCCAACTTGCGGTACTTGAGAGCATAAAACATTTCAAGATAACGACGGATCTCA
AGGCGATCGAGCTTGGAGACATGCTTCCAGAATCCGTAAACCCCAGCCAATGTCAATAGTCTCTCCGAGTAGATTTGCCA
AGTGTATTTCTCCTGGATACGTTTAAGGCCGCCTGCTGAAATGGCGTCCCATTGAGAAGGATCGGTCTTGCACTTCTCGA
AGAAGTTAACAAGGAGCTCAGCCACTTGCTCACCATGATATGGGTCGATATGAAAACCAGATTTCCCGTGAACAATGATC
TCAGCTGGACCACCATGGAGAGTTGCGAAGGTTGGCAATCCACAGGTCATGGCCTCAACAACAGTTAAACCAAAAGCCTC
ATAGAATGCAGGTTGCACAAAAGCACCCTTTGTGTCAGCTATGTAACGATAAAGTTCACCATTCCTCACACGGTTCATCT
GAGAAGAAATCCATCGGAATTGACCATTCAGCTTGTAGGTATCAATAAGCTCATACATTTTCTTCATCTGTGCTTGTTCT
TCCAGATCCTTTGATTCCTTCCTACGATCTCCACCAACGACAACAAGGTTCACCAACTCACGTAGCTTGGGGCTCTTAGC
ATACCACTCGACGAATCCTGTCAAGTTCTTCACATTGTCCAACCTCGCCATGGTGAACAGTATAGGCTTATTCTTGTCTT
TTATGATACACAGGTGTTCTTCATTTTCAACCGAACTGTAAAGAAGTTCCTCAATTTCAGGGTGAAGTGTTGTCAGCCTC
TTTTCCTTCTCTTTGTAAGAGAAATAAACAGATGTGTCTGCACCTGGTGAAACGATGTTGAATTTTGGGTCGAAGACATC
TATCCCATGCACAACTCGGTACAATCCGGGCATTGTAAAGGCAGTATGACTCTCATACTGTCCAACAGTATCCTTAAAGG
CAGTATGACTCTCATACTGTCCAACAGTATCCTTACTTCCAGCTATCTCCTGGAATGTGCTGGTGATGATGAAATCAGTA
TGATTCATTGCAATAAGATCGGCTGTAAACTGACTGGAAAAGTGATACTTCTTGTCAAATTTCTCCCAGTAGATGTCGGA
ATCAGGGTACTTTGTTTTCTCTAAAGCATGAGCAATGGTACACTGGGTAACACCTAATTTGTGTGCCAGCAAGGATGCAA
CAAGATTACCCTCGCTATAGTTTCCAATAATCAGATCTGGCTTGGCCTGCAACTCCAAGGCAATTTCTTTTGCAACATCC
TCAGTGAAAGTCTCAATGTAGGGCCAAACTTCAAAGCGGGAGATCCATTTGCGCAAAATTCCTTTCTCAGTTCTAAAGGG
GACTCTAAGAATATGGGCGTGTTCAGCTCCAAACACTTTCTCCAGGCGCTGATTGCAAGTGGTACCTACTGCATCCGGCA
GAAGGCGTGTTACAATCAGAATACGAGGCTTGATGTCGAGTCCTTGCTCCTTTATGCGCTTAATCATCTCACGCTCCAAT
GCAGGAACTTGATCCAAAATGTAGACAACCTGGCCACCAGTGT
>Contig155 Contributing genotypes: 0.00%B493; 93.69%B493QAL; 6.31%B6274; 0.00%B7262
GTCGAAACCCGCACTAGCTTTTAGGGTTTTATCAAAACCTCGTGCGCCGCTTCTATATATTGCCAAAGCTTCTCTGCACA
ACCTCAACTTAGCTAGCCATGGTTAAGTACTCCAAGGAACCCGATAACCCCACTAAATCCTGCAAGGCCAGGGGTGAGGG
TCTTCGCTGCCATTTCAAGAACACAAGGGAGACAGCGCATGCCATTAGGAAGTTGCCACTAATCAAGGCAAAGAGGTATT
TGGAGGATGTTCTGATTCACAAGCAGGCCATTCCTTTTACTCGGTTTTGTCGTGGTGTTGGGCGAACTGCTCAGGCAAAG
AATAGACATTCCAATGGACAGGGACGTTGGCCTGCAAAATCTGCAAAGTTTATACTTGATCTACTCAAGAATGCTGAGAG
CAATGCCGAGGTGAAAGGTCTGGATATCGATTCGCTTTTCATATCCCACATTCAGGTGAACCAGGCTCAAAAACAGAGGC
GTCGAACATACCGTGCTCATGGAAGGATTAACCCTTACATGTCTTCACCTTGCCATATTGAGTTGACTTTGTCTGAAAAG
GAAGAACCTGTGAAAAAGGAGCCGGAAACTCAATTGGCCAGTGGCAAGTCTAGGAAATCTCAAGCTCTGCCGTGTACAAC
ATGTTTAACGGCAGTGATGACATCTACTATTGCAATCTGGGGCATTCCTCAGCATGTGATTTGGATTTTCTCACAGCTTT
GTCCTAAACAAGCAACGTCAAGCAGGAGCAAAG
>Contig156 Contributing genotypes: 0.00%B493; 35.26%B493QAL; 31.50%B6274; 33.23%B7262
GGCTAACACTCGTTTGCTTTAGTGTATAACCATCAGGCTCTGAGTGCCGATGATGCAAGTATTTTGACAAATAACAAAAC
CTAAATACTAAACATACAAGACGGAACTAAGTAAGCCGTGTGAAGTATGTATTGCACAAGGGTAAACAAAAACATCTTTT
CTTGTCTGCTCGTCTTCATAGTTTCAGGGCTTTATTACCATCTGGGATGTCAAGCTGGTATCTGCAGATTAATTGCAATG
AGCAATACGAGCTATATACATCATCCTGTTTATAGTTCAACTTCATGAAGATCATCCCCGTAGCTGCCACCATTTGCTGA
CGAGTGTACTAAGGCAGGACTAGAAGGCATGTACAGTGAGGGAGGCACTCCTAACACCTCTCCTAGAGGTTTTATTTCAG
TGTCACTGGGAGGACTATAAGAATCGGCGATGCTGCCACTCCATGATGCTGTTCGTCGGGAATAAGCAGGAAGGAATTCA
TTGTCCATGCCAGGAGTTGTTGTCCTCCTCTTTGAGAGGTCATCCATACTTGCATTCTTTTGCATGTTCATAGATGATGA
TGGGGCAAAGGACTGAACTGGATCGCTGAAGGATGCTAAATTACCAGAAGTGGTTTGTTCACTTCGATCCACAGCAGAAT
CCAGCGTCTGTCCGGATACTGGTGCAGGAACGAAAAATTTTGGGCTAGCATTGCTTTTGGCCTTAACTGAAGGCACAGAT
GGTGACTGGAACATGTTTGTTTGATTTACACCGCCTTTGTTAAAGGTGTCAACATACCTTGATCTAACTCCCATCCGTCC
GCGAGCTGAGAACTGGTTTGAGGTGGGTGGAATTGGTGGAATTCCTGAACTATGTACCAAAGAAGTAGGGCCCCCTTGGT
CTGGGCTTCCATTACTGCGGGGTCCTTCATTTTTCAAGGCACTATTCAGGTTGTAATCTGACGTTCCATTTGGGAAGGCT
GCAGTGGTAGGTGGAGGTGGTAGTGCAGCTTCCTCTGCTGGAGGGTCAACGCCTTCCTCTACCCATCGCTTAAGTTTCTC
ATCATAATAGAACTTATTTGTTTCGCCCAATTTGGCCTGTTTTTCTTGCCGGGGTTTCAGTATTTTTTGTATAAACTGGG
AGCCAAATCCAAAGCGCCCAAATCGAGATGTTTCCCCAGAAACTGATGCTTTGCCTTGTGTATTGGTAGAAGATTCTTCT
TTTGATGAATCAGTCTGGTCCTGTCTAGGAGTTCTACTGAAGTCTGGTTCTGAAGCGCTTCTGCTGTGAATTGTCCTTCT
ATTTCCATCGGCAGTCAATTCATTAATATGCTCCATAGAATCTGAAGGAATTAAAGATGACATTGCCATTGTTGATTGAC
TTGTCAACACCCTAGGACCCGATGATTGATTATAATGTCCGTTTCCGTAATTGCTACCAGATGTCGATGATGCAGGTGGT
GGTAGGGTTCCAACAACACGAGATGCCGTGCTATCAAATAAATTAAGCAATTTACCTACTAACTTTGCAGGAGCCAAGTT
TGTCGAGAAACCACCCTGTTGGTGAGTCTTTATCCTCTCCTCAAGAGATGATGCCAACTGTCTCCACGTTTCCACTTCAG
GTGCTCGACCAGTTTTCAGAGATTTCAGTACTGCTTGACAGTACTTCATTGATTCTGATACTCTTCCCACTTCGGCCATC
ATGTGTGCATATACAAGCTTATATGGTTGAAATGGAAGCAGTGTGAATTGGGAGTTCCCAAGCAACCTTGAGTATTCATA
TATCTCTGTCCTCTGAATAGCTTCTGGACTAGCATATGTTCGTGGGAATTTGAAATGGTCTGCACCAACAAGACAAAGTC
TTGCACTGTCTGAATATGGC
>Contig157 Contributing genotypes: 0.00%B493; 35.39%B493QAL; 32.12%B6274; 32.49%B7262
TTCAGAATGAGCTTCTTTGTAGATTTGTTTTTCCTGAGAGACCTGGAGCCTTAATGAAGTTTCTAGATGCATTCAGTCCA
AGTTGGAATATTACATTGTTCCATTACCGTGGGCCCCACCACACAACCACCTTCCGTAAACTGCAATCAGATTTTAAGTA
CTGTACATACAACACAACCTCAGTATACTCTGTATTAACCAATCTCTAAGACAAAACTACCACTATACTGGCCAACGATA
AATTAGAAAAGGGCCACTAACCAAAACTGCAAACAGCCAAGAAACCCGTAGAACTATAAACAGAACCTAGAGAGAACGGA
AAGAATAATATGACTATAGAACAGACCACACATAATTACACAGGAGACATCGGACTTGATGAAGCATGATGCTTCTTTTG
TAATCTCCCTTTAAACTGTCTGATTGTTGCATCTACTCTTGCTGTGAAGCCTATCTTCGTTTCTTGCCTAGCTTTGGATC
GTTCTCTTGTCCACATGATTCGGTCTTCTTCATCCTTTTTGTAGTACTTGATTTCTTGGATTACGTGATGGTCCATTGGA
TGGAATGCTCTTTGGAAAGATAAGTGAGCAAAGTAGGGGAGATTACAGGTAGCTGTTACTAATAATGTAGTAATCCAGTA
TAATGGAGCCGGAGCAAGAGCTTCTATAAGAATTCTGAACGCATTTCCGGAAACTAAAGGTGATAACATTCCATAGAGAA
ATAGAAATATGTACCAAGTGACTACACTTCCCCAAACAAGGAAGTGCTGTATCCATGTGAAATGACTCATCGTAAGAGCA
ATTTGGCAGTTGACGGCCCAGATGATGCATGTGAACATGGTGGTGCCCACAGCTGCCATGTCTGCGGTCTGACCTCCTTT
GCGGAAGGCCTGGTCATAAAAGATGATGATGTTTAAAAAGAAAATGACGAGGGAGGAATAGAGTCCATTTCCCATCCACC
CAAAGATCCGATACCAATCAAAAAACAGGTTTTTGGGTCCTTGCTGATATAGTGCTGGAAACTGTAAGCAGACCTCAGAT
GAAACATCTTGTTCAAAGACTCCAAGTGAGATGACAGGCAGTGAGGTAAGAATGACATTAAATAGCAGCATATACCAATC
ATCATAAACCGACTGCCCAGAAAAACCCGTAAATGCCTCGAAGTAGAATAGCGTAAGGCCAAAGGCGATATTCTTGTAGA
AGAAATAACAAATCATTTGAGCTATGCGCTTATAGCACCAATGTCCATGGACGACTAGAAGTCTCTCCAAAAACCGGAAC
TGTGCAATAGCAAAATCACTGGCCATCACAGCCTGCATTCCTTCCACACCACTGATGCCAACACCAATGTCAGCCTCTTG
AATCATGCCAACATCATTTGCACCATCACCGATTGCTAATGTGATCTTTCCAGTTCCTTCTTTTACTAATCTTGTTACCA
GGGCCTTCTGCTTAGGAGAGACGCGGCAGCATATCACAGAGGCACAATCAACTGCTAAATTTAAGAACTGATGCTTCATA
TCAGTCTCCAACACATAACTCAGCGTTTTCCCATCAATTATCAAGGCAAAGGCTGCATGAGGGTCTTTTTCAAGCTTTAC
CATTTGAGAGCCGTTAGTGATTTGCATTAGAATGTTCTCCTTAACTACCTCTTTGGTTTCTTGGGATAGCATCTCTGCAC
TTGCTGCTATACAGATTTGTTTCATACCATGTCGAAGTAGACTGCATGCAAATCCTATATTGATTGCAGTTTCCATTTTA
TCCCCTGTTAGAACCCAGATCTTGAGACCAGCTTGAGCTAGTTTATCTATACACTGAGGCACCCCTTTCTGTAATTTATC
CTCTACAGCAGTTGCACCAAGAAGGATCAAATCTTTTTCCATCATATCAGATATCCGCTCAAGCATGGATTCCCTGTCAC
CACCAATTGATGTTTTTGCTCGAAGAAACTCCTCATTCCAAGCAGAATAATCAGCCTCCTCGATCTTCTTGTAAGCAAGT
GCTAATGTACGTAACCCAGCTTCCCCATATTCATTCAAATGCCTTGTGGTAGCTCCCTCAAACATTCTTCCATTCTTTGC
TAAACGATCAAAGATAATGCTGTCTGCGCCTTTGCAGAACAGAAAAATCTGTCCATCCTCATCCCTGACAATGACAGACA
TTCGCTTCCTTTTGCTAGTAAAATCCAGTAAATTGAGTAGTTTAAACTCCCTTTCAACAGGTTCTTTAGAAGAAGGATGT
CTTTCACGCACAAATATGCTTGATTGAGTTCTTTTACAAAACTCGAATCCAAATTCTCTAGCTGCAACAAGGAAGGCTCC
TTCATCTGGTGACTCTGCTTCATAATTAAAGCTGCCAGTCGCCTCGTTTAGTTCAGGGATTGCTGTGTGACAAACCGCAA
GTATTCGCATGAACAACAGAAGTACCTCCGCATGTGGTTCCCTGGACCAATTTCCATTCATGATGCGACTATCCTCAAAG
TTAAACCCTTTGATCACAGGTTTATGATGGTTTTCATCTTTAGATCTAATAATTCTTTCCAACTCAATTTCTGAAGAATG
ATTACTACGCCCATTGTTAAAACCTGCATTATTACTAGGTAAATTTCTTTCAAAATCATGATCCTGTGGATCAAGGTCCA
TCGCCATTTGCTTTGCTGCTGCAAGTTCCACTTCACTAGCAGACAAGCCATATGCAGTTCCAGCAATAGAACACTTGAGA
AAATCCATCTGGTTACATGTTAACGTTCCAGTTTTATCAGAGAGAATGGTGTCTACCTGGCCCAACTCCTCATTCAAATT
TGAGGTCCGCGCTTGAGCAGGAGTTCCTGAGTCTTCATCATACATGTGCAAATCTTGGTTAATAAATTTGGCTTGCAGGA
CCTTCACAACCTCAATAGAAACATAAAGTGATATGGGTATTAGGTATCCATAAAGGATCAAGGCAGTGATCAGGTGATAA
AATCCAGACAAATTGGCTTTGTCAGGATTATACAAATTTTTATCATCTGGAGGCATATACCACCAATCTGGCATCTGATA
TTGTGTCTTCACAGCAAATCCCACTGAGCTGATTATTGAGATCAAAACAAGGAGTGTAAAGAGAACATAAATAATTTTGT
CCATCTGCTTTTCAATCCTGCTTCTTTTAGAAGGAGATCGTGTAGAGTTTTGCATGACTTTGCTGTCTGGGCCAGTAAAT
ATCACCACACCATAAACATAAGTTGTATTCCTAAGCTTTGAATCTCTGAGGAGAATCTGAGTTGGATCAAGAGGATAGAG
CTGGCGGTCAATTTCAAGATTACCCACAAAAGTATATAGGTTAGGGTTTGGGTCTTCACATGTAACCGTTCCTGCAAAGT
TCTTGAAAGAATCATCGTCATCCAGGGGTAAAGTTACCTCCAGAGATCTTTTCACCTTTAAGTTTGTTTCACCATCTAAA
TTCATGGTCTCTACGTAACAGATTCCATCTTCATAACTAGATGACAGAAGTAATAAATCAGCGGGGAAAAACTGATCCTT
CTCTACTTTTACCACATCTCCAACCTGAATCTTCATCCACGGCTTATAAGCAAATACCCCATCTGCTTTATGAACACTAG
CTTTCCGCAGATTTACTTTCATATCCTGAATAAATCTGCGCCAGTCTTCTAAAGCCTCCTTTGCCATACTGAGGCCGACC
ACAAAAGCCAAAGGGGCAATCATACTAACAGCAGAGAAAGGTGTGACAGGTGTCAGTGACAAAATTGCAGCTAAAAGGAA
GTACACATTTGCAACTCGACGGAACTGCTCGAAAAGAGCCTTAGGTAGGAATGTTATGATATTATACTTTGTGGTTGATA
TGTAATTCGAAACATATTTATAAGGTTTCTTCTGGTGCCTCTGAGGCTGGTTGCAAAATACTGCTCTTGAATATCCAGGA
CCTTGTAATTGATGGGGCCCGTCAGCATCTTCAGCCTGCGGCGTAATACACCCGCCAAATGTGTAAAGACTACTCCTCTT
GAGCTTAGCCCTGATCTTGCCGTTTGCCATTTCTCAGGTCTCAGCTCAACAAAATCATAAATATCTCATAGATTTCTCCG
AAAGAGCCAAGTGGTGAGTACCACTACAATAACTCGTACTGAACTTTAAATACTTCGATTATATTCAAAGCTCTTGAAGA
TAATTAACCAGAATATATACTTTGATCAACTATCAGCAGACCACAACCTGTAAAAAGAGCCCAGATGTAAAACAATGAGA
TCAAACACAATCCAGCTACAGAGAGAAAGTGCGAGAGAGACAGAGAGATTGGTAAAAAGAGACGGAGAGAGAGAGAGAGA
GAGATGGGGGGGGTTTAAGCAGGA
>Contig158 Contributing genotypes: 0.00%B493; 49.85%B493QAL; 17.56%B6274; 32.59%B7262
CAAAATTTTGTTTTACACTAACCTATATTATATAGATTGACTAGAAAAAATAAGACTATGTGTTGTGAAATTGACTTGAG
AGTTTCCTTGGTGAACTATATAGGAAAAGGATAAACAAACTAAAATCAAAACTAATTCCTTGAAGATTGGGAAAACGAAT
ATTAGTATGAAG
>Contig159 Contributing genotypes: 0.00%B493; 51.52%B493QAL; 48.48%B6274; 0.00%B7262
CAACAAAGCAGATTAGCAAGTCTCCCTTTAAAGCCTCCACTAACACACACCGTCCCCTCTCTCTAAATCAATCTCTCTCT
CTATCTCTCTCTCGCTCTCTCTCTCCGCTCACACATCGACTATACTTCATCGCCGGAATCTCCGAAAGCTTCATCCACAG
CTATACATACTTACAATTCGATTCCACCTAATCGAATCGAATCCATGGCGTCAACTCTGATATCAAATCCAGTAACATCA
TCAACAACACGCGAATCGCGCAAAAAGAAGAAGAAACTGAGCCAAATCACGAAAAATCAATCTCAAAACCCTAACAACGA
TCAAATCCCCTGGAAATCCGATTCGCAACAACAAATATACTCCTCCAAACTCCTCCAAGCTCTCCGTCATATCCGCGTCG
ACGACTCCTCCGCCGCTTCCGTTCCGCGTCGAGGCAAGGCGGTGCGCGAAGCAGCTGATCGAGTCCTCGCTGCCACGGCC
AAAGGAAAGACGAGGTGGAGCCGAGCAATTCTCACTAATCGGTTAAAAATGAAATTCAGTAAAAACTTACGGAGGCGGAG
AGTGGCGGTGCCTGGAAGTGATGCTAATAAGTCTATTAAGAAGGCGAAAGTTAGCGTGTTGAGGCTGAAATCGAAGAATT
TACCTGCTGTTCAGCGAAAAGCTCGGTTTCTCGGGCGATTAGTGCCTGGATGTAGGAAGGAATCGCTTCCGGTTGTTTTG
GAAGAAGCGAGTGATTATATTGCTGCTCTTGAGATGCAGGTTCGCGCGATGGCTGCGTTGGCTGAGCTTCTTTCCGGTGG
TTCCACTTCGGCTGCTGGTTCTAGTTCCCTGCCTTCTACGAGCG
>Contig160 Contributing genotypes: 0.00%B493; 80.52%B493QAL; 6.56%B6274; 12.92%B7262
GTTCAATCTAAAACGTAACTTTTATTCATTTGGAGCGTTAAACTAGTACAAGAAACAGAATGCAAAATACAAATGTGGTA
AGCGAAAAGCTAGAAAGGAGACACAAACAAACACTCCCCACGACGATCAGTGCCATGCATAGTACCATCTGATCAAGTTC
TAAGTCTCACGTTGATTGACACATGACATCTATAGTCGAAGAAGGAAGCCTCTAATTACGAATAGGCGGGGCTGGAAAGC
CAGTGGGGACTTCAAATCCCGGGTTGGGGATGAAGGTGTCATCATTACCGTGTCTGGCTATTTTGGGAACTTGGTGGCGC
AGAGCCTGGAATGAAGGGATTGATACTCGGTGACTTTGCTGGTGACTTTACTGGGGGTGATACAACAGGTGCTGGATCTT
CAGGAGCCAATTCAGGGTCTTTAGTAGGCGGTGGCTGTCCCTGAGAAGCACTTGGTGGGACATGCTTTCAACCTGAGTTA
GTCAATGCATCTCACTCTAGTGTTGATTGGAGAAGTAAATCTGAAAATGGAAATCGAGCATCCATAGTTGACAGTGTATG
GGAGGTTCAGACAAAAGTCTTCACCATGATTAGTGAAATATATTTAAGGGTTGGGAACATCCTACCAGTAAACCGTTGGC
TATCGGCAGTTGTGGTCTTTCGGAAAATAATGGATGTCCT
>Contig161 Contributing genotypes: 0.00%B493; 49.16%B493QAL; 6.71%B6274; 44.13%B7262
CCTAGTCGGAAAGACATTGGGTGATGAGTAAGTTACACCGTTAACCACCACTGTGGACCGAAACATCGGGGAGTGTGATG
CCCCATCCCAAACAGTATGATACGACGGTAGAAGGAGGCCTTCCCTCTGAGTGTTTGACTGGGACTCGTCGAATCTGTCA
GATAAAGTGTCATCAGAGGTGTGAAATTGCTGCCACTAGGCAATGCTTTGAGGATGGACTCAAAAAATGCCAGAGCAGCC
GCTGCAGAAGGGGATGAGGAGGAGTTTGGGAGTATTGTTTAGGTTACGAGGAACATCATCCTTAATTACTTCTCCGGCAA
CAGCAAACAGCAGCAATATGAGTAGAAACATCATGTCTGTGCCGACCTATCGCTTTGGAGAAAATGCTGCTAAATATAGA
GAAGCACGCCTAAAAGGGGAGATTCCAAAATCTAATTGTAGGAATGCAGACCAGGATCCTGACAATCAATTCGTACAGAA
AGGGGATACTATTGATCTTAATGACCTTCTCTTTACCAAAGAAAGGGATTACCTCATCAAAAATAACAATCAACAGGTTA
AGGCTGAGCACTTCGAAGGCAAGGTTGTAGCTTTGTATTTTTTGCCATTGCCACATCACACTTTTGATTACAACATGATA
AAGTGGGATGCATCATTTGTAATGGATGAATACAAAGAGCTACAACAACACAACAATTTTGAGGTCGTGTTGGTTCCCGT
TTCTGGAAAAAGCTCATTCAAAGATTCAACTGATTTTCCTCAATTTGTTTCTACCGACTATCAGCATCATTTTGATGTAT
TGTTTTCTTACATGCCTTGGACTGCCATCCCAGTTTTTGATGTAGCATCTAGGGAACGTCTTCAAAAAAGCTTTGGTTTG
TCCCAGCGATACATTTACTCCCGCCAAATGCTTGCCATTGTTGATCCTATGGGAAAGGTTTTGCAATATGATGCTTGGAA
TATCTTCTTTGAGTATGGAGCCTTGGGTTTTCCTTTTAGTGATGAAAGAATAGAATATCTGAGGGAAGAAGATGATGATG
TTATCAAGCAACCATCATTGAAGAAATTGTTGACTTCCCCTCAGCGTGATTATGTCATTTCAAACAAAGAAGATCAGGTA
CCCATTCACACTTTGGAGGATAAAGTTGTGGCCTTATATTTTTGTACTGGTACAAAGTCTCCGGGCAATATTGAGTTTTT
TGAAGAACTGAAGTTGGCTTATAAAGAGCTTGCACAAGTAGGAAACGTGTTTGAGGTTGTGCTAATTTATGGCAGAGAGT
TTGGGTACTCCAGTGATTGGCCAAGTGAAGAATTATTTTTGGAGGAGCTTAAGGGTATGCCTTGGTTGGCATTGCCATAT
CGAGACCCAAGGTGCAAGAAGTTGAATCGGATTTTGGAAATATCATCTAGTAAGCAAGATGCACCTGGTTTTGGCGGCCT
TGTAATGTTTGACCCTCGTGCGGAATTTATCGAACCATTTGGGTCTCACATCTTTTGCTTGTATAAGATTCATGGGTACC
CATTCACTCGTAGAAGAGTTGCAC
>Contig162 Contributing genotypes: 0.00%B493; 31.39%B493QAL; 37.29%B6274; 31.32%B7262
CGCCAATCAAACATATTAAGAATCTTATAATCACATTTGACACTTTTCACAGTGTTAAAAAAAATAAATCTATTTGCCCA
TACAAACAAGATTGCCAAAATGAAGAATGGGCTAATCACAAATTTAACATAATGTTCGATCAAAGCTTGAATGTAATACA
GAGACATGAAAAGCGCAAATTGTAAGGTTAACATTATATACACAACAATCCAGATCAAATTGGTGGCACCTAATGTGAGA
GCTTGAAGTAGAGAATCAATAAAATTGCGAAGACAAGGGCTGCAATGACAGAGCCAACAATCCACTTGTTCCTGCTCATC
CTTTTAGACATTGCACTCAAAATCTTTTTACTCTTGTCGATCGCATCATCTACGCCATGAAGCTTTGTATGGGAATGCAG
GAGAGTTTCCCGTTGTTGATGCAAATCCTCAAGGATTGATACACCAAGCTGTTCTGTCTCCAGCACAGCTCTTCTACTCT
CCCTGAGTCTATCACTTGATTGGTTTAGTCTTTCAGTCGACATTGCCAATCTTTCTCTCTGATCTACAGAAACCGCATGT
GCATCTACCATTCCAGAGTCCAACAATTCCTCATGAGCAGCAATATCAGACTTAGCTGATGTGAGTTTCTTAACTTCCCT
TTTCAACTTATTTAGATCAGATTTGTACTCCCTTAGCTTAGCAAGAAGCATAGCTTTCAAACTTGGCTGCAAGCTTCTTG
CCTCGAGATCCATCTTCCGTATCACGACATCAGCCTCATCCAATCCAGCTTGCAGTTCCAAAATCTGTTTGTTCTTCTGC
TCTCCATCAAGAAGAGCAGCCGAATTACATTTTCTCGACAAATTGGCAGAGAGCTCACAATACTGCCTCTCATATCCTTC
AAATACCTCACTCATATCTTGAGTCAAAGTGAAGATCTGTAGAGGAGTGGGTGTAAGTTAAAAGCAACTAGATCGCTTCA
GTTGTGTGTGTGGAGAGAGAGAGGGGGGAGAGATATGAAAGAGAGGGAGAGAGAGAGAGGGAGGAGACAGAATCAGCGTC
TGTTGCGGAGAAGAAGCACAGTCGTTCGGTTTCAGATCTAAGTGATCCTTCTTCGACGCCGAGGAAAATCTTCATTGAGG
ATTAGGACACATTCAATTCCCTTCGCTCCGCCCTTTTTACATTAACTGTGAATGTGTCCATTAATTTTTTCAACCCAGCG
AAGCTTGTATCGGTCACAAGGATTTCCATCGCTTTACATGCATCTATAAACTTCGTAGGAAACACCCTTCTTGTATCCGC
TACACTGCAGAACTTGAGCTTACCCACAACTTGAGCATCAACTTCTTATTTTTCGAGTCCCTGTGGTTATTGTGTTTGAA
ACACCACCAAATAGTCTCCAC
>Contig163 Contributing genotypes: 0.00%B493; 100.00%B493QAL; 0.00%B6274; 0.00%B7262
CTGCCAATTTAAAAGCTTGTGAATGCCCAGAGCCAAACCTGTATGCTTAGATAATTTTAGATTTCAAAATCGTTGCAAAT
GGTAAAGTGACTCCTTGAGATGCGTCGGATATGGAGCTTATTGAAATCTGCGGAGTCGAAGATGCGAGAGTCTGAACTCT
GAATCTCCCTTGTCTGAGAGCAACAATGGAGGCGACTGAAGAGGGGGAGAGGCAGAAAAAGAAGAGAGTTGAGTGAAGGA
GAAGATCTGCAGGGGCTGGACATAAATTGTAGCCCTTGTGTGCGTAAGATCTTCTATAATCTGCAACGCATTAACCGATA
GTGATGAAGTAAAGTAGCAGGGTAACGCTTTACGACCAGAGAGAAGACCCCAGAGCAGTGATATGCATGGCAGATAATTT
AACCAAGTTGAGTGGCAGAATTGATGAAGTTCTGTTCCATTCATCCCTACTTTGCAAATTATACCTCTGGAGTAACTGTT
ATAACCATGAAAATAGAAGAACGTTTAGATTTGGCACATATATATGTAATGGAGGGCTGTCCATGTATATATATGTCTGG
CACATATGATAGTTAACCCCCTCTCAAATTTTTTAATTTAATGGGTCCCCTTGTCTCTTTGTTTGAATATTTGTGATTTG
TGATGATAATCTTGGAGAAAAATGAGTTGTTTCTTTTGC
>Contig164 Contributing genotypes: 0.00%B493; 34.41%B493QAL; 32.62%B6274; 32.97%B7262
CCCACCATTTGGCAACCAACATCTTGATGTCTTCTCTGTCCATGTTAGCTTCTTTGCCTGTGTACCTCCATGGCTTTGAT
CCAGCAGCACAATAGAGTCTAGTCAGTCAATGTTGTCAGCTGCTTCCTAGAAGATAACTGAGTGGAGTTTGTCAATCAAC
TTTTTCAGCAACCAGCTCTCTCCTTCCTCCCAAGTCCTGATGAATTTCTCATTCTTTCTCTGAAACATATAAGAGCTCCT
TACTTCTACTAGACACTCAATTCTCGCATTCTCTTTTGTTATGCAAAATGGCCAGAGGAGAAGAGCCTGTGATCGGAATC
GATCTCGGAACCATGTACTCATGTGTTGGAGTTTTTCAAAACGGTCATGTAAAGATAATTGCCAGTGAGCATGGTGGGAG
GAAGACACCATCTTGTGTGGCTTTCACTGATACTGAGAGGCTTATTGGCGAAGCTGTAATTGACCAGGCTGGGATGAATG
CTGCTAACACTGTCTTTAATGCTAAACAGCTGATAGGCAGAAAATTCAGCGACTTGTCTGTACAGCGCGATATAAAAAAC
TGGCAGTGTAAAGTGTTCTCAGGTCCTTTGGAAAAGCCCATGATTTTGGTCAATTACAAAGGTGAGGAGAAGCAGTTCTC
GGCAGAAGAGATCTGCTCCATGGTTCTCGTAAGGATGAAGGAAATTGCGGAGAAGCATCTTGGAACAACAGTAAGAAATG
CTGTTATCACTGTCCCTGCTTACTATAATGACTCTCAGCGCCAAGCAATTAGAGATGCTGGAACCATTGCTGGCCTGAAA
GTAATGCGCACAATTGCTGAGCCAACTGCAGCTGCAGTTGCTTATGGTTTTGACAAGAAGCTGGCAGGAATCGTTAGTTC
AGACGGGGAAAAGAATGTGCTCATCTTTGATCTTGGTGCTAGTAACTGTAACGTGTCTCTTCTTACAATGGAAGATGGTA
TATTCGAAGTGAAGGCTACACATGGTGCGAGTCAGTTTGGAGGGGAGGATTTTGTTAATCGTATGGTCAATCACTTTGTT
GAGGAGTTCAGAAGGAAAAACAATAAGGACATAAGTGGTAATGCGAAATGTATGAGAAGATTGAAAAAAGAATGTGAGAA
GGCAAAAAGGTTGCTCTCCTCTGTCCCAGTGACCAACATTTATTTGGATTATTTTTACTACGATGACAGTTTCTCTGCAA
ATATAACTCGTGATGATTTCAATGAGTTAAACAAAGATCTGTTTGAAAGTTGTGTGGAGCTGGTCAAGAAGTGTTTGAGG
GATGCGCGGATTGATAAAAGACACATCCATGAGGTGGTCCCTGTAGGTGGATCTTCTAGAATTCCTAAAGTGCAGCAGTT
ACTGAAAGAGTTTTTCAATGGGAAGGAGCTGTCCATGGGTTTAAATACCGATGAGGGTGTTGCATATGGCGCAACTGTCC
AGGCTGCGGTTCTGAGTGGCAGAGGCGACGAGAGGTTTCAAGACTTGATGCTGTTGGATGTTAATCCCTTATCCCTTGGA
ATTGATATTAATGGTGAAATGTCTGTCATTATTCCTAAGAACTATAACATTCCCGCTAAAAAGTTTAAGATTTTTCCAAC
CACTACTGACAATCAGGTTGCCGTGTTCATCCAAGTGTTTGAGGGTGAACACAAATTGACAAAACATAACAAACTGTTGG
GAAAATTTGTATTCTCTGGCATTCCTCCTGCGCCTAGTGGTGTTTCAAAGTACATAGTGTACTTTGATATCGATGCAGAT
GGATTGTTCAATGTTTCTGCAGAAAATGAGAATTCAGAGCCGTTGGAGGAGATAAAAGTGCCAACTTACGAGGATAGATT
TTCAAAAGAAGAGCTTAAGAAGTTGGTACAAGAAGCTAAGAAGTACAAAGCAGACGATGAAGAGAACAAAAAGAAGATGG
AGGCAAGAATTGCTGTAGAGTCTTACTTCTATAACTTGAAGAACATCATCAGTGACGAGAGACTAAGTTCCAGATTTGGG
GTAGCCAGCAGGAAGAAAATGAAGGATGCTATTGATATCGAAAACCTGTGGTCAAATGGGAACCAGTTTGTAAAGTTGGA
GAACTTGGAGGAAATTATTAAGGAGCTCAAGGGACTCGCAATATTTTAACAATGCTGCACTTCTGGGAATCTTGATTTTG
CCGTGTTGATAAGTAAGAATTGCTCGTTTTCCAGTTGATCAGCTTGTGCAGAGGGGGTATTCCTAAAGATTGAGGAGGGT
TCTGTCAAGGTCTTGTACCTGCTTGTGTTTGCTTTGGTTGAAAATTCTGTTTTATATTTTATCTGGTATCATGTTCCATT
ATACAGCTTATATTACGTGAATATAATATAATTCTGGAAAATAATTATAAAATGTTACCTGGGTTATATGGTGACACATA
TGACATAAATAATATTCAAA
>Contig165 Contributing genotypes: 0.00%B493; 48.66%B493QAL; 10.49%B6274; 40.86%B7262
TAAAAAGCAGAAAAATAAAAAGATGAAAATGAAAAAGCTCCTTATGAGTAAGGACTATAAAGGGCATACAAAAGTAAAAG
GAAAAGAGAAAAAGAGAGGAGATTGATGGGGCTGGGCTACGTAGGGCCAAAAAGGGATGACTCAGATTTCATGCATGTCG
AATACTGTGCTACTTGATCTTCTCACTTTCATAAATTTTAGCTTACCAAAATATATTTCATGTGGCTAATAGGGAGATCT
GCTGCCAGGCTCCCTGGGGGCATTGCATCTGAAGCATTCCATTCTGCTAGCAAAGTTGTGCTCGTTGCATCCTAACCTGG
TGCAAATCCAATCACCGGACTTCCATGCAGAGCGTCCGCTGCTACCACTTCCGCCTCCAATACTTCCAAAACCTCTTCCG
CGAGAAATGTCAGCAGCACTGCCATCAAACCCTCCACCACCAGTTTCATCCTTGAAGGCTCCACATTTGAAACAGCTAGA
GCGGCTTGCAAAATTGTGAGCACCGCAGTTTCCAATATTACAGTACCAGTCTCCAGGCCTGACATCCGGACCTGTCAGGC
CAAATGGCGACAACCCTGCATTCCTCATCCCCGAGCCTGAGCCGAATCCAAAGTCGATCACACCTCTCTCAATGCTGCCG
TGCCTCGGCTCACCGCATCGCTG
>Contig166 Contributing genotypes: 0.00%B493; 57.73%B493QAL; 30.27%B6274; 12.00%B7262
GCATCCGGTGATTCATCAACCATTGGAGTAGCAGAGATGCCACAGCTTGAGAGAGGCAAAATGGAACTAACATCTTTGTT
CCAAAGACCTAATATATGATTCCTGCATTCTAGATACATATTAAGGCCCCCTTTGCGCTTCAATACCTCCTTAAACCTAA
TCTTCTCAATTGGACTGGCTGCACGAGCTTTGAGGCCATAAGATACTGCTGCATTGCAACCATTTTTGGCCTCAAGGAAC
ATGGTTGACGGTTTTGATTTCTCCTTTCTTCTAACCAAGCTATTATCATCATCCTGATTATCAGCATTAAAATTTCCGTC
ATGTACCAGAAAATTCCAATCAGCATCTCCTTCATAAGCCATGTCCAATTGCCTACGCTTTCTGGTGTTACGCATAGCAC
GCTGCGCTGAAAGTTTATTGTCTTTATCTTTAGGCGAGGGCACCAACCCAGTATCGTCAGTATGATTTTTATTACAATCA
GGAGCAGTGGATGGAGAAGAGGACCCATCGGCTACTTCATCACCAGAAAAATCACAACTTAATGCAGATGGTTCCTTGAA
TGCATTATCAGATGAATGGGTTAGATGGAAACTGGAAGTGCACCTTGGAACTGAGGTGTCAGACTTGTTAATAAGTGCAT
GCTCGGTTAGGCCATCAGATTTGTCACCATTTTGCTTGCAGTTCCAAGACGGATTTTCTTGGAAATCAATTTCCTGTTTC
TCGACTCCTAGTGATGAAGGTGATAAAGCTTTCTCCTCCTTTGCCTCGTCATGATGAAGGTGATAAAGCTTTCTCCTCCT
TTGCCTCGTCATGCTTAGACATTAACAAATTTGTCTCATGAGATGTCAATTTTTTCTCAGATAGACATTCAAATGACCCC
AAATGTTTTCCAGAAATCAGTTTTGTGGTCTCATTGCATGAATCTTCATATGAATTGTGCAACGAAGCATTACCAGAATA
AGACCCCTTAAGATCATGTTCAGGCTTTGAAAATACATTCTCATCCATATTATAAGCTTCACTGTTCACAACAGCCTTAA
ACTCTTTAACACCCAGACTATCAGTGAAGCCTCTGGTTGACGTTTCGACAGCAAAGAGATTGATAGTATGCACCTGTTCT
GGGGCAGATACAGACATAGGAATTTCAACTACAACATTCCCCAGATCACATGCTTTCTTGACAGGAGAAATTTTCACGTC
ATCCTCAAGAATTCCATTCCCAAAGGTAGGCCCCCGACTGGAAAGACAAAGGTTTTCTTTCACTTCAGGACAATGGGAAC
CTTTGGCATTTTTGGCTATAAGTTGGTTTAACTGCAGTGTTTCTAGCTTGGTTCTTTCGTGAATATCACATATCGGCTTC
ACTAATTCACCATTTGGGAGCGTTGAGACTATATTAGGACATGACCTTAAATACAGGTCAGATTGTTGAGAAAAGGATAT
GGTAACTGAATCCTCAAGCTTCACTTGGTTTCCACTGCGTCTATCATCAGAAGATCTCAAAACACTATCAGAAATCAGAG
GCCTAGAAGATAACTCTGGGTTTGACTCTGGAGAAATAGTACCGCCAGTGTGCTGCGCTTTTCTAATATTATTCCTATGA
CGCTTTAAATCCATCGTATTTTCAGACTCTAAATTTGAACTGCTATTAAATCCCACAATTTCGGTCATATGTTCCAATGG
GGACTGTGATATCGATGTTTCAGGCATTTGATCCTCTAAAACACGGCCAGAGCCAGCACTCAAACCATCACTAAGAGAAT
AAATTTTTCCTAACTGCTTTGACTTCATAGAAGTGCGAGATTTCCTCACTGAAACAGATTGTGCCTTGAGGAAAAAGGCA
GACAACGAATCTTCTACATTGAAATCTAAGCACTCATTCAAGCCACCTACAGTCCCACAAGTTCCTTCAACAACGACCGT
CTTACCTTCCTCTACAACCACTCCCTCTTCTTTAACTTTCTCAGCACTAGATTCCTGACCACACCCCTCATGCCCAATTA
TATCTAAATACTTATCTCCTATTCCAACAGATACACTGCTCTTCCTAGACCGCTTTAACTTCTTCTTATAAATAGCCAAT
GTATCCCCCATACCCCCTAAATCCTCTACCCCACTTTCTTTCTCCTCAATCCCCTCACCAACAAAACCCGCGTTTACCTT
CTTAGGGTTACATTTATTTTTCTTCTTCGCCATCATAGCCCCAATCGGCTCGTCATCATTCGAATCAACCCCAACCCTAG
TTTCCATCACCCTTTTCTTACCCCCTACCTTACCCCCCTCATCCCCCATCTTCTCAACCCCGATATGCATACTATCATTA
AACCCTAACCCAGATTCCTCCACAGACCCATCACACAACCCATTCTTACATTCCATCTTTATCAATTTTC
>Contig167 Contributing genotypes: 0.00%B493; 69.55%B493QAL; 14.36%B6274; 16.09%B7262
TTGGTTGATTATTATGGCTTTTTGTTGGTCTGGCCTTTCAAGCCAGCCTTGTGATTGTTTCTTAAGAACGGAGATTTTAA
TGGTGCTCGTTGTTGAAGTCTGAAGTTTCAACTCGGGCTCCAGAGGCGTAAATGTAATTAACATATCTTTATAGAATATG
AAGGCTTGTCGGAGAAAGGCCTCCTTTACTTGAATTTAAATTATCTATATTACTGTATTCTTATTCTTATGTAGTGTGAT
TGTTGCTTCTTTACCATGTTTGTTCGTCTTCTCCTGTATGAGGTTTCTATAATTGAAGAAATAGGTTTATC
>Contig168 Contributing genotypes: 0.00%B493; 100.00%B493QAL; 0.00%B6274; 0.00%B7262
CTCAATCGGTGCCCAATAAAATTTATTTGAGTTCGAGCCAGGGAAGGTATGACTGATGTTTGGGTTAACACTTACTGCTT
AATTGTGTTGGCTGCTTATAGTATCACTGTTCAGATTTGAGTTCGTACTCTGTTCGTTCGATTTATTTTCACGTGTATTT
GCAAGATGGCTATGTCTGTCGGTGCTAGCAGGAACCTGATTCTCTCTAGGAGGACTGGAGGGGTCGGTGACCTGAGTGAG
ACGACGTTTGACAATGCTGAGCTGACTCTGGAGCAGGTTATAGAGAATGGCATATACAAGGTGAATTGCACACACCAAGT
CGGGATTGCCACGGCTACTGAGGTCGGCTTGGCGTTCGATAGATACCCTATCAGGGTTATACTGGCTGCCGATGCTGCAA
CGGTGCCTGGTGATTCCTGCCAAATGTGTGCATCTTACTGGAAGGTTTGCAATGCTGCTGGAGAAGCCATTATGTTTGCG
AGAAAACCTCTTGCTAGTGAGATTGCTCTGGTTGCACTGTATGATCGGGTGCAAGGATTGGATGATAGGCTGTGGAACAA
CTATATTGCTATGAACTACACGGTCACAGCACCTGTCGCTACTAATGAGGTGGCTGGCATAACGGAGAGGCTATATGGTA
ATCTTATGCTGCCTAACCCTACTGCTGAACAGATAGCTGCTATAACTAATGATGTGGACCTCTTAATCAGTACTTATCGT
GCAGCTGGCATGGCACCTAGATTCAAAGTAGCTGAGAATGCATACCTCATTGGAGAACCCCATGGGAGGACTTTCGGGGC
GATTGGTGCACTTAGTGCTGATACTGTGGCTGCTCATGAGACCCTTTTATGTGCCAAGCTGAACAGGGACAGGATGGCTG
CAAGACCCGACAATCAGAATTTGAAAGCTGGTGTCTACACCTTGGGGGGGATGTGTGTCGCTGCGATGTTTAGGTCTGGT
TTGTTTGAAAGTTTTGAGCACAGGGAATTTTACACTGTTATATGCACGCCAACTCCTAATGTGGCAGGGTCCTACACTGT
TGCTGCAGTTCGCAGTCCTCAGGGTGCTCCTCCACTTACATCTATTGCTCTGTCATCAAACCATTCCATAACTGGCATCA
AGGTTTCTAGGACAATGGCTGAGCTTGCTAATGCCATGGTAGTTGGGTCTGGGTTAATGCACTACTTATTTAACCACACT
ACTGGTGGTCAGACTGTTTCTGGAGTCCTCTTGAGCACAATGGCAATGTACAAATTTATCACTGCTCAGACAGTTAATGA
AGATCAGCTTAAGATAACTAATGTCATTTATGAAGCTCTCCATCCTTCAAACAAGAGGGCAATTGCTAACATATTCTTTG
ATAGGTCTAGAGTTGTTTCTCATGGACGATGCGTTACTGCACCCAAGTACAGCAAGTTCGAGTTGGACTCCTTCATGGCT
CTTAGGGCAAACCCTCATCCTGCTGGCTCACACAAAGCAGCACTATGCTTACTCGGTCTTAAGCGGGTTTGCCAATCTGG
CCTAGCTGTTTTCCTTCCTTGGTCTGATCAACTGACTAACTGCATAACTATTTGCGAAGATGTTTTGAGGTCTGGAGCAC
GCGCACACATCGGGTCTGCCTACTACACTGGTGAGCCCCCAATGGTCCAATCATCAACTCTTGACCAGTACCTCCCAGAA
ATTGCTCAGTACATCCATACCTTCAACAAGGGTGACTCTCTGTCCATGTCCCCTCATCTCAGTGCTGAAGTGGCAAGGCG
TGCTGCCATGAATTGGCAGAATTTACTCAAGGACATTAAGGCTAAGGATGTTTCTGCGACTGCTGCTGAAACTGTTCGCA
CGTATTTGTCTGCTGCTGGAGGTGCATATTTAAACTTTAATCCAGAGGATCAAGCTACATGGGGCGCTGCTACAGAAACG
GTTCGAGGTGCTATGAACCGTATTGACGCTGTCTTCACCTAGGTCTACTGTGGAGTCCTGTTGGCTGTTCCAAGCTTGGG
CTGACAGGATGGTGGCAAACTGCTAAGCTTTTGTTTCTTCTTCAATCAAATCAACTTTATGACTATCTGTAGGACTAAAT
GCTCACTCTCCCAGTATGCCTTCAAGTCTGGCAATTGGGGGAGCCATGGGGGAAGACAACGCATTAGTCTTTCTAAGGGA
GGGTGGGATCATGGACCTTGGGGCAATGCAATAAGGCAATAGCGCATGAGCAACCCCTTGGTGAGCTAATTTATGGTAAC
TAGGATTTGAATTTGAGTTGTCGCATGTTGTGAGGCTTAAGTTGCACGGGCATGTTATGTGTTCTTCATTTGCAAAGACT
GCTATGAGGAGAAAGAGGGTGGCATGTGGTCTGCCAGAAAGCCCTTGGTCAGCAGCTTATTCAAAAAGATTGGCTCTCCC
TTAAATGGGATATCCTACCAAAAAAGATGGAGAAGTAGTCATGGAGCTGTCTGCACCTTCTGTGCTGACTTAGGCCTCAC
AACAAAAAACCCAATGGCAAAACACCAGCACAGTTGCAGCTAT
>Contig169 Contributing genotypes: 0.00%B493; 34.80%B493QAL; 32.37%B6274; 32.83%B7262
CGAACTGCAACTCAGGCCATGTCTCAAAATGCTAATGGAGAGGATATAAACGATGCGGCGAGCAATCTTCCTGGCCCTGC
TGCTCCTCCTAGACCCTTTGATTTGAAAGATTACTGCGAAAGGCAATACCTTTAGGCGACTTGCACATTATACCAGGAAC
ATTCAAATATCCAGAACAAACGCTTATACAACTCATCTCATTACAAGCATAGCACAAGACACAATTGGTTTTACATACAT
CTATCCGATCACATGACTTGAAAAACACCATCCTTGAGGCCACTTATTACTATTTTACAATGGCAAGGATGAACACAGAA
AACATCAGAAGTACAACATGGCAATTAAGACTTAGTGTAGTTTGTTCTTCTGTAGGACCGTAACATCCAAATTTGTCTGG
TAAGTTCTAAGCAGCGCTTCTCCACACCATCCATGGCCATCATCGACGGTTGGCATCCTAACTTCCATGAAAGGATTCAC
TGGAGTTTGAGCGCCGGGCATAATCACTCCTGCTAAGACTCTCAGAACATTAGAAGCATCAATATCCATGCATACAGTAA
TCTCTGGATTGCCTTTTGGAGCTGGAGGTATCCCAGTGATTTTGAAGTAGCCCAGCATATGGTTCTTTTCCACTACTTTC
TCATCACCTTCATAAACAACAATCAATGCCTCTGGTTGGTTATCATGAACAGTTGTGAAGACAAGCTCTTTCCTTACTGG
CATTGCGGTGTTTTTAAGTATGATTGGTACAAAGCAATTTCCATCAGCTCGAACTCCAATGCTCAATGGTGTGGCCTGAA
TGGTCAAGAGGTCCAAACTGCCAAATGGATCGCTGATCCCTGAAGCCACTGCTCCTTCCAATGCTGCTCCACAAACGGCT
GCTTCCAATGTGTTAATTCCATCATATAGTTCCTGTCTTTTGCACACACCCTTGACAAGATTTGTTACCTTTGGAATATT
CGAACAGCCTCCAACAAGTATTACATCATTGAGATTTCCAACCTCCACTCTGGCATCATTCAAACATTGCATAACAAGCC
TTTCACAATGTTCAAATATTGCCCGGTTCACTTCCTCGAATTCTGTCCTGTCAACAACCTTACATATCTTTGTCCCATTT
CCCAAGTCAACATCAATTTGAACATTCTCTTCGTAAGACAGCTTATGTATGGCATCCTGTGTCGCAACACGAAGAAGCCC
CATTATCTTGATCTCATTGATGCCGCGACTTGAAATAAGACTATCGAAGTCAGGTAAGAGGTGATGCATCAGATTCTGAA
GTAAATCTTCACCCCCAATAGTGGCTCCTGCTAAGGCTTTTATTTGTGACACCCCACCTGCTGTTGCAGTCACGGCAACA
TCAGTATACCCAGCACCCATATTGAATATAAGAGCGATCTTTTCACTTCCGCTACCCATGTTCTCATGTACATTAACTTG
CTGTTCTTGTGCATACAACAACGCAACGGCAGTTGGTTCAGGCATTAACCTCAGAACATGAAGGCCTGCCATAGCACATG
CTCGCTCAATTCGGGTGATTTGAAACCGACTAAATGACACTGGTATTGTCAGAACAATATTCCTGACAGGACGTTTGAGC
TGAACTTCAGCCATGGCTCTTAATTCAACCAAAAATATTGCAAGAACTTCTTCAGGAGTAGTAGACCTCCACATATGATT
GACCAAGGCAGCAATAAAAGGTCTAACACCTATATCCAAAGTCTGTACCAAAAAGGGGAGGTTCTTGCTTGCATGGACAA
CAGGATCAGTGTCAACTCTACCAATCAAGCGCTTCATGTTGAAGATAGCAGCCCCAGATAACACTTCATATTCATGAGAA
AGCTGATTATTAACTCCACCTGTAGGGGTCTCATCCTTGAAGGTGACATAAGATCTCATCATCTTCTGGTTCCTTGTATT
CTTGAGGAGCTCGACCTGAGAACCATTCCAAAATGCAACACTACATTGAGAAGTACCAATGTCAACACCAATTGCAATTT
CTGGAAAGGGTGATGAAGACTTTTCCTCTGCAGTTGTTTCGCTGTCAGATGCCACAGTATAAGCTTGTTCAGCCATGCCT
GCAATTGCAGTGTAGAGAGAGAGAGAGATTGATACGGATAGAGAGAGAGAGAAAGATGGAACACAAGTATGTTTAGAGAT
GGAGTGAAGTGATGAAGA
>Contig170 Contributing genotypes: 0.00%B493; 100.00%B493QAL; 0.00%B6274; 0.00%B7262
GCAGTCACAGCCACTGTCCTGCTTGTGTTTTCATTATTTTCTCGGATTTTTTTCAAGTCGAAAAAAATTAGCCCTCAATT
GCCACCAGGTCCTAGAAGCTTTCCTCTAGTTGGGAACCTCTTGTCTCTTGATCCTGACCTGCACACATATTTTGCCAGCC
TTGGTAGGACTTATGGTCCGATTGTGACGCTCTGGTTAGGCCATAAGGTTGGTATCGTGATCAACTCGCCTGAAATAGCA
CGCGAGGTGCTTAAGGACCACGACACCACTTTTGCTAATCGCGATGTTCCAGCTGCAGGAATTGAGGCCACTTATGGTGG
CAAGGATATTGTGTGGACACCGTACGGGCCTAAGTGGCGAATGCTGAGGAGGGTGTGTGTGAGTGAGATGCTCAGCAAGA
CTACTCTGGACTCTGTTTATGATCTTAGGAGGAAGGAGATTCGACAGACTATTGGCTACTTCTACAGCCGGAAAGGGTTG
CCAGTTGATGTCGGTGAGCAGATGTTTCTGACTATTATGAATGTGATTACTAATATGATGTGGGGTGGTACAGTCAAGGG
GGAAGACAGGGCTGGCCTTGGAACAGAGTTTCGGCTTGTGGTGAACGAGATGACTCAGCTGTTGGCTACCCCTAATGTGT
CCGATTTTTACCCTGGTCTGGCCCGATTTGACCTTCAGGGAGTCCGGAAAAAGATGAAGGTATTGGCAAAGAAATTTGAT
GATATCTTTGAAACTATGATCAAAAAAAGGCAAGAGATGGATGGACAAGAAGGTAGTAAGGATTTTCTGCAGTTTTTGTT
GAAGTTAAAAGATACTCAAGATGCCAAAGAGCCTTTAAGCATGAACCATCTTAAATCCTTGCTCATGAATATGTTGATTG
GTGGGAGTGATCCAACTTCGAACTCAGTGGAGTTTGCCTTGGCTGAGATGATGAACAAACCGCAAATAATGCAAAAACTG
CAAGAGGAGTTAGACAGTGTAGTGGGAAAAGACAACGTTGTCGAAGAGTCTCATCTTCCCAAGCTACCTTACCTATATGC
TGTTATGAAAGAGAATTTGAGATTACATCCTGTTTTGCCACTCATGGTACCTCACTGTCCAAGTGAGACATGTGTTGTTG
GGGGGTACACCATCCCCAAAGGGTCTCGTGTTTTTGTAAATATTTGGTCGATAC
>Contig171 Contributing genotypes: 0.00%B493; 37.64%B493QAL; 34.75%B6274; 27.61%B7262
TTTTGGGAGAAACTTCAGAAAGAGCAATTTGCTATTACTACTGTAAAACCTTTAACTTACATACTAATTAGAAGAAACAT
GTTAGATCTACAACCCTGCAAGTCTTTCGCTAACCATAAAAGATTGGTACCTAATTAAGGATTAACAGCAAGCAAAGTAT
TTTGATGCTCAGGTACATCTCATCTCTGTGGTTGATCTGGGCCTGAAGCTCCAACTGAAGGGGTATTTGTGCCACTGGTT
GCTGACCCATTCTCGGCTGGTGGAGGCACACCCCATTTGCCTTCAGACTCAAGGGGCTCGAATACATGTACTCCACCATC
TGATAGACCCAATGCAAACTGATTCGGTTCTTGTGGATGTGCAGCGATCACTAGTGGATGGATATTAGCATTGCTGACAT
TAGGTGAGAGATAGGCCAAAGGACTTATACGGCATCGTAATCGAAGGTGAGTAGCAGTGAATATGCACAAACTTGCATCC
AAGAAACTGGCATATACGAGCTGACTATCGCATGAAAACGTTGCATGAGATATGGGGGCAGCAGATTCTCGCGGGACCCA
CTGCTTCACGCATTCTAGTTTTGTTGTTTCATATATTGCCAGTTGAGACTCATGTACAACAAGAAAATGCAACTGATCCT
GGTGAAATTGTACTCGAGTGTCTGACTGTGCTGTTGCAGTCCTTCCAGCTGGAACCTGCAAGTATCTGCTCTTTTGCATT
TCCCATCCGTCTGAACTCCATACACAAAGCTGAGCATCTGCACCAGAAGAAACTAGCACGCTCAGTACATGAGAGAAAGC
AAGCCCAGTGATTCTTTTAGAGTGACCTTTAAGCTTGCTTTTGACCTCATCCACACGAACATTGTATATCTGAATAGTAG
AGTCATCCATGCCAATAGCAATAATATTGTTGTCTTGAGGATGAAATGCAAGAAATGTTGCCGCAGGTGGTGGGGGCATA
AACGTAGTCATGGTCTTAAAAGTCATCATGTTAAACAAAGATATTTTTCCTCCTGATGCTGACATCACATAGGAATCATT
TTTGGACAATGCAAAGCATGCAACTGCATCCTCAGGGTTTGAATCAGCAATGTCGTTGGTCATTAGAATGCCACTTGATG
GTTGCCATAATTGAGGGGAAACACTAGCTGTTGCCTTGCCATTTGAATTTCTTTCGCTTCTCTGCCATTTCCATAAAAGA
TGAACTGCATTTGATGCTAATGCCAGTATAGCATTACCTGAATTTGTATATATCAACCTTGATATCTTAGTCACCCTCAT
ATTTTCAGGGAGCTTCATTGAGCGACACTGGGAAGGTTCAGTGACTTCTGTGAGTTTCCAAATCTTTGATTTGTCATTAG
ATTCTTCAGTGATCCTCGGCTTAATGTCCCCTAAATTTCTGGCATCTCCATTCATTGCAGAAATAGCAACGGCAGATGAG
ACCCTATCCCCAAGTCCTGAAGTACCAGCAGCAGTAGCAGCTGCAGATATTGTGTTTATTGAGGGCTTCAGCGCTTCAGG
AGCCCTTGAAGCATCATAGGATAGATTCTCAATTGTGCGTAACAACCGAAGGCCATCGGAATTTACAAGAATTTTGATTC
CATTATCATTGGTAGACACAGCTAACAACGAACCATCCTTGTTAAAGCGGATACGTGGACTTGCTGGAAGACCTCCATCA
GCATCAATACTTGTCAAAATTTGAACATTGTCCATATCCCAGAATTTTATGGTAAATTCATCCCCAGCTGCCAAAAAACG
ATTTTTTGTTGTATCAAACTGCACAACGCCCAAAGATCGTTTTCTGAAGCCTAGGTATGTCCTTTTTACAGCACCTTCAC
TTTCATTCCATTCAACAATGTGTGATTCCCCATCTTTGCTAGTCCCACATGAAAAAAGCCTTGTTCCATCAGCACTATAG
GCCATAGTTGTGCACCACCGACCAGGAGCGTCGTAGTCAACTCGAGAGCCCAAATTGTCATACAACCATGCTTTTATCTT
ACCATCTAGAGCAGTGGAGAATATAAACTGAATGTTTTCTTTGTAGTGAGGGCATACAGAATAAACTGGAGCTTCGTGAC
CTTCAAAAGTGTATTGTTTTGCTCCAGTTGTAGCATCCCAAACCTTAATGGTCTTGTCATCCCCACAGGTTATCACGCAG
AGTTGCTTATTGGGATGAGAGAATGCAAGATCATTTACTCCACCAACATGAGCATCAATCTCCAGATGCTGCCTCATATC
TTCCCCACCATGATAAGAATATATTTGTACGATATGTCTTGAATATGCCACTCCGAACAATGAACCATCTGGGCTCCAAA
TCACTCGGTTCACAGAAACGCCAGGATCTTTAACTAGAGCAGCCTGCAGAGGCACCGAACAAGCACTGAGATCCCAAACT
TTAAAGTTCTTGAGAACAAGTCTCTCTCTGGACCCAACCTCCCATAATCCTATATCTCCCACGTTGGTGCCAACCAAAAG
TAAAGTCTGCTGAACTGGATGAAAATCCATGCTCATAGGAGAGGACCCTTGATTTAGAGTTCGTGCGACATTTTTGGGCA
GGTCATCGGGTGCACTAAAAGCCTGACTATGGCCATGGCCCGAGAATGACATAGGTAACACATTAATAGGAAGATTCACC
TCATCAGATAACCCCAGAGGCCTTGTTCTTTTCGCAACGTGATCTGAATCTACAGATGGATAATCTAAAGAAGGATTTGT
TTGTGGCGTCCTTGGATGCTTCAAAGCAGTTGGCATTGACGGGCCACCAAGACCGATAGCTCCACCCGAAACTGCGGGGT
GGGCAACTGTAGGAGGATTAGACATCCAGCCAGCAAGAGGCGTTGGAACCGGTGCTGCTGCAGGTTGAAACGGCCCATGT
GCACCCAGAGGAGGAAAGCCTCCAGCTTTTGGCAAAGGTCCAAGCAGCGGATTGGGGGCAGGAGATGGAGCACGTGCACC
GTTTGGTTGTGCACAGGAATGATCCACAAATAAAGTTTTGATATCTGGATTTGGTCTGGGGTTTTTACAAAGTTGATGCT
GCCAATTCAGACTTTGGTTAATGAGAGTACGCAGCCTCGAATTTCTGAGGTTAGGAAATTGCAATTTTTCACGAAATAGG
GGATTTGCTTCAATAAGCTTCTTCAACTCGACCAACATAATTGCCCTCGCAGATTTTGTATCTCCATATTTTGACAGCTG
CTCATTCTCCCTGAAATTCTCCAATGTTAAAAGCTGAGTAATCTCTTTGAAAAGGTCTTCATTAAATGATGCAAAAACTT
TAAGATCCTTTACCAGTATTTCTACAGCTTTGGACCGATCATTCTTATCCAGTGCCTCTAGATACTTCTGTTTTCTTATC
TCAAAGAAGATTTTCATTGAATACCGGTTGTCATCAACCTTTGTGAAGCCCGAAAGGTATTTCTCAACTTCATCCCAGTT
CCCACTATGTACTTCTTCCTCGAAGTATTTCATATTGAAGTAAAACCCAGATTCTTGTTCAAGCTTGTGAACAGTCTCCT
TAAATTTCTCCTCATCAAGAAACTGCAGAATCAAGAACACAAGCTCTCTACTGAGAGAGGACATTGTGTCGAAACCACCG
CCTCCAACTAGAGATGATCCCAACACAAAGACTTGATCTTTCTTTCAATCTAGAGATGTATCTCCCTCTACTTTCTCTCT
CTTGTATATATTATGTGTGTATAGATGGGTCTGTTTCTGGCAATAAATATGGGGTTTATTTTCTCTCTCTAGTCTATCGT
GGGCAAGAAATTAAAATACTAGAG
>Contig172 Contributing genotypes: 0.00%B493; 93.57%B493QAL; 0.00%B6274; 6.43%B7262
AGAACCAAAATAGCACTGTGCCAAAGCTTTTGTCAGTTCTGTTTTGCCAACACCAGTTGGACCACAGAAAAGCATTGCTG
CAATTGGCCTATCAGGATCTTTTAGGCCGACTCGGGATCTCTTAACAGCTCGAGAAATAGCAGCAACAGCTTCATGTCCG
GGAAATTGTAAAGCTTGCCGCTAGCCAGGCACAGAAGAAAGAAAAATTATCCGAGTACACAAGTTTTAGTCGTATAAACA
CTTCGAATGGTGATTTAGATCCATTTGAAGGTCTATATGTCGGTGCCTTTGGTCCTTATGGCACAGAGGTGGTTCAGCTG
AGGCGTAAATATGGGAACTGGAACAGTACGAGTGACAGTGAAGAATCCTCTAACATAGATTTTTTTGAGTATGTTGAGGC
AGTGAAGCTTACTGGGGACTTGAATGTTCCTGGTGGCCAGGTGACATTTCGTGTTAAAGTCGGGCAAGGGAATCGCCTAT
CTAATCGAGGGATGTATCCAGATGAATTGGGAGTGGTTGCAAGTTATAAGGGGCAAGGAAGAATAGCAGATTTTGGGTTT
AAGAATCCAAAGTGGGTTGAGGGTGAACTTCTTCAACTTAATGGAAGGGGAATGGGGCCATATGTCAAAGGTGCAGATCT
CGGTTTCCTTTATGTTGTACCTGAGCAGAGTTTTCTGGTACTCTTTAATCGTCTTAAACTGCCAGAGTGAACCACACTTT
TCTTGGTCTAGTATACCTATATTCGCTCATACTTCTGGACCCAGTTTTACTTGTATTTTCTTCTGGTAGAGGCAAGTTTT
CGCTACTATGTACCTACAAAAGAATTTTGCTTCTATTTTTCACGTCACCCCCTCTGTATTTTAAGCTTGCAACTCTTTGA
AGCTAAA
>Contig173 Contributing genotypes: 10.13%B493; 32.40%B493QAL; 30.13%B6274; 27.34%B7262
TACTACATCAAATCCCTTTATGAAATACAATGGGGGAATAAAGAAAGAAATCTATCGTCTTCAATGATTGTGCCTATCAC
CAAAGAGCAACGGCATCAAGTCGACTTCTTGTGCCTAAAAAAGACAGTGAAAAAAGTTCCAAGACATCTCAAATCAAATC
AAAACAACTTACAGAATAACAGCAATCTCGACAAGGTTTACAAGTTTTCATCTTTCCCACATCCAGCGCAACAAATTCCA
TCACAAACTATAATACACACACAAACACTACTAGATTAGATGATATGTTGTTCTATTAATGCGCAGAACAGTTTGTCTGA
CAATTGCTTTTCATGTTTAATTTTTCCAGGCAAAAGCGAGCACTCCAGCATGGACAGGAACAACTCAGAACTTTACTTGA
AGAACTGCCAGATCATTCAAGAGAATGAGAGGCTCAGGAAGCAAGCTGAGGAGCTGAGACAGGAGCATAGGGCTCTGTTC
ACCGAGCTGACACAGCGAGTTGCTGCTCTCATCTCTACCCCACCTGCTGCCGATGGCAACTCCAAGAAAACAGAATCAAA
GAAATGAAGCAAGCATCAACCTCATGGCAACTGGACTTTTAACAATTTTGTTATCAGTCCTTGTCCTAAGTTATCTTTTA
TTGTTGCTATTGCAGAATAATGTTTTATTGTCTAAAAGGAATTAGTGATATGTTTATCCATGAGTTCTCGTTTAAGATTC
TAAGTGTAATCCAGCCCCTCCTGAAAGTATTTATCAATCTAAGCATAGCCTCTGATCGGTCTGAGAAATTCTGATAGAAT
GCTTTTGAATACTTATAGGCAATGTCAGCAGTGCACTCAGCATCATCTTTCCTGCATATCTCTAATAAACTGGAGCATGA
AACGCAGTCGTTTAGATAATCTAAATAACACTTCGAACCGTCTTAAATTAACAACTGTTCCCTAGCAGACTGGAGTTGAC
ACGATTGCCGAGAAATAATGATCGGAGCGATCACCGCCGCGGCGGCGATCAGAGCAGCGTCTCCGATCAGTAAAGGCGGT
CAAGTATGAATAGATACAATGTGGATTGTGGTGTATGTATAGATAAGAGTAACGGGATAAGAGGCTTTTTTAGAAACGAG
ACATGCGTTTCCTGCCTACACGGCTTTCACGACTTCTGTACAAGCGTTACAACTTACTTTTAAG
>Contig174 Contributing genotypes: 0.00%B493; 79.60%B493QAL; 9.05%B6274; 11.35%B7262
TGCGTCTCCACTCTGTGCCTGAGCCAATCCCTTCTTCCATGCTATAAGCTTCAAAAACTCTCTCAAAACTGAAATTGGTA
ATGTAAGAAGAGTGATAAAAGATGCAACACGAGAAGCATCATAAGGCTCTGATGCAACACGACGGCTGAAATAGTCGCAT
ATTTCACCTATTTCAGCCTGGGTAAGCTCTTCTTGAGCGACCGCTGGATTTTGCTGCTGTTGTTGTGAGTGATGAAATCT
CTTTACACTAAGAACTTGGAGAAGAAGTTGAACTCTATGCACACTAACAGCAAATACATACCCCCCCACAAAAAAACGCA
AGGCTGGCTGCTCCTGATCAAGATTTAATAATGCACCTTCGTTGTCCTTAAGAATAGATCCCAAGATCTCTTTCAATAGA
TCCGGTAACTGAGCAAAAAGCCACAATACTCCCAAGTATTTCAGAATTCCTCTAAGAACTTTCTTAAGAGCAACAAGCGG
AACCCACCCGCCACCATAACCTCCATCATCACCAAGTCCAATTATTGCAGTATTTAGTTCACCTCTAACATGAGCTGGAA
CACTTGCTCCTGGTGATCGGCGCAGAGGCAACCCAGAACTAAGAGCCGAAGGTGAAGATGCCGGAAGAGAATTTCCGGCA
CGACCAAGACCATTAATTTGGTTACCTAAACGGGATATTCCAGCAGAGCTGGGAATGCCAAGGCGGTTTCCACTGTTAGC
AGACAATTGTGCAACTGATCCTGGACCTGTACCTAGACTTGCAGCATTGGAATTTCCCAGGCCAACTGCTTGCTGTACAC
CTGTCAAATGAGGGTCAAAGCCATTAAGTTCTTGAGCAACATGCTCCATGATGAAGGGGCGAAACTGCGGACATGGTAAA
GATCCTCCGGCTGTTGGGCCTCCTTTGGGTGGTGTTGCTGGTTGTAACCAAACTTGATCTCCAGCAAAACACCGCATATC
AACAGCAAAATTTTTGCGATATATGATGCGAATCCAGTAGGGGCCACGAAGGACAACAGAGACATCGATGGGCAAAAGTG
AACTAGGAACAATGCCAGGACCACTACGCCCAGCAGCAGCAACAGCGGCCAACATTGCAGCAGTCTGAGGGTTGTGAGTA
CTAGGAGTGCCTGTATTAGTAGAAGCACCGGTAATCCCCCCAAGACCAGATGAGAGCTGGCCAGTATTTGTACCCGAATT
GGTTGGTCCCTGAGATGGAATATACCCACTCTGTTTTGCGACGGTAGGATTCAGTGCAGTAATACCAGGAAGCCCAGATA
CCGGAGCAGCTCTTGCAGGTCGTGTCGCAGCCGCAAGAGCATGTAGGGGTCCCGCAGTCAAGCGAATGCAATCCAAAAGC
GATGCAACTTCAGCTCCATTTATAAAATCTTCTAAAAACTTGGTATGCGGCCAGAGCTGATCAGGTGAAACATGCATTGT
ACATCCCTCTTTACCAGATTCCCATTCCACAACAAAGCGAGCAAGAACCCCCGAGCCAAAACTAAACCACAGACTCATCA
ATCCAACCGCTTCAATTCTAAAGGCCCTCTTCATTTGTTCTGAAGACTTGTCATTCCCTTCACCAACACCTTTTACTCCA
GCTGATACTTTACCATCATAAAATGTACTACTGTCTTCAAACCTTTCTTCTGAACTTACACCTAGCAGTTTTTGCATTCC
AAGAGCAAACATCCTGGCATTAGAGAGTCTTTGAATATCTGCTACCAACTTTTTGATGCTATCAGCCTCAACAGAGTTGT
AACTCAAAATAACACCTTCCACGTCATAACGAATATGGGAGTCTACATCAGATGCATTTGCAATACGAATACCAGAGCCC
CATGAAGTATCATTGCTTCCCTTTTGAAGATCCCACAAGTCCCTAAAGTGCTTATCACTAATCTTGACATCCCAATACAT
GCTTCCTGGTCGGCCAAGCCGCAAGCATATGTTTTTCCATGTATCTCCTCTGGAAGATGGGAGTCGAAACCACAAGTTTG
AGGATACATTTCTCAAACCGACTTCTTCAACATATGGAATGTCAAGTGCTTCCATCTGACTAGTAAGTCGGGCATGCTTG
ATACAAAGAGAGCAATGACTAACCACGTGGAGAAGTGCTGAAACATAAATATTGGAGGCTGCATTCCCTTTATTTGCCTC
ATCTATAAGTCTAGCATAACTGTATCCATCAGTTTTACTAATAGCTTTCGTGACCATCTGGGATGAAGAAGTGTAGTAAG
GACCATACCTGCAACTGATGCTGCATTTTGCAACGCACACCTTGTTACCTTGGCAGGATCAATGACACCAGCATCAACTA
GGTTCTCGTACTTGTCGGCCATTGCATTATAACCAACCTCCCATTCACTGGCCTTGACCTTCTCCACAACTACCTCCCCC
TCAACCCCAGCATTTTGAGCTATTAGAGACGCAGGTGCAACCAATGCCTTCTGCACAATGTCAGCTCCTAGACGCTCCTC
CGGGTCCTCCAGCTTGGCTTTGATGGCAGGAACATATTCTGACAAATGAACCAAGGCGGCACCACCACCAGGCACAATAC
CTTCCTCAATGGCAGCAAAAGTTGCGTTCTTTGCATCCTCAATACGAAGCTTACGATCCTCAAGCTCG
>Contig175 Contributing genotypes: 0.00%B493; 85.55%B493QAL; 14.45%B6274; 0.00%B7262
TTTTTTTTTGGAAAAAAAGTTGCAGCATAACATTCCAAGGAGGGCAAATGAGTCCAGGAAAAACTCCTAATTATCATAAA
TATAACACAATTTGGTCGATGATGATGATACAATCAGACATTCAAGAAGATAATTGGACCAAATTACAAACTCACGTTCA
AATTACAGAACAAAAACAAAAAAAAGAAACTGTTCTACTTAAACAATTGGATGCCAAGTGC
>Contig176 Contributing genotypes: 4.56%B493; 31.80%B493QAL; 32.46%B6274; 31.18%B7262
CAAACACATATTCTAGAGAGAGAAACTCCCACACAATTCTCTCCCAACATCTCTCTCCACTTTCATCTTATTACATGAAC
TCATACATGTCCGTGTGTTTATGTTGAACTGAAATTTGAGCTGCATTTGACGACGAGGAAGTGAATTCCGGTGCTTAGAT
CACTTCAGCCGCACGTTTTGAGTTGAATTATGCGAAGTTGAATCTTGATTTGTGTGATTCTGATCAATTTTGTGGAAATT
AATAGAATTCTCGCGAAATTAATTAGAGGTTTGGAAGTGAAAGTTAATGTGCCTCCGATCTTTGCCGGAGGTGCTGGAAT
TGTCGTCGGAGCTGCAGATCTGAAAATTCGATCGTCGTCGGAGAAATTTTCGAGTATTTAATTTTGTTTCGAAGAATACG
AGATTCGATCAACCAAAAAGTCGAGTGAAAGTATTCATGGAGTTACCGCAGCCTCGTCCTTATGGAAGTGCCGAAGGCAG
AAAATCAACGCACGACTTTCTCTCGCTATATTCACCGGGGCAGCAAGAATCGAGATCTTCTCAAGGTGGTTTCTTAAAAA
CACATGACTTCTTGCAACCACTTGAACGAGTAGAGACTGATCAGGGCATATCCAAGGAAGGAAATAAAGGTGAACCACCA
ATGGAGAATTCTAGGCCACCTGCTCTTCCAGCAACTAATTCAGTAGAGCATATTCTCCCGGGTGGAATCGGGACTTACAG
TATAAGTCACATTTCTTATCTAAATCAGAGAGTTCCGAAGCCAGAAGGTGTCGATACTCCGCCAGCACAAGCAAGTAGTA
GTAACAGAAACGATGACAATTCGAATTGCAGTTCTTACACCGGGAGTGGATTTACTTTGTGGGATGAATCTGTAGTGATG
AATAAGGGACAGACAGGGAAGGAGAATAATTTTGCAGCTAAAGAAAGACATGCTGTAAGAGAGGTGGGAGTACACGTAGG
TGGACAGTGGGCAACGTCGCTGGAGCGACCATCACAGTCATCATCCAGCCATAGTTTCCTCAACAAAGCATTCAGTTCAC
TATCATCTTCACAGCAATCGTTTACAAAGAAACAAAGCTTCATGGACATGATAAAATCTGCTAAGAATGGGCAAGAAGAC
GAGGAAGAAGAAGATGATGAATTTGTTATAAAGAAGGAACTATCACCCCACAATAAAGGTAATATATCAATTAAAGTGGA
CGGAAAGGGTACTGATCAGAAGCCTAACACTCCGCGATCAAAACATTCTGCAACAGAGCAGCGCAGAAGGAGCAAGATCA
ATGACAGATTTCAAATGCTGAGAGGGCTTATTCCTCACAGCGACCAAAAGAGAGACAAAGCATCCTTCTTATTAGAAGTT
GTTGAGTATATTCAGTATCTGCAAGAGAAAGTGCAAAAGTATGAGGACCCGTACCACAGATGGTCACAGGAGCCACCCAA
GATGATGCCATGGAATAACAGTCATAGAACCGTTGAGACTTTTGATGATCAATCTGGTGGTCCAAATTGTGGTTCTGGTC
CACCATTAATGTTTGCTACAAAGTTTGATGAAGCCAACACAAACATCTCCTCAACAATGCCACGTGGTGGACAGGGCCTT
TCAGAATATGAGATAAGCACGGCTGATACTGTAAGGGAGATGGGTCATCACCGTGTACTAGCAAATGGTGGGATGACCCT
TCATGTGCCACCACAGCAGACCATGTACTCGCATAAAGGAAGTAGCAGTGCAGCAGTCACGCTTCCACCTCGAGTCGCAT
CTAATACAGAGATCAGAACATCTCATCCTCATCCTCAGTTGTGGCAGAGTAAACCCTCTACGACAGAGTCCACTACAGTA
CGCGAAAAGATAAAAGACCAGGAAATGACAATTGAAAGTGGCACCATAAGCATCTCAAGTGTCTACTCCAAAGAGTTGTT
GAATTCTCTTACACAATCACTGCAAAGTTCTGGAGTAGATTTGTCACAGGCCAGCATCTCTGTACAAATCGATATTGCAA
ACCAAGCAAAACGAAATCTGAATCCTTCAACACCAGTTGTTCAGAGTGATGATCCTCCTAATTTAACAATGCTGCAATCA
AGACTTCCTAGTGGCAGAGGTGAATCTGAACAAGCCTTCAAAAGACTCAAAACCGGCAGAAGCTAATGACTGTAATCTTT
TTCTTCATAGCATTAAATTAATTTTTGGGAGTCTTTTCGTTTTGTTTCCGATGCTGGTGAACTGACTAGCATATCGTATC
TTTTGGTAAAAGAAAAAAAAATTGAAACCAGCTGAGGACAAGACGGTGTTTTTT
>Contig177 Contributing genotypes: 0.00%B493; 89.45%B493QAL; 10.55%B6274; 0.00%B7262
ATTCTCGCTTTGGTTCAGGCAATGAGTTCATGTCTCAGGATTACCTGGCCCATGGTTCACAGGGCCTCTTTACGCAGGCT
GGATTCAGTGATCCTTCACAAGAAGATGTTTCACATAGCCACTTTGGCTTGGGCAATGCTAGTCAACTTCAATCTCAGGC
ACTGTTGAATCCTCTTTATTCCCAGACTTTCACCAACTACAATACACAGCCGCATAACATGCAAGCTCCACAACCGCAAC
CAGGCCAACCTGGACAAGGGTCCCAAAATCAGAAAAATCAGTATAGTAGTTGAGTTCTTGGGGCTTCTATAAATGGGTTA
TAGTCTTTGCCTCAGAAACGTAAAATGTTCTGCCATCTCTGGTAAGTTCTGCCTGCTATAAGATGCTGATTTTGTCCACG
AATAATTAAGGCTGGGTTGAGAAAGTGGCCATTTGCTAGTCATTTCTGAGTTACAGGAATTAGATTGCCCCCAGAACACG
AACTAATGAAAACATGGACGGGCACATTAATGGCTGAGGAAGAGGAGGATAACCCAGTATCTTGTTGAATTTTTGAAGTT
TTGGATGGAAGTGAGAGTTGTTCAACTGGAAAAGCATTTACATGTCATGGCTTTGTTAGAAGGGTTTGGCTAACGAAACC
CATATGTTACAGATCGATGTTGACACCGAGAAGGGTGGCTTAAAGATCAACCCAGATTTCTTCGTGGACTTCGGTAAGGC
TGGTCTCAAACTTAAGAAAATGCAGCGTGCCCTTTCCAGTATGGCATTTCATGAGACCGTCAGATATCTCATTGCTTTCC
TCCTGGGACACCTTTACTTGACTATCAGGCGAACAATTATCATCACTAGAGAGATA
>Contig178 Contributing genotypes: 14.26%B493; 36.94%B493QAL; 35.74%B6274; 13.06%B7262
TTGACATCAAATCTGCAATTGCCCTCCTAGCAAGTGATCCATTGATCCTCAAACGATCAGAAAGGATGGAAGGAGTGATA
AGCTTGAACTTGGGACCTGAAACTGCTTCATATGTGGATTATTCAGACAACAATTTCAGTTCTTCAATTTCTTTGGATAT
TGGCAAGAATCTCACCTTTGCTTATTTCTTTTCTGTTTCGAGCAACAAGCTGACTGGAACCATCCCTGTTTCCATCTGTG
AAGCTACATATCTTCAAGTTCTTGATTTGTCCAATAACAATTTTAGTGGAGTGATCCCACCATGTTTACTTGGACAGAGA
CAGTCTCTTGCTGTACTAAATCTTGGGAATAACAAATTCAGTGGACATATCAACGGTACGTTTTTGGAGAACTGCGGTTT
AAAAACACTGGATCTGCATGCAAACCAATTACAAGGGAAGGTTCCGAATTCTCTGTCCAATTGCACAATGTTAGAGGTTC
TGAACCTGGGGAACAACCAGATAAGTGATACCTTTCCATGTTATTTAAAGAATTCTTCAAATCTGCGAGTCCTTGTTTTG
CGTTCTAACCAGTTCCATGGAGACATCCGGTGCTCGGGGCCGAAGAGCCATTGGCCAAATCTTCAAATCATCGACATAGC
TTCTAATAAATTTACAGGTAAGGTACCACCGAATTGTTTCTTGAACTGGACAGCAATGATGGGATACAAGGACGATGCAC
AATCAGAGATTAATCACTTGCGGTTTAGGGTCTTAAAGCTTAATAACTTCTACTATCAAGACACCGTGACAGTAACAAGC
AAAGGGCTAGAGGTACAGCTTGTGAAGATCTTAACAATCTTCAACTCCATTGACATTTCTTGCAATCAGTTTGAAGGAAA
TATACCAGAAAATGTGGTCCAACTCAAAGAGCTCTATATCCTGAATATATCGCACAATGCACTCACAGGCACGATTCCAC
CATTAATTGGAAACTTGAAACAACTTGAAGCCTTGGATTTGTCAACGAACAAGCTAAGTGGAAGCATCCCGGCAGAGCTT
GCAAATTTAAACTTCCTTGCATATTTGAACTTGTCAAATAATCAACTGACTGGAAAAATTCCACTTGGGACTCAGCTATC
AACATTTGACGAAGGATCTTTCAGAGGGAATGAGGGATTATGTGGGAAACCCCTGAACAGAACATGTGCTGTACCTGAAA
CTGGACCATCCTCAGAACGATATAATCGTCAAGATTCAAGCTCATCCTTTGATTGGCAAATCATTGTCACTGGAATGGGT
TTCGGAGTGGGAGCAGCCATAATTCTAGGCCCTCTTCTGTTTTTCCAGAAAGGAACACATTGGTTGAATGATAAGATTGA
TAAACTCGCTCATATCATTTCTCCAAA
>Contig179 Contributing genotypes: 0.00%B493; 74.91%B493QAL; 0.00%B6274; 25.09%B7262
GACATGAAAATAATACAGCTCGTATTATCAATCTGATTTTCCCGTCTAAAAGATTGTTGGATTAGAGTTGGTGGAGTTCT
TTAATGGCTGACCTCGAAGATCAACTCGCCCCTGCTAGACTAATTGCACGTAACCTTGGTCTTCGCTCATGGATCCGTAT
TGATACATCAGGGAACTCCCAAGTGATCGAGCTTGATAAGTTATCAATGATGCGTCGATGTGATCTTGCTGCACGTGATG
TACGCTTGCTTGATCCGTTATTCGTTTATCCCTCGACAATTCTTCAAAGAGAGAATGCAATAGTTTTGAACTTGGAGCAG
ATTCGATGTATTATTACAGCTGACGAGGGCACAGGATATGGCAACTGATATTGCTGATTTGCTGGGTGAATCATTATTAA
ATGCTTCCTGGAAACCAGAGTCGAGGAATGCAGGGAAGTCAAAGCCTCAGCAAGAAAAGAAAGAGGGTTATGAGAGGCAA
AGGTCAATCATTATATCAAAAGAAAAGAAAAGACATGAAATGAACTTGGAATCTCAGGATAATGTAGCTGCTTAGTGCTA
TTGAATAGAATGTGTAGGTCTGATGGGGACCTCGAAT
>Contig180 Contributing genotypes: 11.52%B493; 30.83%B493QAL; 28.22%B6274; 29.43%B7262
AATTATGAATGAAATATAATACTTATTTACAGTAAGAGCAAAAAGCAATCCATAATAAACACAGAACACGATCAAGGCTT
AATGTACAAGCATACACTTAATATACAAAGTACAAGTCATTGACAGAAAGAAAACATGATGGATAGATAATATAGCAGAT
AGCTTCCTTGTTTTCAAAGGCAATTATGTTGAAATATAGCAACTTTGCAAGGTACATTTGTTACATTATGAGCCTGTTCC
ACATTCCAATTCGATTTCATCTGCTCCCTCAGGCATGGCATGTATAGTGAAAGACTGATGCAACCTTCTATGCACTGCCA
GTCACAAATGGCCATCCTTCACTCTTCTTTCTCGGATTGTGACTCTTCTACATCTTCAGATTGCGACTCTTCTGAGGATA
TTGTACCTTCCTTTGACTGACTAAGAGATTCATCTAAATTGCTACCAATTCCGGTTGAGAAAACCGTAGACGAAGGCCAG
CCGCGAGAAGTGGTGAGCGACATAACCTCATCATCCGTCAAATTATTCGAAAAAGTATGAACCAGCTCCGCAATACCATA
GGAATCTCTGCGGGGAGGGACCCAATACGAGTAGCCAGGCCGAAAAGGAAGCCAATCGGGTGCAGATCGCTTCACGATAA
TCCCATGAATCGCGTCCTCAATTCTCTGTACAGTTAGGGTTTCAAACTCCACTTGTTGCTGCTGTTCGCCTATGATTACA
ATCGGATTGTTGTTTCCTGATTGGCTCGATTGGTGGCGAAGCGCTGTGAGGAATCGACGGGGAGAGGTGAGCTTGCGAGC
TAGGGTTTTGGTTAGAGATGTGGCCATGGTTGTTAGTGATTGAACGGTGAATTGAAGGAGGTGATTCTGGTTGGGTCGGT
GAGTCGGGGGTGTATAGTCGTCGGTTTCACCCTTTGTTTCTTAATACCGTGGACGGGTGTTAA
>Contig181 Contributing genotypes: 0.00%B493; 62.86%B493QAL; 4.30%B6274; 32.84%B7262
CTCGATGCAGGTTCTTCACAGTGCGGAAACTATCTTTTTCTGCCTGACATTATTGCTTGCAGCGATTTGCTGTCACGGAA
AGAATGAGATGCTTAAGGTAGTTGGATTCATGAAACATCCAGATATTGTAGAAGGGAGGATCAAAACCAGCCAGACCTTC
TCAGGTTTTCGTGTCACGATTGGTTGCAGGTCTAAAGATGGAACAATTGAAACAATGGGATCTAGTGAAATTACCAAAGA
AGAAAAATTCAGAGTATATCTTCCCCATGAGGCTGTCAGGGATGGAAGAATCAGAAAAGAGTGTTATGCACAAGTTCACA
GTGCAGCAGATACATCATGCCCTTTAAACGACAATCAAGAGCCCTTTATGATAATCTTCCAATACAAAAGTGAAGAGAAA
AATACAATTCGACACTCTGGAAAACTTACCTTTTCACCAGTAAGTTGCACTTCTAGTTACTTGTGGCCTTTCCAAAAACC
AAAAGTAATAAACAATCTATTAGCACAAGAGACTCCAGTTACACCATCTTCTTCGCCTTCAGACGAACCTGTTTCAACAC
TTTCTCCTCCACAACCAGAAGACCTGCCTCCAGCTGTTAATCCTGCAAAAAACAATCCTCCAGCCTCATCTAAGCACAAA
TTGCCACTTGACACACCAGCATCTGCTCCAGCATTAATTAGTACTCCTTCAAGTCCAAAATCAAAACAGCCACCGTCAAA
ACATAAAGACTTCTCACCGGCTCCAGCTTTAAGCTTTGACCCGCCATCCCCGTTACCTGCTGAGTCATCACCGTTGGGCC
CATCACCTGATGGCAATGTAGATTTTTCATCAGGTCCATCTTCAGGTTTCGACACTCCTGCAGCATCCCCATTGCCAGAT
GAACCATTGCCATTAGGCCCATCACCCGATGCCAACGAAGGCTTTTCTCCAGCTCCCAGTATTGACACTCCAGCATCCCC
ACTACCAGATGAGCCTTCGCCTTTAGGCCCATCAAACAATGACAATGTAGACTTGTCTCCATCTCCAAGTCCCAGTTTTG
ACACTCCAGCATCCCCCCTGCCCGATGAGCCGTTGAGCCCATCACCGTCTCCTTTGGCTGACAGTATACCATTTCCACCC
AATGTTCCAAGTTTTACACATGTACCAAGTTTTAGTATACCAAAACCTCCACCAATTCCATCAGTCAACAAGCCATCTCC
ACCTGCTTCATAAAACTTAAGAGTATACTAAAAGCCTATTACCTCATCACTAGTTATTATCTATACAACAAACCCAGGCT
TGTGGTCAGAGGCAGCTGCAACACATGTTGGGGTCATCTAGCAAGAAATAAAT
>Contig182 Contributing genotypes: 0.00%B493; 35.72%B493QAL; 31.59%B6274; 32.69%B7262
TAAATAGGCACTATATATTTTCTTTCTCCTAGCTGTTCTGCAACAACATAGAAAGATAAATATTGGGTACTCAAAAGAGA
AAAAAAAGGCAGTTTAAGATAAAATCGTACTAAACATGACAAAGTTGACAGGGTATTATGGTATTATACTGGTGGTAGGT
CTCATAGTGTTGAATTTTGTCGCTGAGGGAGCTGATCCCTTAGAGAAGGAGTGTGCAGATAACTTTCAGAAATTGACAGA
TTGCCTTGGTTACGCCACTGGCAAAGGAACCACCCCGACAGACGGATGTTGCAAGTCTGTGAGCGGAATCAAAGAATCAA
AGCCTGTTTGTCTCTGTTACATAATACAACAGATGCACACAGGTAATAACCCTCAGTTGAAGAGCCTTGGTATTCAGGAA
TCTAGGTTGCTCCAGCTTCCGTCTGCTTGCAAGTTGGCCAATGCAAGCTCCAGCGATTGCCCAAAGCTTCTAAAATTACC
TGCAAACTCTCCTGATGCTGCCATCTTCGCTGATCCAAGTCCATCAACAGCAACACCAGCTGCATCAAATGAGACATCAT
CAACCACTGTGGCAAAACCTAGTGATAGTAAATCTGCTGGAATCAGGCTACAGATTGCAGCTCCACACCTTATTGCTGGG
ATGCTTGTGTCAATCTTCACCACTGTTGTTTTCTTCTCTTATGCATAATAGATTCCTGATCAACTAATCAGCTGATCATT
GAGCTTTTTATGTAGTTTACCACGCTCTTCTTTTCTTTGCTTTCATCAATTTCAAGTATGTACTATGATCTCTTAATTTC
TCTTGTAAGACGTCAGTAATTCAAATTTATAATCGTTTTTAATCCACTTTGATCAAGTCTTAGTGGACAATGTGTGCGTG
AGTATTTAAATTTC
>Contig183 Contributing genotypes: 0.00%B493; 35.68%B493QAL; 23.55%B6274; 40.78%B7262
TCAAAATATGTACCTTAACTTAAAAACTATATCAGTACATTTGCGTACTATTATTGTGCAGCTACGTCCTCGCTAAATCT
CCGAAACCTTATAGGAACTGTTTTTTTTAAGACAGAAACATTGATGTTATGCCACAAGTCTTGCTTGGTAGGCAATTGGG
AGATGATCTCCACGACTTTCATGTATTCTGGGAGAACAAAGCCAAAAACACTATATTCATTTTTCCATTCATTATGATTG
GCTAAGCTGATGAAGAATTCTGGTCCAGAACCAATCCATGCAACTGATCCTCTGTTTATTTGGTAAGAGAGCTCTTTCGG
GATTCTGTTAAATATGGTCCCATGTGCTTCTAGTGTTCCTTGGATCATCGCAAAAGGAGGGCCAAATGGAGCATCCTGAA
TGTGGTTTCCTTCTAAATCCCATGCACTTCCCCGACTTTCTGCACGATACAAGTGGCAACCAGGACAGTGATGTGTGGCC
AACAATTCGAGGATATAAGAAACCGATTGTGGAGCACACTCAGGAAGGAGTTTTATATAGATAATCCCATAACCAGAGGT
TTCCAAGCCAACAATACCCTCTCCTTTTCCGTATATGATTCCCGAAGTCCACATGATCTGATCTCCTGACTCACGTCTGT
CAGGATCTAAGGAATCTTTCTGTTTCTTCAGCCAACACTCACCAAACTTATTCCCACAAGCATCTTTATCACCACAATAC
ACCCAAGAATCACACAAACACTCCCCTTTCTCACCACCACACATCTTCTTACAAGCCTTACAACATTCCTGTGCAGAACC
TGCCTTGTGATTAGCACCCCATCTCACAGCATTACCCCAAAGTTCCATATGCTCCACCCCTTTACAACACTTTGTATTTC
TCCCCAATTTTTCACCTTTTTCATCAAAAGATAGATACAAATATACAATTGAACAAGAAATGAGGCTTAAAGTGAGAAAA
TAGAGACGACAACGTCGGGTGAGGTTGGAGCTGATTTGCCTCCGACCCATGTGAGTTTGAGATCCGAATTGCAAAACCCA
GAAGGGAATTGTGTTGCTTTGTTCTGGAAGCAGAGATAAGTTTTTAGTGCACTTTCATTGCCTGAAGCCTCGTGTACAGT
TG
>Contig184 Contributing genotypes: 0.00%B493; 31.90%B493QAL; 31.42%B6274; 36.68%B7262
TGGCAGAACACAACGTTTTATTTTATCATCTCTCTACTGTTATTTTCGCATTTTTCGGTGTAAAAACTAAAAACAAGTCC
AAATCAGACTCTATATCTATTGTAGCTAGACGACATAATTACTAGCAAGACTGAAATCTTGAAAACATTTTCTATGTGCT
TAATTTGGAAGCAATGCTGTAATCAAAAGCTGAACAGCAACAACATTTCTTTTACGCAAAAAAAAAAACCCAACTCATGA
CCTCTGATAAGAGAGCAATGTTTTAGAGATACTCAGCCAAGAACCCTCCACTTCCCAAGTAATTTTAAGCCAATGATCTA
ATCCCGGATCATAGATCTTGGCACAAATCGACCATGCTGGTATACTAATATTTAATGGGCCCGTCCAGGTTTCCAGAGGC
AAACTGGCGAACAATCGGATTTGTTGATGTGGAGAATTCGTGAGTCATTCCTTGCCATACAACTTTACCCTCGTAGAGAA
ATAACAACCTGTCAACTGCTCTTCTAATGGTACTGTGTTGGTGTGTGACAATAACATATGATGCAATCTTCCCAGGCTCC
CCAAATGTATCTTCACCTTTGGAGTGAACAGAGCGGATGAGATCTTCAACCACAGTAGATGCAATTGGATCAAGACCAGC
TGTAGGTTCGTCATATAACAAGACTTCTGGCTCGATGGTTTCTTTTGTGGTATCAAAAATAATTGACCGTGCCAATGCAA
CTCTTTTCTTCATCCCACCAGACAACTCCGAAGGCAATCGATCCTCGACTCCCTTCAACCCAACAGCAGCAAGAGTTTCT
GTAACAAGCTTTGCAATTTCCTTTTCAGGCATGCTTGAATTTTCATACAGTAGGAAACCAACATTTTCACGAACAGTTAG
AGAATCAAAAAGTGCTGCGCTCTGGAAAACCAAGCCTATTCGCAGGCCAGATATCTCCTCATCGCTAATTAAACCATGCC
GTCTTCGTCCTCTAACAAACACTTCCCCCTTATCTGGGGCCAGAAGTCCGGCAATAATCTTTAAGATTGTAGATTTTCCA
GTTCCAGAAGGTCCAATTATTCCAACTGCTTCTCCGTGCCTAATCTTAAAGTTAACACCTTTTAGGATGTGCTTCTCCCC
AAACGACTTGTACACATCTCTACACTCAATAAGAACATCAGATTCATCCTCGTGCTCATGCACTGAGCTCAAGTTATCTC
CGTGAGGTAAGTTATTATTCTTAGAGGCAGGAAATTCATCAGCTGGTTTCCAATTCGTAGGCGAAACAACACAAGAACAA
GCAATGCTCCTTCCAGAATTACACAAACCAAATGATTTTCTTAGCTCAGTAGAAGCTGTAGAACCATGTAACTCATTAGC
CCTAAAACTGATATTGCTCAATTTAATAGGATAAAACAACTGATTCACCAAAGAAGTCATGTTTTTATGCAATTTTGGAC
TAATGGGCTATCAAAAGTTTGGATTTTGAGGGTGACCCAGATCAATTTGAGCCTCAAAAATCATGAATTCAATTGGGTTT
CATTTTTCTGTCCTTGGACTGTCTTGGCTCAAGAAGTATCCTTCTAAGTTTATTTGCAGAACAGGATTCATTCGGCTTTC
GATAGGCCGTTAACAATGATAAGGGGTGTTATCTCCAAAACATGGTTCTGCATGTTTCTCTCCTTTCTTAACTTGCTGCT
AAATTCCTGCATTTCAGATTCCCTTTTATTGCCTACTGCAGCACTGTGCAGTGCATAAAACCAAATGACTATTATAAATA
TCA
>Contig185 Contributing genotypes: 15.79%B493; 23.84%B493QAL; 13.19%B6274; 47.18%B7262
TTGAGAAACCAAATGCTGGAGAATACTCTCACCCAGAGAAATTTGTTCGTGGCTATGAATTTCCTATGTTAAAATCAGAA
CATACTTTACTGCAAAAGCTAATTATGCAAATGGTTTTCGATGGACCACATATGAAATGATACGTACATTTGCAAATTCA
CTCGACCAAATAGCTCATAATTGGAATGTTACGTGCAAATGAGGATGCAGCATGCAGACTCTGTTCAGGAACTGCTCGCC
CAATTTTTGTGGCTAATCAAGTTTATGCCATGTCCGACACTCAAAAGTCAGACTACTTGCAGTGAAAACACAAATTCTTG
GCTCGGTTAACATATCAACTGAAGCAAAACAAATGTACATCACATAAAGGTACATAACTAAATCTTATAGATCATCACCA
TACAAAAGCGGCTTTGAGATGACCACTCTTGCTTTACATCTCTCCACACTCTGCAATGATACAGGGCAACTTGGGGCGAT
TTTGCTGACCTGTAGCAACATTCTCAATCTTCCTGACAACTAGCAAGCCATCTCCTAGTACTCGCCCAAAGACGACATGC
TTGTTGTCAAGCCAATCACACTTGGCACAAGTGATGAAAAACTGACAACCATTAGCATTCGGTCCACTATTTGCCATTGA
CAACAGACCAGGTCCAGTGTGCTTGGCAATGAAATTCTCGTCATCAAATTTACTTCCATATATTGATACACATCCACTGC
CATCACCCTTAAGAAAGTCGCCAGCTTGAATCATAAATTCCTTGATCACCCTATGAAACTGACAATTCTTGTAACCAACA
GGTAATCCTGCTTTCCTGTACTCGCCAGTGCAGAATTGCCTGAAGTTTTCAGCGGTTTTGGGAGCGATGTCAGCAAAGAG
TTCCATCTTAATACGACCAGCAGGGATAGAACCAATGGTTATATCGAAGAATACAATTGGGTTTTTAGGGTTTGCTGGCC
TCTGATGCCACTCCACTCCTCCCCCTGCACCTGCTGTTGTGTTATTAGCCATTCTCAGAGAGCCAGAGAGAGAGAGAGAG
AGAGAGAGAGAGAGAGAG
>Contig186 Contributing genotypes: 0.00%B493; 33.71%B493QAL; 32.50%B6274; 33.79%B7262
ATCAAACTTGGTAAACAGAACCCTTATTACATGTTTAATATACGAAAAAAACAGATCTAGTATGTTTATAACTTGTAAGA
GGCAATCGTATCAAATTTAAAAGACTACAAACATTTCTAACTTATACTATATAAGTTTCCACTTCTCACAGTCCAAATGT
GACATTATTGCTCAGGTGATGTCTATGCACAACATATTCAACTGAAGCAGCAGCCTCAGATTGCCTCTGCAAACTTCTCT
CAATCAAAGCTCGCATGATCGTATGACGTGTGTAAACGAATATCTCCATCTCTTGAATGATGTTCACTCTAAATTTAAGC
AAATTATGTACAATTTCATCACGATTGAATCTCGTATGGGGACCTCTTATCATACCCGTTGATGCATCTTTTTTAAGATA
GTGTAGAAGAAAGATAAGTCGAATATCATCTCTTCTGAAAGTTGAAGGTTTTGATTGCATAGGCAAATATAAGGGCGAAT
AAGACGCAGAAGCCAACCACCATGATACCAGCAATGCCGAGAAAATCATGCCTGAACCCGAAGACATGCTTGATTAACAA
CTTTGCTGGCAGCACTGTTACTCCATCAGAAAGCTTTATAGGTACATCACTATCACCATATTGAGAAACCACAAGACCGT
AAAGAGTCCAAGCGACAGGGTTTGCCCAGTAATACCATCTCCACCAAATAGGAATGTTCTTGTGAGGTATCATAAATCCA
CTGAAAAGGTTCCAAAGCATATAAAACGGAGCAGCGATGATGGAAGCTACATTGTGATTCGGTGTGACTGCTGTCGTCAT
CATTCCATAGAAGGTGAAGTATAGCATAGTGAAATACATAAAACAGATGTACCATGCAAATTTGTAAAAAGTCCACTCAA
ATGAAGCCATTGCGTAGAACACCGTACTGTATATGAGTGCTTGCCCAAGCACATAAGGGAACTCAATGGCAACCTGAGCA
AGTGCAAATGGTAGAGCAGAATACATCCCTGCAGCTCTCTCTCTGTATGAAACAAATCTTTCGACAGAAACAACTGGTTG
AACAGCACCTCCATTGGTGACACCAATAAACAGGACTGCTACATACATGGATCCCATGGCATTAAAGATATCCTGTTGGT
TATCCCTTTTGGAGCCAAATCTCCAACAGATTGTACCAAGCATCAGTGAAATAATGACGGTGTAGAAAAAGCGAACTGCA
GAGTATTGTGGATTTCTCCAATAACACAGGTTTTGCTTCCAAAGACAAGCTAGAAACTGATCCATTTTTGACTGCGAATA
CTTGGTTGGGAAGTTCAGTTCTTTTGCATTGATATTTAATCTGTTCAGCCTTTCAACCAGTCCTTTGTTACGTTGATAGA
GATTTGATCTTCGGTATATCTCTGCAAAGTCCACACCAAGACGATTTTCTTCCATTGATGAAGTGACCTCTAACATCCAT
GTAGCAGGATTCTGGTCAGGTCGTATCTTTGGTACTCCCTGTATTGCCTCCAAATAATCTACAAGTTTGTAAGACCTGGG
GCCAAGTGGGCCTGCATATATGAGCTCTCCTCCCCTCTTCATAAATACAAGCTCGTCAAAGGATTCAAAAATGTCTATGC
TGGGTTGATGTATTGTGCAAACAATTGTTCTCCCTGTATTTACGATATTCCTCACAGTCCTCATTACAATTGCAGCAGCC
CTTGCATCCAGTCCTGATGTAGGCTCGTCCATGAAAACTATAGAAGGATTAGCCACCAACTCAACTGCAATGGTTAGTCT
TTTTCTTTGCTCTGTTGACAAGCCATCAACACCTGGCAGACCAACCAAAGCGCCTTTTAATGGAGTGAGCTCTACAAGTT
CCATCACCTCCTCAACAAAAGCCTTTTGTGTAACAATGTCAACTTCTGATGGTAAACGGAGCCATGCAGAAAATAAAAGT
GATTCATGAACAGTAAGGCATGGTGAATGAATGTCATTCTGCTCACAGTAACCAGATATTCTAGCAAAAGTTTCCTGCTT
TTTTGGATAACCCGATATTTTAATCGTCCCTTCAATAACCCCACCCGTTTTTCTGCCAGCTAATACATCCATGAGGGTGG
TCTTTCCAGCACCACTAACTCCAACTAAAGCAGTAAGGACACCTGGCCTAAATGCTCCAGTGATATCAACTAACAGCTGC
AATCTTTCCTCACTAACTCCTTGCTGCTTTAATTCCAAAGGTACATCGACATAGTAACTAATATTGCTGAAAGACATCGA
AAGTGGTTGAAAAGGAAGAACCATGCCTCTTTGATCAAAACTTTTTCCAGTTAGTGAACCTGAATGCTCCAAATATTCTC
TTAGCTGAATATTAACGACTTTAGTTTCACTTACACCTTTTTTTCTATTATCTCTTTCTTGGAGCTCTTCTTCAGAAACA
ACTGCCTGCTGCTTCACCAAAGGGTTGAGGTAAGTTAGGGAGAAGGTGAAAAGGATATTAAACAGAAGTGTATATCCAAG
CAAAGCAGCAACACCAATCCAATACCAATAACTCTGACGAAACAAACTACGTGCTTTGAGTAATTGGTCACCTAAACGCA
TAGTAGAATTGCTCCCAATTTTCTTATCCCATGAATGTCCAAGAAATTCATTGACGGAAGATGCAGCTTGACCATACATA
AGAGGAGAAATCCAGAAGCCCCAGATCCACCATTTGGGGATGCTAGCTCTCGAGATCACATATCCACCAAGAGCCATTAC
AATTAACATGGCAAAAGATCCAAAAGTATTAGCAACTATCATATTTCGTCCCAAGGCTCCCATTAGACGAAAAAGAGAAA
TTGACATTTGATGTAGGAAGAAATACAAAAGGAATTGTCGAAAAAAGCTAACAATATTAGGATCAAATCCAACCACGTAA
TACGTGATCATGACCCAAAAACCAGATTCTATGAGTGATATTGGAATGCTTAAGACCCAGGAAGGAAGTGTATAAATCCA
GGCTGGGTAGAAGTGCAAATCTCTATGCTTATAAAGCACCGGCAGCTTCGCTACCAACATTGGAACCTCCGTAAATCCAT
TGAAAAGAATAATGACCATAGAAAAGTAAAGTTCCCCGAGATATAGCCCAGCATCATCAATTGTATTATGGTGAAGAGTT
GTCCGAAAGAAAACACTCATGGTAATTAAAGCAACAAAGAAGAGCTGAATGAACTTGAAAACATAAATAAACGAGTTTCG
TTTCATTAGTAGCAATTGCCAATCAAAGCTTGTCTTAAGAAGCTCAATCCTTGAAATTCCGTACTGAGAGGTTGACAGTG
CTGCAGGATGATTATAACGTCTATCAAATGGAATGTCTAGTTCTTCGCCTAAACTCTTTCCCAATTGATATGAACGAAAG
GCTTCAGCAAACTTCAGCACGGATATATAATGATAGGGGCGATCATGAACAACCCAATACTGCTCTTGGTCCTTTTTCGA
TATAACTTCTTGAAGGAAGTCCGCTGCATTCTTTCGTTCAGGGCATTGAAATCCCATTGATGCAAAGAATCCAAGGGCAG
AATCACGAGGCCCCTGATACACAATTTGACCCTCGGAGAGAAGAATTATATCATCAAACAACTCATACGTCTCAGGAGCA
GGTTGAAGCAAAGAAATCACAGTGGTCCCATCAAGTGCATGACTGGAATGCCTGAGATACTTGATGATTTGGTAAGTAGT
TGAACTGTCAAGCCCATTTGATATCTCATCCATGAACAGGACTCTTGATGGACCCGCTAATAATTCACCTGTAGTAAGCC
GCTTTTTTTGTCCTCCAGAGATTCCTTTGAGCATTTCATCTCCAACCAAAGTGTCAGCACATAGATCCAACCCTAAAATC
TTTAATATGTACTCCACAATTAGACTCGTCTCCTGTCCTCCTAATGCTGATGCCTTCATAAATATATCAAGATCTTCATC
AGGTTTGATACCAGCCCTCTTCTCTCTTCTTGCAAGCTCCTCAAGCATATCATATTTACATCCAACACCCTGACAACGTG
CTGAGAAATCAAGTGTTTCTCTCACAGTCATCTCTGGCACATGCCAATCTTGTTGACTAACATAGGCAGATGTCCT
>Contig187 Contributing genotypes: 0.00%B493; 89.64%B493QAL; 0.00%B6274; 10.36%B7262
CGCTTTAACAATTTAACACGAAGAAATTTTATTGCATCATATTGTATTTTTAACATTCCGCATCATTGATGCAAATAGGT
AGATATGCTTACCATACAATTGAAGAACAAAGGTAGAATATCATCACTCAAATTTGATCTCAGACAGCAAAGGCTTATTT
GCAAAGAATGCCTCTAAATTCCCGATAACTACATTTTGCAATGCCGCCATAGATTCTGGGGTGCAAATAGCCCTATGAGG
AGATAGAACAACATTGTCTGATCCAAAAAGCTCTTCTGGGACGCTTGGTTCGTCCTCGTACACATCAAGACCTGCTCCTC
CAATCTCACCTCGCACCAGAAAATCAACTAGTTCCTTCTCGTTAATGAGAGCTCCACGGCCAACATTGATGATAACACCA
TTCTTCCCCAAGGATGTCATAACATCCTTGTTAATCAAATGGTGGGTTTCTTTTGTTAAGGCACAGCAGACAATGAGAGC
ATC
>Contig188 Contributing genotypes: 0.00%B493; 67.11%B493QAL; 0.00%B6274; 32.89%B7262
CTGGCAAGCAGTGGTGATATTCACCGATCCATCTCCAACAAGTGTACTTGCAAACACTCTACCCAGATCCACACGCCTGA
AATGGGAGGTCCTGATTCAACTACACTGGACAAATCCGGCAAGATCTTCGTCGCCGGCCACCGTGGACTAGTCGGATCCG
CCGTGGTTCGCAAACTCCAAAACTTGGGTTTTACTAATCTAATCCTCAAAACTCACTCGGAGCTGGATCTCACTCGCCAA
AACGACGTCGAATCGTTCTTTTCCGCCGCCAAACCACAGTATGTGATTTTAGCAGCTGCGAAAGTCGGTGGCATTCATGC
TAACAACACTTACCCTGCTGATTTTATTGCGATTAATCTTCAAATTCAGACCAATGTGATTGATTCGGCTTTTAAGAATG
GCGTTAAGAAGATTATATTTTTAGGTTCTTCGTGTATTTATCCCAAATTTGCGCCACAACCTATAGTGGAAAACGCGTTG
TTGACAGGTCCGTTGGAGCCTACTAATGAGTGGTATGCGATTGCTAAAATTGCGGGAATTAAGATGTGTCAGGCTTATAG
GATTCAGTTTAATTTTGATGCTATTTCTGCAATGCCCACTAATTTGTATGGTCCAAATGATAATTTTCATCCGGAGAATT
CAAAAAACCAGATTATTAGTTCTGGAAGCTGCTGACCAGCTCGATCGAGTTGGCAACAAAAAAGCTCGTGGGATCCTTGC
GATGGCCAAGGTAGCAGCACCAAACATGGCTTTAAAGGAAAAGGCAATTCGAACAAATAAAGCAACAATCTCAAAACCAA
AGCCAAATCGAATGGAAATCCGAAGTTCAACAACAAAACTACTCCTCCAAACTCCTACATGCTCTACAGAACATTCAACC
AGGCTCATCTCCTAATTCTCGCCCTGGAAAAATCGTACACGACGCAGCAGACAGAGTTCTAGCAGCCACCGCTAAAGGAA
AAACCAGGTGGAGCCGAGCTATACTCACCAAACGTCTCAAGCTTAAATTTCTGAAGAAGTCTAAAAAACATAGAGTTGCG
GTGACAGGAAGTAGCAGGTCAACAAAGAAGCCGAATGTGAGTGTATTAAAAATGAAATCAAAAAATTTACAGGCTGTGCA
GAGAAAAGGCCGAGTTCTTGGCAGGCTA
>Contig189 Contributing genotypes: 0.00%B493; 52.86%B493QAL; 1.18%B6274; 45.96%B7262
TCCTAAAATAAGGTGCTGCATCCTTGTCTAAATCTTTATGAATATGTTGGTGTTTCCTCGTACAGATATGTTACAGAAGA
TATTGGTAAAGCGAGAAAACATGGAAGGAAGCACAAGTAATCATTCAGGTTCACCGTCCACCGAATTGAAGGATAATTGT
CTTTTATTGCCAGTTTCTGGTGAAAAATCTGAACTCGATTCATCTCCTGACCATGATCCCCATACGGTAGACAACACTGA
AGTGCAGCCTTTGACAAAGAACACTAACAAAGCAACTGCTGCGGTTCCTGCTTTAGAAACCCCAACTCTTGCCACGAATG
ATATTCCTGCAGTATGTAATTCTTTAGTTCCCTCTCGTGAAACTAAACATGAAAATTCTGAACTTGATTTATCTCCTGGG
CATGATCTCCATATGACCGACAACACTGAATTGCAGCCTTTGGCCGAGAGCAATAACAAAGCCACTGCTTTGTTTTCTGC
TTCAGAAACCCCAGCTCTTGCTAGAAATGATCCCGCGGTATGTAGTTCTTTAGTTTTCTCTTGTGAAGCTAAAGATGATA
AATCTGAACTTGATTCATCTCCCAAGCACAATCCCCATACAAGGGTGGCCACTGAATCACAGCCTTTGATCGAGAGCAGT
GACAAAGCCACTGCTTTGGTTTCCGCTTCAGACACCCCAACTCTTGCTGCAAGTGATATTCCTGCAATATGTAGTTCTCT
ACTTTCCTCTTGTCAACCTAAACATGAAAATTCTCAACCTGATTCATCTCCTGTGCATGATACTCATATGAGCGACAACA
CTGAGTTGCAGCCTTTGACCGGGAGCAGCGAGAAAGCCGCTGCTGAAGTTTCTGCTTCAAATGTTCTTGTGGTAGGTAGT
TCTTTAGCTTCCTCCTGTGAACCAAAACATGAGAAATCTGAACTTGATTTATCTCCTGAGCATGATCCTCATATGGGCGA
GAACACTGAATTCCAGTCTGTGACCCAGAGCAGTGACAAAGCCACTGCTTTGGTTTCTGCTTTAGAAACCCCAACTCAAG
CTGTGAATGATATTCCTTCCGTATGTAGTTCTTTAGTTTCCCCCTGTCAATCTAAACATGAAAACTCAGAAATTGATTTA
TCTCCGGAGCATGATCCCCATATGAGCGACAACACTGAATCGCAGCCTTTAACTGAGAGCATTGAGAAAGCCGCTGCTGT
GGTTTCTGCTTCAGAAACCCAAGTTCTTGCTTCAAATGATATTCCTTTGACAAGTAGTTCTTTAGTTTTCTCTTCTGAAC
CTGCTACAGGGGAGACTTTTGCGACTAATCTATTATCAGATAACAATCTAGCTGAATCTATTGTCAACTTGAGGTCTACA
AGTCCCTTTGATGAAACTTCCGGTACAATTGCAGCTGATAATGATGTCCCGAGTTCATCTGTTAAGGGTCACATTCAATC
TTCTGAGAATGCTGTTCTTACTGATGTTCTTAGGATGAATTCAAAAACAGCTTTAGTTACATCGGTTGATGACTCTTCAC
GTGAAACTTCAGAAGGCAATATTGAAGAGGTTGCAACTGATATCCAGAATTCTCTCTCTGTGCAAGATCCTGTTTCTCGT
GACAAAAGTGAATCCAGAGATGTTGATTGTGATATAAATAATCACAGTGCAGTTGACTTGAATGATACTTGTGAAGTCAA
TGTAAATGAGACTCTCATCAACCCTCCCAAGATTGCTGTTGAGCCATTATCTGTAAACGATACTGTTGAGATTGACACTC
CATGTGAAACTTCTAAAGCAGATACAATTGCTATTCAGGATCCTGTACATGTACATGATTCTGTTTCTCATGGCAATGAC
ACTGCGGTTGACTTGGACAATACTTTTGAAGTTAAGGTTAGTGACACTTCTGTCAATTCTCCCAAGGATTCTGTTGAGCA
ATTATCTACAACAAAAACAGTTGAAGATCTTGCTGCAAATGGAGCCATCACCATGTGCGAGGGAGGCAATGTGGTGAACA
ATACTACTGCAATAGACGAGAAAGTTGCTTGTTTGGGGAATCCTTGAGGACTATGCCAAGATCATCACTCAAGGTTTCCA
AGTCTAAGAAGTCTTCCACCCTTGTGACAAAATGCGAAATTGGTGACAGTTTGGAAG
>Contig190 Contributing genotypes: 0.00%B493; 35.93%B493QAL; 30.81%B6274; 33.27%B7262
AAATTTACTCTTCTAGCTTCTTCATAACACCAACACTAACACCACACACAATTCAAACATTTCAAAACCATGAAACAATT
CCATTTCTTCTTCTTTCTTTTCTTTCTTGGAGGCATTTCAGCCGCGACAACTCTGCCTCTCCAACTCCTCTCCCTGCTCT
CCCTCAAATCATCGCTTATCGACCCTTTGCATCATCTGAGTGATTGGGATTCTACTTCTAATCCTGTTTGGTGCAACTGG
TCCGGGATCAAATGTGACAGACATAGTCGTATCGTGTCAATAGACCTCTCCAACCGCAACCTTTCAGGTACATTTCCTTC
TAATATTCGCCAATTAGGCCACCTCCGTTTCTTGAATCTCAGCAGCAATGCTTTCCAAGGGCCTCTTCCGCGAGACATTT
TTGAATTACCTTCTCTTATAAGCCTTGACATTAGTCGCAATGCTTTCAGTTCTGAATTCCCCTCTGCCATATCAAAACTC
AAACACTTGTCCCTTCTAGACGCTTATAGCAACGATTTCAACGGTTCTTTACCTCAAGACATAACCCGCCTCCAGTTCCT
CGAGCACCTCAACCTTGGTGGCAGCTACTTCTCTGGCGAGATTCCACCAAGTTACGGCAGTTTTCCTGCCCTCAAGTTCC
TGCACCTCGCAGGAAACTCACTCACTGGCGCAATCCCGTCAGAATTAAGCCTTTTGAAGCAACTTGAGAGAATTGAAATC
GGATACAATCGCTTCACTGGAGACCTTCCAGCACAATTTTCCCTGTTATCAAATCTCAACTACCTCGATATCTCATTTTC
AAATCTTTCAGGTGTAATTCCACCAGCCTTTGGCAACCTGACGAAGCTCGAGTCTCTGTTACTCTTCAATAACCGCATTA
CAGGCAACATTCCTTCGAGTTTATCTCAATTAGCGTCACTAAAATTTCTTGATTTATCTTTTAATCAGCTTACTGGCATC
ATTCCTAGTGAACTGTCATTACTTAAGCAAGTAAACACATTGAATTTGATGACAAACAAGCTAACTGGAGAGATACCAGA
GGGCATAGCTGATCTTCCTAATCTAGAATTTCTATCTTTATGGAACAATTCTCTCACTGGAGTCTTGCCTTGGAAGCTTG
GCTCAAATGGAATGTTGCAAAAGGTAGACGTCTCGACAAATTTGCTATCCGGTCCCATACCTCCACATGTTTGTGATGGC
AATAAACTCACGAAGCTCTTACTCTTTTCAAACAAATTCTCCGGTCAATTGCCTTTGTCTATAGTGAATTGCACATCTTT
GGCAAGGTTTCGGGTTCAAGACAACAATCTCAATGGCTCATTACCATTAGGCTTTGGGCGTTCGCCTAATATAACGTTCA
TGGACGTCAGCAAAAATAATTTCAGCGGATCAATCCCCAAAGATCTTATCGATGCACCTCAGCTAGAGTACTTGAACATG
TCCAACAATTTCTTTCACGACGAATTGCCAGATAATATCTGGAATTCTCACAGCTTGCAGATATTCTCAGCTAGTCACTC
AAATTTGATTGGAAAAATACCTGACTTTATTGGATGTGAAAAACTCTACAGAATTGAATTAGAAGGAAATGCATTGACTG
GCAGCATTCCTTGGGACATTAGTCACTGTCAGAAGCTCATTGTACTGAATTTGCGTCGAAATTCCCTGACAGGAATCATT
CCCTGGGAGATTTCAACTCTTCCATCCATCACTGATGTTGATTTATCACATAATCTTCTGGCAGGGACGATTCCTTCCAA
TTTTGACAATTGTAGTACACTGGAAAGTTTCAACGTGTCTTATAATCAGCTCACGGGTCCAGTGCCATCATCAGGAAACA
TACTTTCAATTTTCCATCCTTCGTCGTTTATTGGCAATGAAGGCCTCTGTGGTGGCATACTTAAGAATCCCTGCCACACA
ACTGATCCTTCTCCGAGAGATGTAGAAGTGCAGCACAAGCAGCCGAGAAGGACTGCTGGAGCAATTGTGTGGATTATGGC
CACAGCATTTGGCATTGCTCTGTTCATGTTAATCGCGGGAATAAGGTACTACCATGCCAGGTATCACCGCGGATTTGCAT
CAGGTGACAGGGAAATCGGGCCTTGGAAATTAACAGCTTTCCAGCGATTAAATTTCACCGCAGATGATGTTTTGGACTCG
TTGTCTATGACAGATAAGATCCTGGGAATGGGGTCTACTGGGACAGTTTACAAAGCTGAAATGCCAGGTGGCGAGATCAT
AGCAGTGAAGAAGCTGTGGGGCAAGCATAAAGAGACAATCAGACGACGAAGAGGCGTTTTAGCTGAGGTGGAAGTGTTAG
GAAACGTGAGGCACAGGAATATCGTGAGATTATTAGGATGTTGCAGTAACAGCGAGTGCACAATGCTGTTATATGAGTAC
ATGCCTAATGGAAATCTAGACGATTTGTTACATAGTAACAATAAAGGCGATAATCTTGTAGCGGACTGGCTAACTCGCTA
CAAGATTGCAATGGGAGTAGCTCAAGGAATTTGCTATCTGCACCATGACTGTGATCCAGTAATTGTTCACCGCGACCTTA
AGCCTAGTAACATTTTATTGGATGGTCAGATGGAAGCCAGAGTCGCGGATTTTGGAGTGGCTAAGCTGATCCAGTGCGAC
GAGTCTATGTCCGTGATTGCTGGTTCATATGGCTACATCGCGCCAGAATATGCCTACACTTTACAAGTTGATGAGAAGAG
TGACATCTACAGTTATGGGGTGGTTTTAATGGAGATTTTAAGTGGAAAAAGATCGGTGAATGCGGAATTTGGAGATGGGA
ACAGCATTGTGGATTGGATTAGAACAAAGATCAAAACAAAGGAGGGACTCAGAGATGTGCTTGATAAGAATGCAGGTGCA
TCTTGTGCACCTGTAAGAGAGGAGATGATGCTGGTGCTGAAGGTTGCCTTGCTTTGCACTAGTCGGAATCCTGCTGATCG
TCCGCCAATGAGAGATGTGGTGTCGATGCTGTTAGAAGCCAAGCCGAAGAGGAAGTTGCCTGGAAATGGAGATTTTGGGG
GTGTGAACAAATTACTGGCTGATTTTGATGGACAAAAGTCTGTCACTGAATGTTG
>Contig191 Contributing genotypes: 0.00%B493; 58.81%B493QAL; 9.93%B6274; 31.26%B7262
GAAAGATGTAGCAAGATCAACCCTTTGGTTTGGTTTCGGATCACTTTGTTTCCTCTCATCTTGCTTCACAAAAGGAGTTA
GCTTCAGCATTTTCTCGCTGGTGTCTCATTTGGGACTTCTGGCTTTAGGAGTGAGGTTCTTTACAAATTCAATATGTAAA
AGGGAGATAAGTGAAGATAAACGTGACACGAAACTTAAAGAAGATGACATTTTGAAAGCGGCTAGACTGATACTCCCAGC
TGCTAATCTTGCAATTTCCAAAGTTGGGGAAATATTTTCGGGGGACCCATCCACAACCCTCAAAGTAATACCTTTTCTAC
TTCTGGGATCCGAATATGGTCATCTGATAACTCTATGGAGACTTTGCGCACTTGGCTTTTTTA
>Contig192 Contributing genotypes: 0.00%B493; 34.99%B493QAL; 41.12%B6274; 23.88%B7262
CAGCGCACTAATGGTGTCACGGTGATTGTCACCCTAAATACCTTACATAACAAACACAAGATTTTACCGCAACAAATCAT
TACTCAATGTCATTTAGAGTATCATAAAACCATCTAAAGAAAAGCACACTGCCCTAAATATTTGTATCCTGCTTACTTGT
GATTATTGTTGTCGATCACTTGAAACAAAAACTAGACTAATGATTATTCGACAAAAACAGGTGCTACATTAACTTATATT
CATACAATTGTTCATCACAGTTCCAAAGTTGTTGATTGCTCAGGAACATTTGATGGAATCCTCAATATGAGCCGAGTGCT
TCTCTACAAGCAGTTTAATCAGTGGACCCTCCACATCTGTGACCCCTTTGGTCTTGTCACGACGGACTGAGATGTTTCCA
CTAGGGGTAACAACAGTGACCTCCTCTTTACGTGTCAGAAGCTCATTCGCCACAACCACATGCATTTTATACTTTTTAAG
GGCCATGTCAGCCTTCTTTAAGAGAATATCCATATCTGTTTCCAACTTGAATGATATGAAGAATGCCATTGGAGCCCAAT
CATTCCTCAGAACCGGTAGCATCTTCGGCACCTGAGCAAGTCGCATATCTAAAGGACCCGATGCAGATTGGATTTTATGC
ATTGCCATACTCTCCCAGGGAACATAGAAGTCGGACACTGCAGCTGCAAGATAATACATTGCATACGGCCCAAGATTCTT
CATTGATGTCGCAATTAACTGTAAAATCTGAAGATACTCGAAAATGGTGGAGAAAGGAAGTTTCAGCAAATGGCCGCCTT
TTACTGCCGCTTGGTGATTACTGATAGCCTTTTTCACTGCATCAGAATGGGATGGATGCACTTGAACAAATGATTCATCG
GTCATTTCGAAACACTCTAACAATGGATTATCCGGAAGAGATGTACAGTACGGTTGGTAGCTTTCTCTCCGATAAAGGAA
TATGACAGAATACCCAGCCTTGAGGAAATATTCTGTGGATGTTGCTCCCCTATGACCTGAGCTAAAATTGTCAATAAAGC
GAACACAGCGTTGTTCTAACGGAACTGTTGTACCGCCGGATGTGACACATACAACCCTCTTACTTCCACCATTTTCTGTT
GACGAAGAATTTGTCTCAAGAAATTCATGCAATTTTTTGCAGACGGTGTTGCCATCTCTTAGAGGAGGAGCAGAGTCAAA
GAAGTCCTTAATTTCATCATAGGCAATTTCTTGAGGAGTAGCTGACTTTTTTTCCATCTCAGTCATCAAAACCTTAAAGA
AAGAGTAGTTCCAACGCGACTGCTGAGAAGCTAGAAAAATCAGGTGCTATGGACCTAACAGGCAGGTCAGTGACTTCTTC
CTACGAGTCCTTTGTGGTTTGCTTGAAATCGCCGACTGATTCCCAATCCCTAACCCCTGATTATGTGAATACCCTGCTGC
TTGCTCTGACACGTGAAGAGAAAATAAACACAAACTATGCCCCTGTTCGGCCGAGGGAAGCAGCAACTTCTTGCCTGCTT
TTACTAGTTTGCGTACAAAAACACTTTCAAACTTTACTCCTTCCGTTTCCAATTTGATCTCTGTGTGTTCTTTTAGGAGG
AGAGACTGCAGAGATGCCAGATTTCTATGCCGATGGTGAGTATGACCTTAGTGGTTTTGCGGTTGGCATTCACAAGCTCT
CTGCCAGCATGTATCATAACGTTCTACAGATAACAGATACCAAAAAGCCCCAACAAAATGACTTGCAAGCATGTACAGCA
ACAAGTAGTATACAGCACCTGCCCACGCTGATTCAGCAAAGACCCCAGCAGTCCTTTTCAGTTCTGAAGTTAATGGCATG
ATGCGCAGCAACCTAGGAATATACTGAAG
>Contig193 Contributing genotypes: 0.00%B493; 34.61%B493QAL; 33.25%B6274; 32.14%B7262
TTAAGATTGTCTTGCTTCTCCGGCTTGTTCCAAAAATCAAACTAAGCGTGCTCAATTTGTCACATACATTTATTATCATT
TGTAACAAATTTTTCATCATCTTGGACATAACAATACAATACAAGGTTCTCACTTGCACCTGACCTTTCCACATCAGTTC
TTTCTAGGCTCTACCGTGCACTTGAACTTTTACAAAGTCACCACAAAGCCTACAAAGGCTACAACATAAACAAAACTCTT
GTGATACAACATACAGTTGGTAGTTTGCGAGGAAAAAAGATACAAAAAGAAAAAATTGAAAAAGAAAAATATTATATGCA
CAAAGATAACAAATATAAACTACAATACAACAAGCAATTGTTGCAACGAAATCTATATGTATATGCGACCTCAAGGAATT
ATCTTGGGTTAGATAATTCATCAGGCTGAAGGTTGTGAATGGAATCGGGAATCATCCAGTCATTATGTTGATTATGTGCA
TTACTGTAGTCTTGACGGAACATCTCTTCCTTTTGCCATTCTTCCCACCTTTCAGCCAAGCCATCACCTTCAAGCATTCT
GACGACTTCTGACATTTTGGGACGCTCAGTTGGGGAATTTTGTGTGCAGAGCAAAGCTACTTGAATTAACTCTTCCACCT
GTTCATCAACATAGTTACCCTGAAGATCTACGTCAACCAACGATTCCAGCTTCTTGTCTTTCAGAAGTCCTTTCACCCAA
TCGAGCAACATCACATCGTCATCATTCGCAAGCCTGGCAAGATCAAAAGCCCTTTGACCAGTGATGAGCTCAAGAAGCAT
GACCCCATAGCCAAAACAATCAGTCTTCTCTGAAGACTTTCCTGTGGATAGGTACTCGGGTGCTATATGGCCGATAGTTC
CACGTACAGCAGTAGTGACATGAGTATCCTTGTAGTCCATGAGCTTAGCCAGCCCAAAATCCCCGACAACTGCTTCAAAC
TCTTCATCCAATAATATATTTGCAGCTTTGACATCACGGTGAATGATCTTAGGGTCACAATGATCATGTAGATAAGCAAG
TCCCCTTGCAGATCCAAGTGCGATTCTTTGTCGTATTCGCCATTCTAGTGGAAGCTGTGACTCGCTTCTTTCTCTTAAAC
ACGATGCAACACTTCCGTTGGACATATATGGATAAACAAGCAAACGCTCAGTTGGTGTCATACAAAAGCCTCGCAAACGA
AGTAGATTCCGGTGCACAGCCATGCTAATCATTTCAACTTCCGTTTGAAACTGCAATTCCCCTCCTTGGGTCCGTTCCTC
CTTAAGCCTTTTTACAGCCACCAGCGTACCATCAGCCAAACGACCTTTGTAAACTTTTCCAAAACCACCTCTACCCAGAA
TATTTTTGTTACTAAAATTATCTGTCGCAACTTGCAGCTCACGCAAAGAGAACCGCTTAAGTTGTCCTAAATGAACTTCC
GGATCTTCTTCAGCTGGTACATCAAAGAAATGATCCTGTGGTTTCTTTTTCCGCCACCAAGCAAGTGCAATTGCAGGACC
AGCAAAGAGCAGTGCAGCACCGGCAGCAACTCCACCAGCAATAGCTCCAGTTGCACTGTTGACAGCTTTGGAAGATGGAG
GGGATGGAGGAAGTGGAGGTGGTGGAGAAACTGGAAGAGCATCTAGTAGATTACCGCTAAAACTGATGGGAGTGAAAAGG
GTGAAAGATCCATTTACTGGAACTGGTCCTGTTAAACGATTGTTCGAAAGATCAAGGACTTGCAGTGATCCGATTGTAGT
CAAAGAATAAGGAATAGTTCCTGTCAAAGTGTTGTTATTCAGCCTCAGGAAACGCAGTTTCTGAAGCTTCTTCAAAGTGT
CTGGAATTGGACCATTCAATTTGTTTAGGTAAAGATCCAAGCTGACCAAGTTTGTCAAGTTCCCCAGCTCATTAGGAACT
CTGCCACTTATGTTGTTACTATAAAGTTCCAGGTATTGTAAATTTGGTAGCTGACCAAGCTGCGTAACCAACTGACCAGA
TAGGTTTGCATTTCCAAGGTCGACTCTAGTAACACTATTTTCATTGTTGCAAGTAACATGAAACCAAGTACAGGGATTCA
CAAGGGTTGCATCCCAACTTTGCAGAACATTGTTAGGATCTTCTAAATTGTTCTTCAGTGCATTCAAAGCATCGCCTTCA
GCATTGCCAGAAACACTTAAAAACTGATTTAACACAAGAACCAAGCAGAAAGCACCAAAACTCCAAATTACAAATCGATC
CATAACCCTTCAAGAAAATCAAGATTCTGCTTCAACTGCTCATATATACAAGAAGAGCAACACACACAATTCACCTAGTT
ACAAAACTAATCACAACCCCGGAAGAGATTATTAAGTGGGTCAATTCTAGAATAAAGAAAAATGAATCTACAAGAAAGTC
AAAAGCTCAACAACCCAAAAAGCCCAACTCAAAGATAAGCAAGTGAATAACATAAAGATTGAATCTTTTCAAGAATTTCT
TGGAAAGGTGCTTGCTGGGAATAGATGGAATTTTGAGAGAGAGATTGAGAATCAAAGAGAAAAAGGGGGAGAGGGTGTGT
CAAGAGAATGGAGGTGGGGTGTTTGAGGGTCGTTGCAGGCTTCAGTCAAAGGTCCTTACACGCCACAAATCCAGAAGATG
GTCCTCAGCTTTAGATTAAGTGTCTGCAATTTTCAAGTGTTTTTGTCTGTAATGGTGGGATTTGTGGAATTCTGAGAACT
G
>Contig194 Contributing genotypes: 0.00%B493; 100.00%B493QAL; 0.00%B6274; 0.00%B7262
AACAGATGCAACAATATATCTAACTAAAAACAAGGCACCAATGATCCCAATAATGTTAATTATGAGTCTTTTCCTGGTTA
TATCTGTTATGATCTTGACCGTTTGTCTTACTGCAACACTGCTTTAGTGGCCGTCTCAACCATGAAGAGGAAACTGGTTT
ATGCCTTTATGGCCAAGTTCTCAGGCTCAAATGATTAATCTGAGATCCTTGCAGTTTCTACTATGAACTAGGTTAATTTC
CGTCACGTCTGTTCTTCCTCCATTCCCATGGCTTTTCCGGATTCGATGATGCCCATAAGCCAATCCTCTTTGCCCGAGCC
TCCTTCTCCCATTTTTCCAGTTTTAGTATCCAAAACCCAGAACGTTGGTAATGCTCAAAGACAAATCCTAGCTTTGAAAA
CAGAAACAATAAACTCGAAGTCCAACAGAATAATGATATCAGTGCCAGACAGCACTTTCTGCACAGGCTCCAGATCAAGG
ATGCTGGAGTATATTGTCAACGAGAACATACAGTGGTGTCTCGCACTTTGATAATTAATAAGAACTATATGCTTTAAGAG
CAACAAGTAGAAGCTGCTGG
>Contig195 Contributing genotypes: 0.00%B493; 100.00%B493QAL; 0.00%B6274; 0.00%B7262
TATTAATGTGCCATAGTGTTTTTGTACTTCTCATTTAAGATTGGAGCTTTACATTCTCTAAAGTTAACTAGAATATTTTA
TGTTCGCAGGATTGTATATTGCCTCAAATGGTTACCTCGTCACGGAAGTCATTCAACTAAAGAAATTGTTTGGTCCTTGG
CATGAAGTTGATGGCATAAAGGAAGTTTCAGAGCCTGAGTTGTGCAAATATGTTGAAGTTGTGAACTTGACTGGTGATAT
TGATGCCAGCTGGTCAGGTTGCTCGCTACAAAGGAAAAGGAAGTCTTTCTGGCTTCCAGAATTTTAAATTGGTAGATGTT
GATGTTATTATTCTTGGGGAAAAGTATTGCAGAGAAGGAATTGCTATTGCAGATCTGTATTCAGCCCCCGAACATTATGA
AGTTCTTTAAGAAGCTGACACTGCAGAGTTTCCATGAATCTCACTGAACCAAAGTTCTGAAGTGAGTCGCTTTTACTTTT
TAACCTAGCCTAATTCACACCGAAGCACGCTCAACGTCAAATGACCAACTGAATATTCAGATATCTTAATAGCAAGGGAT
TCTTCAATCTACTGGGGCATGAGGCTGCATTATCCCTAGGAAGCTGGGACAAATGCAAGATGTTGAAGCCATCCCTGCCT
TGAAGAATGTTCTCAATGACATGGTACTGCATCCTATTGCACGTCACGAGCAATATTCCACTCTTGCTGAACAGTTTGGA
TAGGGATCCAAGAAGTCAAGAGACATATGAATTGGCCCTACTCGGATTAAAAAATTGCCAAATCATAGTGAAAGTATCGA
ATAGCCCTTTTTATCAGTTGATCCAGCGACTGCTTCTTCTGGTTCTTTTGTACATCAATTGAGTTCAGTTTAGGTATCCT
AAAT
>Contig196 Contributing genotypes: 0.00%B493; 34.76%B493QAL; 32.62%B6274; 32.62%B7262
CAGAATTTAGCTTTAAATTCGGAAACACTGATCCCTAATTCTCCTGAATAACCTCAAGTGGAGAAAATTATATCATTTTA
TTAAGAACACATAGCGGTAATATACACAGCAAATCCAGACATTCAACAATCTGGAATGGTGAAAAAATGATACTTTAACT
TTCTAGTTACCAAACAAACTTCATAAATCCTTTGCAAACTTGTCATTTTTAGCCCATCAATCATTCGAATTGTCTTCTTA
GTACACTGGATTCGGATTTTACTTCTACGGTGAAATTCAACAATGTTCTTAGTCGAATAATTTTATCACGAAACGTATTG
CATGAACTCCGCATCATTTTCAAGTCCAGCCATAGTCTCGGGGGCCAAAACAACCTCAAGATCAACACTCCCATCCCCTT
CCCTCCCTGGAAATGCCGAAATTTTACCATCGAATTTATTCGCCTTTCCGCTGCGAACGGCTAACGGCTTTCCCCACCCG
AAATCGTTATTATACATCGGAAATCTCGGAGAGCTCCCCATAGTGATCATTGCGCCATCAAAGTTCCCGAGAGGAAATAG
TCTGGGATTTTTTTCCCAATCGCCCACACAGCGCCGCACCGTAGCGTTATCATGGGCCACCACATTTTGATGCAGCAGAT
CAGCGCTCCAGCCCAGATCATTTGACAACAGATCCCCTGTTAATGCAACAGTTGGGATACTCTGGATTAAATTTCCGAAG
TAAAGGGGGTCCACTTTCGGTTCTAATCGATGGCGGCAATTAACCGCCATTCGAAACGTGGTCGTTTTCGTGTCGGGTAA
TTTTCGTGCTCGTGTCACGGCTCTCCATAGCTGAGCCGATAACGACTGAAAAGACGAAATCTGATCAGTCGGCTTGACGG
CTCCATTGGCTTGTAACAAACTCTCCAAAACAGACGTTATCTTCCCGTTAACGGTTATCCAGCTGTCATTACTTTGTTTC
CCGAATAACTCGGATCCGTTGAGATCCGAGTTCAATTCGGGCTTTTTAAACAGCATATTTGCCCGAAACTTCATTTTCAA
AATAGCTTCTCTGCTAAAATGAAAGATCTTCTCTCTCAACGGCTCATCACCGGAGAATGTCGCCGCCGGCCCATTTTCCG
GCAACGGAAGCGGCACCGGAGAGTTGAACACACTGTCCCGGCGAAACTCCGGCGAATTCGAAATCACCTTCGCGCCTTTC
GTGAACTCCGCGAACGTGTTGAAGAAGTTCCAGAATGAAGTCCCGTCAACGACGGCGTGGTTGACCGTACATCCAATAAA
CACGCCGTCATTGAGCTCGGTAACTTGTACCGCGGCTATAGGCTTATAATGCCCCGCATAACTAAGCGTTTTATCAAACG
CAAAGAATTCCTTGAAACAAGGATGAATATCGATAAACGGAGTTAAAATCCCGTTTATCGATATTCCCGATGCACAGGCG
TGCACAAATTCCACGCCAGCATCGTTGCACAGAATGTGCACGTGGCCGTTCTCATCAGTAATGAGACGGCCAGCCAAAGC
GGGAAAGTAAGTAAGAGTCTTCGAAAGAGAATTTTTAAGTAAAGTGACCAGTGTTTCGGACGTAACCGAAGGTTGCGAAA
GCAACACGCCTTTTTGTATGTACTGACAAGAGAGCATGGGCAAGTCCGAGACGGATAGTTTGAGAGACTTGATGGAGGAT
TTTTTGTGGGGAATTACAGTGGATTTGGAGATGAGATTAACAGAAGAAGAAGGCATTGTTGTGTGTGTGGTTTTAGAGTG
TTTTTGATCGAGTGGTGTGTGTGGGAGTTGAGTCGGCC
>Contig197 Contributing genotypes: 0.00%B493; 91.74%B493QAL; 8.26%B6274; 0.00%B7262
TGATGAGTAGGAAAAGAGAACATTCATGCATTACAGATGATACTATGTCACCTATAAAAAAATCAAAGTCTCCTCACTTG
GAAATTCAAGAAATGGGACCTGAGCTGGACATGGTTTTAGTAAACGGCTTGGATGAATCATTCATTAATTTCAATGAGAT
TATTCGTGTGCTTCATCAACAAGGTGCTGAGGTTGTGCAAGCCAGTTTTTCCAGCACTGGGAATTCAGTCTTCCACATTT
TGCATCCAAAGTTTGCGGGCCCCACGTGGCGTTATGAAGCGACTGCAAATATTTCAACCAGACTGAACGAGCTGATTTAT
GGAACATCTCCCAGCTACTTGGAACTAGAATCAAACCTGGTTTACCTGATTTAACTGTCCAATAAATGCCAAAACTGACA
CTACAACCTGCACCGGCCTTCTCCCTGTTGTCACAAACCACTTTATTAAACACTGCACCAAAAACACCCCCTGTTTTAAC
ATCACCTCCTTTTTCTCAGCTTCAATGCAACTAAAGCTCGGGCTATTTCTAAGTGTAGTTTCATACAAATAAACAATATC
AAATTCAGGCAACTTCAAGTCAAGAAAACTAACAACTCGATTAAGAGGACGTTTTAAAACTGCTACAGTGTTTTCAAGCT
TGCTAACCTTTCAAGGAATGGTTCATACCCTAGATGATGACTGGG
>Contig198 Contributing genotypes: 0.00%B493; 100.00%B493QAL; 0.00%B6274; 0.00%B7262
CTCCGAAACAATATTTTATACAAAAATAAAAAATTAGTAACTGGCCAACTCATATTGTGTCATTGGCATGCAGTTGTAAA
GTTAATAGTCAACTCACACCCGACCCGACCCGAATCCAAATCATTCGTGAAAGGGCTAAAGCTTTGCTAATATGCATTCT
CATCTGAATCCAATGTTAAGCAGGGGGCGAGACTCGGCCCAGAAATCAACATTGTTCTTGCTCCGAAGTCCCACGTGGCA
GTACCTCTGGAACTCCTCGATACTGGTGAAACAGCAGCCGGAGATTCTGGAATCTGAGCGGCCGGAGATGCACCGGAGAA
TATCCTCGAAGACGTACTCGTCGCAGGGAATGAGCAATGGGCCGGAGTTGTTGAACCCGTATTCTTCTTCGGCCTGGACC
AGTAGTTTCTTGAAAACCGGGTGGTTGAGGTACGTTGCTCGGACCACGAACCTCGTGCGGTTCGCTCCGACGGAGACTGC
CACGTGTCCGGAGGGCACGT
>Contig199 Contributing genotypes: 0.00%B493; 36.36%B493QAL; 31.09%B6274; 32.55%B7262
GAAAAAGGAAAGAAAAACCAAAGCAAAAGCATCAACCATTTGACTTCTAACCCCCCTTTTCTCTCCCAACATATACTCAC
AATTCTCTGTAAGCATTTCTGGGTCTGTCATGGCCCTTGATTTGATGAACACTATTTACAGAGACAACAAGTTCCGGTCC
AAAATGGAAGAGAACGCGGTCCAAGAAGCGGCCGCCGCCGGTTTGCAAAGCGTCGAGAATTTGATCAAGGCGATATCTCA
GGCTAATAATCAGAACCCATATCTATCTTCTTCGTCTTCATCTGAAACCGGAGATACAGATTATAGGGCTGTTACAGATG
TGGCTGTTAATAAGTTCAAGAAGTTTATTTCTTTGTTGGACCGGAACCGGACCGGTCATGCCCGGTTCAGAAGAGGACCG
GTTGTTGAAAAAACCGGGGCGGAGGTGCAGAATCAGAATCAGAATCATGGGTCGGATGGGTTTCAAGTTTATCGGCCTAC
TGCAGTTCATCCGGTTCAGACTGTGCAACCGGTTCAGACGGTGCAACCGGTTCAGTTGGTTCAGCCGGTTCAGCGTCTAC
CTCCGGTTCCCAAGAAGGAGAATGTTAGTACTACGATTAATTTTGCGGCTCCAGCTGTGGCTGCCGCTGCGCCGGCGACT
TCGTTTATGTCATCGTTGACCGGAGATACAGATGGGTCGGGTTTTCAGATTACGAATATGTCCGGTTTTTCTTCTGGCAG
CCGGCCGGTTTCTTCGTTGAAGAGGAAGTGTAGTTCGATGAATGATGTTACTGCTAAGTGTTCAGGCTCTTCCAGTGGTC
GATGCCATTGTCCTAAGAAAAAGAAGTTGAGAGTGAAGAAAGTGGTGAGAATGCCAGCTATAAGTATGAAGACATCTGAT
ATACCACCAGATGATTTTTCTTGGAGAAAATATGGTCAAAAGCCTATCAAAGGCTCTCCACACCCAAGAGGGTACTACAA
GTGCAGTAGTGTAAGGGGGTGCCCAGCAAGAAAGCACGTAGAGAGGGCAGTGGATGATCCGACAATGCTGATAGTAACGT
ACGAAGGGGAGCATAACCATTCCCAGTCTCCGAATGAAAACACAAACACTTCTCATATCCTTGAATCCGATGGCCCCAAA
CAATTGTGACGAGGGTCTATATATAGCTTATCATGTTTCAAGAATGTTGGATAATGGTAATGGATGTGCTTGGGTTCCAG
TTGTGTTTTAATTGAATGATTATGCAACTGCTTTATTTGGTGTTGTAGTCACAACTTGGAGAATGCCATTTAATTTGAAC
CTAAGTTGTTCCTGTTGTTTGCTTAATTTTGGTAACTATCAGATTTGTTTCTTGCAAAA
>Contig200 Contributing genotypes: 4.70%B493; 48.18%B493QAL; 19.45%B6274; 27.68%B7262
AAAATAAACAATCAGCAGAAAACAAAACGTCTAAATGATGATCATAAACCAAATACAAATTGTTGCATATTGCATAATCA
ATCCTTTTGATACAACACAAGATTATCCTCAACTCGCCACCTAAATGCTGCAAAAAATCGGCTCAACTAGGAAAGAATAT
TACAAAGAGACATCTATATCCAAACTATTGACAGCCATAAGTAAAACGATGTTATTACCAGAGACCTATATGCCTTGACC
AATGAAAACACTATCACGAGAGAGAAGGAAAATAAATGAACATTAGCTGCCGCACCGAACACTGGGGATTATAAATGCTA
GAGTTTCCTTGTACTCTGTGCAATGTCTAATCACTTGCAAATTCCCACTACAGTAATCAATATCCCATTGGTGGCATGCC
GTATGGGGGCATTGGAGGCATCCCCATTCCACCCATACCTGGTGGTGGTGGCTGGCCATAACCTGACATTCCAGCTCCTC
CCATACCCGGCGGTGCAGGTAAAGCAAGAGGCAACAACTGTGCATACATATTCTGTTGCTTAATCACATCCTTCTCTTCA
CTTTCTTTAGCCTTCATTTCATTTGCTGCCTCTATTTTGTCCTTGATTAGTTCATCAACTTTGCCTGTGTATTCACGTAT
AAACTGCAATAGGTACGGGAATGCAAAGTCAATCATGTTATTCATCCAAGCGAGTTCAAGAGCGACATCTGCACGAATCA
AGTCGTAACAAACGAAAAGGCAAGATGCAAAACATTCCTTCTTTCCCTGCTCAATGAAATATACAAGCAAGTCCTCGGCA
AGTTCACGATCTCCAGATTGTGAAGCAGTCTCCATGGCATCTTTGTAAAGATTGTCTTTCTTAGAAAGCGCAATTGACTG
CTTCCACCTTCCAGCCTTTTTATAAATGTAAGCAGCTACACGTCTCATCTCGAGAAGTTCATGCTTCTCAATCTTCTGGG
CAAGGCCGATCTGATCGAAGTTATCATGCAAGTCAATTGACTCCCTCAACCTTTCATAGTCTTCCTCCTCAACATAGATT
TCATTTAGAGCCTCATTCACTGCAGAAATATCATTGCTCTGAACAGCTACCATGTACGGCTTCACAAGATGCAGATAACC
AGCCTTCCGCATTATGTCCACCACACGTGTATGGTCCACTCGAAGTGCAAGAACATTGAGCATGTCATTGATGAGATCCG
GATGCTCTTGTAAGTAGAAGTGGACAGCCTTGTAATAAAGCTCTACATTTGCTACTTTAACTGCAATATCTTTGAATTGC
ATGTGATCCCAAGCGTCTGGAGAATGATTCATAACAGTCGAAGCAGCATTGTCAAATTCATCATATTGAATATACAAATA
CACAAGCTCTTTCCAATGTTGTTGTTCATCGCAAGCTCGAATAAGCTTGGGGATGTTGAGACGGGTAGAAAATAGTTTAA
TATGTTCCATAAGCTTCTCATGGCGATATCTAGCATAAAGGACCCCCAACTCAGTGAAAATCCCCATATGAGCACGTTCC
AACCCTAAACCACTCTCCATAAGAGAGATCAGTTCATTGAAGCATCCTCTGTTCTGATAATATTCACTGACCTCTTCTAA
GTCGTCGACCTGGACAATAATATTGAGCCCACAAATCTGGGCCAAACGGAACTCTTCTGCATCAACACAAGCAAAACAAA
CTTCTTTCCATGTCTTTGAGCTATTTGCTTTCCGAGCAGCATCAACAGCACCTTGAAATTGTTTTAGTTTGACAAGAGTT
ACGGCCAACTTGGCCCAGTTCGAAATAAATGCATAGATAATCTTTGCTGCTTCATACAAGGCTTCATCATACAACCGATC
TCCAACATTATGCAGGTTAGCAACATTTGGCATGAGAATAAACTCTTCAATATCACCAAGTCTATCAATCTTTGCATAGG
CATAAATGAGTTCACTGTCCACCCTGGGCTCTTTTGTCTTCTGCCTAACCATCAAAAGGTATCTTACTAAGTCATTATAT
ACATCCCCATCCTCAGCAGCATGAATAACTTCCAGAAATTGAGTAGCATCATCAGCACGAATAAATGACTCAATCGCATC
ACTCACTAAACCATCCCTCAGCTGAGCTTTACCCACCTGGCTCCAAACAGCATCTTCTTCAACGCGGAAAGCAAACTCTA
CAGCACGTGCAATATTTTGAATATTATCCAGTAGTACGTTGACAGCTTGGACATTCAAGTTAAACTTCTTAAAAATTGCA
AAAGCCTCTTCATACAACTGGGCTTCCACTGCCACCTCCCCAACGGCAGGTCCATCAAAATTATCCAGCCTATTAATGTA
GTCCATTACCCTAGATGGATCAGCCTTAATAGCAGTTAAGATAAGCAAGTTCTGCAGATTAAAGTTGCCACTGAATGCAG
AATTCTGAAGCACTATCTTTTCCAGCAGCTCAATGAGCTCATGAGGAAGATCAGCAGTCATGAAAGCTTTGACAGCGGCA
GATACTTGCTCAGGGCTCTTGCTTTCAGGAAGAGCAGTAGAAACAACTTGATCAATGAGCTGTCTTCTGTATTCATTTTC
AGGATTAAGAACTTTGTCCCAGAGATCTCCATCCATCCTTTCGACAACATACCTGGCCTGCAATTTGAACAAAGAGTTCT
TGTTCGTAACATTAATCAATTCATCATCACATTGACCTCTCCGGTAAGCAACCACAGCAAGTGTAGGGTCACGCTTCTCA
CAGTATTTTCCAACCACGCGTGAATCGTAATACGGGTTGGTAGTGAGGAAGTGTTCTGGGTTGTTGTTGCTATCTATGAT
GATTTTACCAAGAGCATTGTGAACATGTACATCTTGACTTCCTTCACTCACAAGATGCTCCAAGAACTGAGTAAGTAAAC
GAAGGCGATTCCTTTTCTCACACTCATCAACCAGGGGTTCAACTGGAAGTAGAGATCGAACAGATAGGATCAGACCTTTA
ATGAAATCTTCAGGACACTCATCATCTAGCAATTGCCCAACAACCAAAGGAGCATTTCCGGGATTGACCTTCTGCACATA
ACCTTCAATATACCGAAGCATATTGTTTGTATATAGGTAGTGTGTAAGATCTGGAACGAAACCAAAGCGATCACAAACAT
TAATCAGTGGTCGTGCGTCTGGAAGTTTCGCTTCCATTAGAAAGTTCTTTGTTTTTT
>Contig201 Contributing genotypes: 0.00%B493; 41.32%B493QAL; 21.49%B6274; 37.19%B7262
ATAAAATTCAATTGCAGTCGTAGTTACTCTGCCCGACCGACGGATGTAGGAGTATATTGTTGTTATTAATTGCAATTCTG
TTGTGCTAATAAGCAGCGATCCAAGTGTGATATACATAGTGTGATATATATATATCTATCTATCATCTGGTCGAATATGG
GTGAGAATCAGCAGCAGCAGCAGCAGCGTTTTCAGCTGGGGACCATCGGGGCTTTGAGTTTGTCTGTTGTTTCTTCCGTC
TCCATTGTCATCTGCAACAAGGCCCTCATAACAACCCTTGGTTTCTGCTTTGCAACGACTTTGACAAGCTGGCACCTACT
GGTTACTTTTTGTTCACTCCATGTTGCTTTGTGGGTTAAGCTATTCGAGCACAAGGGTTTTGACCAGAAAACTGTCTTGG
GTTTTGGAATATTAAATGGAACTTCCATTGGACTTTTGAATCTCAGCCTTGGTTTTAATTCAGTTGGATTTTACCAGATG
ACAAAACTGGCAATCATCCCTTGTACAGTACTTCTGGAAACTCTCTTCTTCCGTAAGCAATTTAGTAGAAACGTCCAGCT
TTCGCTTACTGTGCTCCTGTTGGGTGTTGGAATTGCAACTGTTACTGATTTGCAGCTCAATGTTGTGGGCAGTGTCTTAT
CTCTGCTTGCTGTGGTTACCACTTGTGTTGCTCAAATTATGACCAATACTATTCAGAAGAAGTTCAAAGTTTCTTCAACA
CAACTCCTATATCAATCATGTCCTTATCAAGCATTGACACTGTTCCTTGTAGGCCCATTTGTCGATGGTTTTCTGACCAA
TAAGAATGTATTTTCTTTCACCTATACCCCGTATGTGCTGGCATTCATTGTATTGTCTTGCCTAATATCAGTATCAGTAA
ACTTTAGCACCTTTCTGGTAATTGGAAAGACATCTCCAGTAACATATCAGGTCCTAGGACATCTGAAGACATGTCTGGTT
CTGGCATTTGGCTATATACTTCTACGAGACCCATTTAGCTGGCGAAACATTCTAGGCATTTTGGTTGCTGTTGTCGGAAT
GGTACTCTATTCTTATTATTGCACACGTGAGAGCCAACAGCAGAAGGCAAGTGAAGCATCAGCACAGTTATCCCAGGCTA
AAGAAAGTGAAAGTGACCCCTTGATTACTGTAGAAAATGGAGGTGATGCTCAGAAACCCTCTGCATGGAAATCTAAAAAA
GACTTGCAAGCGTGAAGTTCACGTGATACTTGAATTATTTTAATTAACATACATATGAAGCAATTACTGTGACAAAGATG
TTGGGAAAATCTGGCTGCAGGGAACTTTTGAACAAAGTGAAAGATATTATTATTACCCTATTTATATCAATCTAGTTAGA
AGAATGTAATTGTTTTAAGGTTTTATTGTTACAGATGGACTAGGAGATCCAATATACAGATTGTCCGGCAAAGA
>Contig202 Contributing genotypes: 11.36%B493; 31.49%B493QAL; 22.62%B6274; 34.52%B7262
GCTAATAACACAGATCGGAGTCTTCACGTTGTAAGAAAAAAGCCTGATAAAGTATGTAACTTGATCCTAAACGATTCACG
AAAGAGCATGCCAATAAACAGTATACATCCAACCATAATACGGATTTTAGCTTCAGCACAGCCATTGTATAATCACTAAT
GGATGATTATTAACTTATATAATACACAGAAGTACAAGTTCATGCACCAAAAAAAAATAAAATAAAATCCAACAGCATCC
AATTAACTTCACATGTATCAGTCCATTGGTCTTCCTCATCTTTCACTTCTCATCATATCACATAATACGGAATCAGGTGG
AGGAGTTACTATTATCTTGAAGAAGATCATCATAGGGATCGCGACGACCAGGGACCTGGCTAATCTGAGAATCCCAGAAG
ATCTGAGAGTTATGCCTATCAAATGTCCAGAAACCATAAGGGCGAATAGGAAGGGCCCACATCTCTTTAGTCTTGGCGCA
CTTGTCCTTGAGAGTGTACAAATGCTCTCTAAACTTTCGATCCCTCTCACGAGGATCCTCCATCAATTTGAGTACCAGAT
TCTCGGCGAACTCCATTATAAACGCCATGTGATCTCCCTTTTCCCTATTCAAACACACAACACCACCAAACTCAAAACCC
TAGACAACCAACAAGTTAAATTCAAGTAGAAAAGACGCTACGTCCTTCCCGC
>Contig203 Contributing genotypes: 0.00%B493; 32.50%B493QAL; 34.23%B6274; 33.27%B7262
GCAGGATTTACAAGGTACCTCAATATTGTTGACTGCTGTGAAGAAAGCTAAACAAAATTCTTCCATTCATCTATGCCTAT
TAGAGCATTTGAGGGTGCACATTGTTCCAACTATGTAGCAAAACTGAACTAACTTGATATTCCTCTGCCAGCATTTTTGG
TGCCAGGAATGTGTCAATGCATGTTACTGCCAAAATAAACACGACGACTGCTCGAGCTCTCTATGCACCAACAACCACTG
ACTGGATTAGATATGTGGCGTTTATCTTGGGAAATAGCTTGAATCAAGATTTATATATTGGAACCATATATCTGTGTTCA
ACCGAACCTGAATGCACGCTTGGCCGACTCGAGAGTGTTTGAGAGGAGCATCGAGATTGTAACAGGTCCCGCTCCTCCAG
GCACAGGGGTAATGGCTGAGACAACTTTATTAGCTTCTTCATAACAAACGTCTCCTGTTATACGAAAACCACACTGTCTA
CTGGAGTCTTTTACTTGTGTGGCCCCCATGTCAATGACAATAGCTCCAGGTTTCAGCCAATGACCTCGAACCACATTAGG
ATTTCCAACATCCGATACTACAATGTCAGCTTGGCGAGTTACATGCTCTGGGTTATCAGTAAATGCATGCAATGTGCTAA
CAGTTGCGAGGTGACTTTGCAGTAACAAGGAAATGGGCAACCCTGAAATCTTGCTTTTCCCAAGTCCCACCACTCTTGAA
CCAGTAATTTCAATACCTTGTCTGAGTAATAATTCAATGCATGCTTTAGGGGCACAAGGGATGAAAAACGGATCTCTTCC
CATAGCAAGCATTCCTATATTGAGAGGATGCAATCCATCCACATCTTTTTCAGGACTAACAAATTCCACAACCTTGTCTT
CATTTAAATGTTTAGGTAGCGGAAGCTGCACAATAACACCATGCACATCGGGATCATCATTTAGCTTTGAAACAACATGA
TAAACCTCATCTTGCGAACAATCTTCCGGCAATTGTTTGAGAAAAGTAGCAATACCAACTTGATGACAAGCCCGTAATTT
GAGTCGAATAAAAGTGTGGGAATCGTGCCTTTGACCCACCAAAACAATGCCCAATCCAGGGCATTTCCCAATACAATTCT
TCATTTTGTTAATTTCATCAGCTACACATGATTTTATATCATTGGCAATGGATTTTCCATCAATTATAGCACATGGAC
>Contig204 Contributing genotypes: 0.00%B493; 79.81%B493QAL; 20.19%B6274; 0.00%B7262
TCAAAACCTTTCTACCATTACTCAGCAACTCTCTTCACATTTGAAAAATATTGCTTCTTGTATTTGGATCTAGCGGCCAA
AGAATGACGGAAAAGCTTGTCCTGTGGACCCCAAACCAGAAGACTGAGGCCTTGCAGCAACTGCTGCCGTTGACCCGGCA
GAAGATCCCAGCTGACTTTGATAAGCACCTAAACCCTGTAAAGAACTTTGAGCAGCATAACTAGCTATCACACTCGGACT
AACGCTGTTAATCCCATAATTCCCACTAAACCTGACAGTTTGAGGATTCACTCCAAGAGACGTAGCGAGACCACTCTGAT
TTAAAGCCATCATCGGATTAGCCAACCCAAACCCTGGATTTTGTCCCATCAACCCAACAGCAGGATTCACATAGAATCCC
GGATTAACGCCCACATGGCCGTTGTTTATGCACCTGAAGATCCTACTCTTCCCAAGCCATGGAAAGGTTTGGTTGACAGT
ACCACTGGGGCTCTTTACTACTGGAATCAAGAGACCAATGTCACGCAATATGAGAAGCCTGGTGATAACAGTACTATTGA
TGATGATGAAAGATATAATAGGGTTAGTAATGGTGGTTCAAAAATTGATTCTGGAGCAGGGACTCAGCAGAGTCGCAGGG
TAGGGCCAGCTGTGGAAAATGGTGCATCTTCTGAGTCTTATCAACAACGTAATGAGATCACTGTTTCTGGAAAAGATGGG
GAACGAGTATATGGAGTCTGCCGGTCTCTTCATTTCAATTCCTTTGGAATCACTATGAGCTCTCATACTCAGCATTTGCC
GCTTGAAGCTTTTCCATCCAATGTTTGGATTGTCTAATAGTAACGC
>Contig205 Contributing genotypes: 10.84%B493; 38.54%B493QAL; 31.67%B6274; 18.94%B7262
GTAAGCCATTGCCGAAACATGGTGGTTGTATTCTTTAGAAAAAAGACGCACGACACAACTCCCTTTATATTATAAAAATC
TTTATATTATCATCTTCGATTGATTAGAACAGCAAGCCAAGCCAAGAAGAAAGCAAATCAAGAAAGAGACGAAGACTTCG
CTGCTGCCATTTCTCCCCTGCTTCAAACATGAGCAACGACTATGATTTTCTCTTCAAGCTTCTCCTCATCGGAGACTCCT
CTGTCGGCAAATCGTGTCTGCTCCTCAGATTCGCTGATGATTCTTATGTTGATAGTTACATTAGCACCATTGGAGTTGAT
TTTAAAATTAGGACTGTGGAGCAGGATGGGAAGACCATTAAGCTTCAAATTTGGGATACTGCTGGCCAGGAGCGATTTCG
GACTATAACGAGCAGCTACTACCGAGGGGCACATGGGATTATCATTGTCTATGATGTTACTGACATGGAAAGCTTCAATA
ATGTGAAGCAATGGCTTAGTGAAATCGACAGATATGCAAATGAAAGTGTCTGCAAGCTTTTGGTGGGAAACAAGTGTGAT
TTGGTTGAGAACAAGGTTGTCGACACTGAAGTGGCAAAGGCATTTGCTGATGAGCTTGGAATCCCTTTTATTGAGACCAG
TGCGAAAGACTCTATTAATGTCGAGCAAGCCTTTTTGACCATGACCGGCGAGATAAAGAAGAAAATGGGGAGTCAACCTG
CTGCTGGCAATAAGACGTCAAACACTGTTCAGATCAAAGGGCAGCCAATCGAGCAGAAGGGCAACTGTTGTGGCTAAAAA
TATAATTGTATTCAGGTTTCTCTTTAGAAGGAAAGATGTTTGCACAGATTATAAACAGATGATGCTGAAGTTTGGTTTGG
AATTCTGTAAACAGTTGTAGACTTGTGTTTTATTATGGTTATCCGTAATTTATTAATTTCCTTGAAAATAGTCGAGGTGC
AAGAATTATAATACTCGCACACCTTATTACCTCTCAA
>Contig206 Contributing genotypes: 0.00%B493; 39.60%B493QAL; 8.54%B6274; 51.87%B7262
CAACAATCTAAACAGAACCAACCATCTATAACCCATATAGAGCACTCATTTACAGTTAGTTTGAAGCAAAATTAAAGGAG
AAGTGATGGCATCTCTAGCAAGCTTTGCTGCTGTTCAGCCTATGACCATTAAGGGTCTTGCCGGAAGCTCCCTTACCGGA
ACTAAGCTTCACATCAAGCCTTCATGCCAGACTTTTAAGCCCATCAGCTACAAGTCTGGTGCTGTTGTGGCTAAATATGG
TGACAAGAGTGTCTACTTTGATTTGGAGGATTTGGGCAACACCACTGGCCAATGGGATTTGTATGGATCTGATGCTCCTT
CACCCTACCCTCCTATTCAGAGCAAGTTCTTTGATCTCCTGTCCAGTTCTGTAACTCCAGGCCCTGCATTTAGATCAAAA
CCCTGGCTACCCCATTTTTTACTTTCCGGGACATTACTAGTACTGCCAGGAATGCTCATCACGAAGGGTCGGGAATAATG
TGTAGACCCCATGCCCGTAGGTCTCATCACCTGTGGGGGGATAGCAGGTAGGTAATGTGGGCCACCAGATGATGATTCTG
TGAATGGTGTTGAAACCCCAGAATACGAATTGGATGACAAGGGAAAATTGGTCTCGAATGGGAATAATCCAGGATACTGA
AATGGGATATTTGGTGTGTAGCCAACTGCAGGAGATGATGACAGGACCGGACCCCTATAAAGTTCAGGATTGAATGAAGT
GTTTCCAGGTGGAAGCATAATTCCCTGTGAATTTGCTGAAGGGTGAGTGAGATAGTTTTGATCACCTCTACCAGGAAGAA
TAGGAGGCATTGCTAAGGGAGAGTATGAGACTCCAGGAGGAATCCAGGCAAAATTTCCAAGTTCCATGTTATTCATTCTG
ACAGGAGGAACTGATGAAGCAAAGGGAATACTGTTTTTAGCATGCGGTGCAGCTTCATAACCCCCTTCCTCGGGACCAGG
TCCATTGTTCAAATCAAAGTCCGGTGGTCCCGGACAAGCATCAAGTCAAAAAATTGGAAGCATCAACTTCTCAGTGGAAA
GGATGATTTCTATACTCGTTAGTAATCTTCACAGGGTGGAGCCTTTATGGGACGATGTTGTTGCGCATTTCCTTGAGCTT
AGTAATAGTACCAATCAGCATTTGCGTAATTTGGCGCTACAAGCGCTAGATCAA
>Contig207 Contributing genotypes: 0.00%B493; 60.97%B493QAL; 39.03%B6274; 0.00%B7262
TCCCTAACTACAACAAATTTGTAATCCATTCAGACAGTCTCTATGCTTCGTGTCTCCAATCTCCATATAGGAGTTCAAAA
TTAGAGGTGGTCAACAGCTAAAACGAAATAGACCAGAAACGCTGCTGAGTTACCTATCCAAACATTAGAATTTTCTCTCC
CAATTAACTGTCAGTCCATTAAGCATTCCTCTCTTCTTTTGCTTCCAGGATACCCACTTCCTCCTTCGATAGCTTGTCAA
CAATGGGCTCATACACATCCCACTCCTTTCTCTTCCGAATAACACTCGATCTAAAACCATACAACTTCATCAAATCCAAT
CCAGTGCCACCAGCTTTGCTGGGTAGAGAATGCTCAAACCCTCTACGACCCTTTTTGCTTATTCTACTTTCCCTTGCAGA
TGATACATTCTGAATTGCAATCTCATAGAGCTGTTCCCTGATTGCAAAGGCTATTGCAGGTCCGACTTCCGGGTCATCAA
TACCCAAATCTTTGCAAAAGGTTCTCGCAAATTCTTCAGGATCACTCTCAAAGTTGTTCAAATCCCACAGGAACTGGTCC
TTAATTAGGGTATGATTCACTCGAAGATCAACCTTAATCGGAATAATTTTTTCACCAGTGTACATATCTTGCCCTTCATA
TGATCTAAAATCACCCAGCTGCGATTGTATAGATTGAGCAATCTGAGTTACAAATGCGGGTGGAAGCTTCAAGTCTCTTA
CAGTTCTTTTTGCGAACACCACTACTTCTGAATCAGGATCAGAAGGGTTCCAAGTAAAAGCGTCTCTGAATCTCTGGCCA
TCAATTTCAATGTCGAGACGAATCGGAAC
>Contig208 Contributing genotypes: 0.00%B493; 85.39%B493QAL; 0.00%B6274; 14.61%B7262
GCAAAAACCCAGAAATTTGAGCACTGTTTCACCAAATCTGAGCAAGATGGCTACTTGTATTGTGAGGGCCTTAAGGTTCA
AGATGTTATGGAAAGTGTTGAAAGGAGGCATATGCGGTAGGTGTCGGATGGAGCAATTCTACCAATAAACGGAATCACTG
AACTTTCAAAATGAAACGTAATCTCCATATCGTCTCCATGACCATTCTCAGATCTCTCCAGACTCCTCTTTCCACTCACA
CTTGATATTGTGCTGTTGGGTGATGACACGCCAGCTTCTTCTTCCATGTCCACCGTCGTCGCCGGTAGCCGGTTAACGTC
GATTCCCTTGAGAAACGACCTCGTTTCGACTCTGCATGCGTCAAGAACGAACCCATCTGAGGTTTCTTTTTTGTGGAAGA
GATTGAAAGGGGGGGTTGTCATGGAAGGTGCAAGATTAAGTTGCAGTGTTGATGAAGATGATGATGGCCTGTGAGTTTCT
GCTGGAGAGGACAAGCTTAGGCTTAGACCCAAGTGATCTTCCCTTTGGTGAATCATCATGCTTATATGTATCTATAAATT
CTTGATATAAGCTTAGGTTGGTATGCCTTGTCTAAC
>Contig209 Contributing genotypes: 0.00%B493; 35.63%B493QAL; 33.40%B6274; 30.97%B7262
GTGCAAGAAACAAAGCATAAATATGCAAAACAATAGGGTATAAATTGTGACTTCATCTATAAAATCTAGGGCCAGTAAAA
GCTATTCAGCATAGTTCTCCGTTCTTACATAACAGCAGGCATGTTCTTTAGCCATGGATCCAGAGGCTTACCTATAGAGT
AAACAATGAACCCAATTTGACGTAGCTTCTCCACGTCCACAACATTCCTGCCATCAAAGACGTATGCAGGCTTCTGCATA
TTGTCATAAATCTTTTGGAAATTCAGAGACCTGAACTCATCCCACTCTGTCAATATGCATATTCCATGTGCGTCTTTAGT
TGCTTCATATGCAGTACGAACAACGCGGACTTGCTTTAGATCATCAGGACACATAGATACAGGATGAATTGGATAGTTCC
AATTATACTTAGGCATAGACAAATCTTTGTGAATCTGCTGTTCAGGGACCTGGGGATCATATATGTTTAGCTGGGCTTGA
TCGCCTAATAATCCTCTGCACACATCGATGGCAGGGGTCTCTCTTGTATCACCAGTATCCTTTTTAAAAGAAAACCCTAG
AATAGCTATCCTTTTGCCAGAAATTGTGTTAAACATGGAAGTAACTATTCTGTTAACGAATCGACTCTTCTGGTAATCAT
TCACTTCAATGACCTGTTTCCAGTAATTTGCAACTTCTGAAAGGCCATTACACTCACATATGTAAACCAAGTTCAAAATG
TCCTTTTGGAAGCAAGATCCTCCAAAACCGACACTAGCATTGAGAAACTTTGAC
>Contig210 Contributing genotypes: 0.00%B493; 61.15%B493QAL; 12.95%B6274; 25.90%B7262
CCATCGACGTCGCTCAAGAGAGAATACAATGCTGTCATTAGGCCAGGGTCTTTTGCTAGGACACTGATCACATCTGCTCC
ACAGTTGTGACACAAAGACAGCAGGATTGAGGCGCAGTACTCTTTCCCTGACCGCGAAGCCAAATTCTTGAAAATTCTTA
AGATTATGGACAAGGCCGAGGCCTGTTTAGAGCGAGAGAGAAATCTCTATAGAGATCTAGAGAGAGTACCTAACCAATCT
CTGCAGCGAGATGAGAGAGATTGGTGCACAACAGGCGCAAATTGAAGGTAACAACAGCAACGGTAGCGGTAACGGTAACG
GCGGGGGGGGGGGGGG
>Contig211 Contributing genotypes: 0.00%B493; 61.73%B493QAL; 0.00%B6274; 38.27%B7262
GGCTCAAGCACCATCTTTCAGCCTATAGTGATATAAAATTTAGCAGAGGAAGAAGGATGGCTGCTACATCTGCTGCTGCT
GTACTAAATGGCTTGGGGTCATCCTTCTTGTCTGGAGGCACAATTCAGCTTTATTGCATGAAAGGGAAATTAGCCAGACA
GATCACACGAGTTGTGAGGTGATGATTGGATCCATAACTGTGACTCTGAGAAACTGCACAACACAGAAACAACATGATGA
TAGTCAGTCTGAATCCCTACATGAAAATTGCAGCATAGATCATGTTACCTGCGGAAATGTTGGTGCTCATTACAAGCAGA
TAAAACCGGAGTCCACTATGAATAACACACTAATCTCCAATGACAGACATGAGGTGGAATCGGAGTTCATTGTTCAGACT
GGAGCTACAGGAGTGGGTACAATGCCAGACAAATGCTCTCCTGCATCCTCTGAAGTTGACAGTGATAGCAAACAAAATGA
CTTCATACAGCCAGCAAAAGTGGCCCTCTCAAGTCATTCTGCAAGAGCTTTTCTGGCCCATAGATGGAAGGAGGCCATCT
CAGAGGACCATGAGACCTTGGTCCTGTCCCAAGAGGCTGAGAGTCAAGGACACTGTGATGCCATTAATGAGTGCTCCGAA
GCAGTTTCAACTGTAAAAGCAATAGACAGTGAGGAGCTTAGCGTTCTTGGCCGTGCAAAAAACTGTCTGGATATTGTGGG
GGCACCTGAGTATCCAACCAGCAGACCTGTTGATTCCAAGCGT
>Contig212 Contributing genotypes: 0.00%B493; 91.83%B493QAL; 8.17%B6274; 0.00%B7262
GAAAACCCCAAGACTATACATAAATTCATACAGAAAAAGAAGAGATGGGAGTAACAAAGGAGCAGGTTGAGTCATCTCTT
AGGTCAAAGCTCAGTCCTTCCCATCTTGACGTTGTTGACACATCTGGGGGTTGTGGTGCCAGTTTTGCTGTTGAAATTGT
ATCTGACCAGTTCGAAGGGAAGAGGATACTGGAGAGGCATAGGATGGTGAATGCTGCATTGGTGGAGGAAATGAAGGACA
TCCATGCTCTATCCATAACTAAAGCTCTGACCCCCGAGCAGCAATTGAAAAAGCAGCAGGAGTCCGAAAAATCTCAAGTT
GGCGTTTGAAACTATTTGTATTCTATAATGACCGCCTTAGACAAAGCCTGATGACAAAACATACTAGATTGTAATAAATA
AACAGTTAAATGCATGGTTTACTTACTGGAATTTGCATGTAGATGACTTTTTGCGTTTTATTTAAAACTTTCTGAGATTA
AAA
>Contig213 Contributing genotypes: 0.00%B493; 42.13%B493QAL; 36.02%B6274; 21.85%B7262
TCAACCGTTAACTGGCACTAATAAACCCTTTCTAAAATATCAATCTGAGTCGAACATAATTTTGATCGGACCTTATCTTA
TCCTGGGTTTCTTTAGTGATGCCTCATCGAGGGTTGGACAATAAGAGAAGAGATCATTGTGCAGAATCTTAAATTTTCTA
TATGATTCTATCAAATCGAGATTTTGATTTTACGAAAATTCATTTGTGTTAAGTAGCCATAAATGTTTTCTTCGTTTCGG
CATCCTCGAGCTTTAGCTTGAGCAACTTTAACCTCCTCTAAATACAACCACACCAGAGGTGAACCAAACGGGTTGGTCTC
GCGTGAGCCACCGTACTCCTCAAAGGCGACACGAAGGCGTCCAACAACGCCTTGGAGGCTGCTCCACGCCTCCTTGAGCG
GACAAGAACATGCGACGACCGAGGAATAAGCTTGTCCATAATACTCACAACTCATCTTATGAACTCTGGTTCCACCGAAC
TGGTCCAGGTACTTGAGAAATCCAAGCACATGGGACCCGCTGCACCGACGCACAGACAAAGGAGGCTGGCCGCGGCCTTG
GCTGTAATTCTTCAAGTAGTGTAGGAATTTGTTCCAGTCCTGGCGTTTATAAATCTCGTAGCGGTTGTTGCACGGTGGTG
ATGCTGAGAGCGATAGGTAATAATTGTTGGGAGTAGTGTAGTTGGTCTTTTTCGCTGTGGTGGTGGCGGAGTTGCGACGG
TTGGCGGCTGCTGAAGCAGCAGCAACGGCAGCTGACATTCTTTTGACGACAAGAGAGGTGGATGTTTTTCTTCGCTATGC
TTTGGGAGATAAAAATGAGAGGGAGGAATTTTTGGTAGCTGCTTTTGAAAAGTT
>Contig214 Contributing genotypes: 1.82%B493; 35.63%B493QAL; 31.26%B6274; 31.29%B7262
CGTTTTTAAAACAGACCTGAGAGAGAGAGGCTAAGAGAGAGATGAGGAAGAAAGTAGATGAACGCATCAGAACTCTCATC
GATAATGGCGTCAAAACTCGACACCGTTCATTCTTCGTCATCATCGGTGACAAGTCTCGCGAGCAGATTGTGAACCTGCA
CTATATGTTGAGTAAGGCGGTGGCGAAGTCGAGGCCGAATGTTCTCTGGTGCTACAGGGATAAACTTGAGCTTAGCAGTC
ATAGGAAAAAGCGTGCTAAGCAGGTCAAAAAGCTAATGCAAAGGGGCCTCTTGGATCCTGAAAAGGTCGATGCTTTTTCA
CTTTTTGTTGAAACAGCGGGAATACAATACTGCCAGTACAAGGATTCCGAAAGAATTTTAGGGAATACATTTGGCATGTT
GGTGTTACAGGATTTTGAGGCTATGACTCCAAATCTTCTTGCTAGAACTATAGAAACAGTGGAGGGTGGTGGTCTGGTTG
TATTGCTGCTGCGTAAATTAGCCTCACTAACAAGTCTTTGCACTATGGTTATGGACGTTCATGAGAGGTATCGTACTGCC
TCTCATTCTGAAGCTACTGGACGCTTCAATGAGCGCTTTCTACTGTCACTCACTTCATGTAAAGCATGTATAGTTATGGA
TGACGAGCTAAATATTTTACCCGTTTCTTCCCATATGAAGTCGATTACCCCAGTTCCAGTCAAAGAGGACTCGGAGGGAC
TCTCAGAAGCTGACAAGGACCTGAAGGATTTGAAAGATCAGTTAAGCGATGATTTTCCTGTTGGTCCTTTGATCAAAAAA
TGTCGGACTTTGGACCAGGGAAAAGCAGTGATCACATTTCTTGATGCAATATTGGATAAAACTCTTCGTAGCACAGTTGC
TTTGCTTGCTGCTCGTGGTCGTGGAAAGTCTGCTGCCCTTGGTCTTGCAATTTCTGGAGCTATTGCTGCAGGGTATTCCA
ATATCTTCGTTACCGCACCTAGCCCTGAGAATCTGAAAACTTTGTTTGAGTTCATATGCAAGGGATTTGATATGCTGGAG
TATAAGGAGCATTTGGATTATGATATTGTGCAAAGCAACAATCCAGATTTTAAGAAAGCCACTGTGAGAATCAATGTTTA
CAGGCAACACAGACAAACGATTCAGTATATACACCCGCATGAGCATGAAAAGCTTTCCCAAGTTGAACTGTTGGTGGTTG
ATGAAGCTGCAGCAATTCCGTTGCCAGTTGTGAAGTCATTACTTGGGCCTTACCTGGTCTTTCTTTCTTCAACAGTTAAT
GGTTATGAAGGTACAGGGAGGTCACTATCGTTGAAATTACTGCAGCAATTGGAGGAGCAAAGCCGTGTCTCTACTAAAAG
CTCTGAAAGCTCTCTTTCTGGCCGGCTTTTCAAGAAGATAGAATTGGCCGAATCTATTAGATACGCATCTGGTGATCCTA
TTGAGTCCTGGCTTCACACTTTACTTTGCTTGGATGTAACCAGCTATATTCCCAATATCAACAGGTTGCCTCCACCCAGT
GAATGTGATCTTTATTATGTTAATCGAGATACACTATTTTCTTATCACAAAGATAGCGAATTATTTTTACAGCGGATGAT
GGCCCTATATGTTGCCTCTCACTACAAAAACTCTCCAAATGATTTACAATTAATGGCTGATGCCCCTGCTCACCACTTGT
TTGTGTTGCTTGGCCCTGTTGATGAATCAAGGAACCATCTTCCTGATATTCTCTGCGTCCTCCAGGTTTGTCTTGAAGGA
CAGATTCCTAGTAGTTCAGCCAAAAAGAGTTTATCTGAGGGTCATCAGCCCTATGGAGACCAAATTCCTTGGAAATTTGC
TGAGCAGTTTAGGGACACCGTATTCCCAACTCTTTCAGGTGCTCGTATTGTGCGCATAGCCACACATCCAAATGCAATGA
AGCTTGGGTATGGTTCGACAGCTGTGGAACTTTTGACAAGGTATTTTGAGGGACAATTTACCACTATATCTGAAGTTGAT
GATGAAAATGCTTCTGAGCCTTCACATATGAGAGTTACTGATGCAGCAGAGCAGGTTTCGTTACTAGAAGAAAATATTAA
ACCTAGGACAGACCTACCTCCTCTGCTTGCGCATCTTCATGAACGAAGACCTGAAAAGCTCCATTATATTGGTGTCTCCT
TTGGGCTTACTCTGGATTTACTTCGCTTTTGGAAGAAACAGAAATTTGCGCCATTTTATGTTGGTCATAATCCAAATTCT
GTCACCGGTGAACACACTTGTATGGTTTTAAGACCACTAGATAATGATGATATTGAAACTAGTGGAATAGATGAATGGGG
TTTTTTCGGTCCTTTCTACCAAGATTTCAGGAAAAAATTTACATGGCTACTGGGATCTTCTAGCTTTCGTACGATGGAAT
ACAAGCTTGCGATGAGTGTACTGGATCCAAAGATAAACTTTACAGATGTGGAGCCATCTTCATCAGCTACAAGGGAATCA
TCATATTTGTTTAATCATGTTTTGTCGGGGTACAGTATGGCTAGGCTTACGGACTACGTGAACAACCTTATTGATTTTCT
TTCGATCTCATATCTTGAACCCATTTTTGCAACACTCTACTTTGAGGAAAAACTTCCTGTTACTCTGTCATACACCCAGG
CTTCTGTACTGTTATGTATGGGATTGCAGAGACAAGAACTCTCATATGTCGAGGGGGCAATGAACTTGGAAAGGCATCAA
ATTTTGTCACTGTACATAAAAACCATGAAGAAGTTCCACAAGTATCTAACTGGTATAGCCACCAAGGAGATTGATTCAGT
TCTACCTCGACCCAAAGAAATTACAATGAAACCTCATGCAATATCTTTGGATGAAGACCTTAACGATGGTGCCAAGCAAG
TCATGGATAAGATGAAAGCGAAGCTGGATGAGGATGACACATTAAACCCAGAACACCTCCAAAAGTATGCCATCGAAGTT
GATTTTGGCAGCGCGCTGAAGAATGGTAACGGGAAGATACCTTCAAGTGGTCTTGTCAGTGTGAAATCAAGTAGAAGTGC
AGGAGAAAAACGAGTAAAAAGTAAAGATAGCCAGAGTAAGGATAAGCAACATGGTTCAAGATCGAACAAGAAGAGGAAAT
CTCAATAGGCTGGATTGTGAGTTGTGCTGTCTACTGTAGGAATAGATGTCTCAGTTTTGTAAGATGTTTTATGCTATATA
TCATACATACTTCCGTAATTTCAATATTTTTGTAATTCAAAGGAACATCCCCCATTACATAACTATGTCATCAAAGATCA
CTAATATATAGTTAGTTTTGCTGGAATGAGAGAACCATAAGATCATCGGGTCTTTGTTGTATGGCAATTCCGCAAATTTG
GTTGTATGGCAATTCTGCAAAGTAGAAACTTTCACTTTTTTAATTGTGAGCTCAAGTTCGCAGAGGATCTTATGTATGTA
TTAAGTTGCTGGTATTATAGTTTTACCCACGAGAATAATCTATCTTGCTGTTAATAGCATTCGAAGCACACTCTTCATTT
TTGGCCTTGCGTCTGGTGAAACACTAACGCAAGTAAGTGCAACCTTAAGGATTGATAGCATCTGGCTTTTAATTGCTGGT
GATGTTCTGCTCAGCCTGAAATCAAGAATCTGATCCAACTTGTCTTGCTGAGATGACTTGCTTAAAGCCCACTTGGCCAA
CTCCGTCCCCTGTGACACTGCTGGTTTTCCAGAAAGTAGTTCCAACAGAATTACCCCGAAGCTGTAAACATTGGCAGCCA
TTGTGACCCTCATTGTGTAAGCATACTCTGGAGGAATGTAGCCAACAGAACCAGCAATAGTAGAAAGACTGCCTGTACTC
TTTGCAGGATCAATAACCTTAAAAAGCTCAATATCTCCGAGCTGAGGCTCTTTTGAGGACTTCAGCATGATGCTTTTGCT
CGAAAGGTCTAACAGTAAAATTGGGCCAGAAGTGTACCCATGGAGAAAAGCCAAACCTTGAGCTACTCCAAGTGCTATAC
TGTAACGACTTGACCATTCCAACTCATTATCTGAATTATTATAAAGAAAATCAAAAAGGGTGCCATTTTCTGCAAACTCG
TAGAACAGGTATGCATTATCAGTGGCTAAGACATAGGCAAGGGGAGACATCACGTTTGAATTGTTCAACTTCCCCAGAAC
TTTTAGCTCTTCTCCAAACTTCTCGTGGCTACCGATTTGGAATATCTTGTCGCTCCAATTCAGCTTTTTGACAAAGTATT
TTTTACCAGATGGCATTACAGCTTTGTAATAGGTTGAAAACCGAGTTTTGACCATGA
>Contig215 Contributing genotypes: 0.00%B493; 33.39%B493QAL; 29.83%B6274; 36.77%B7262
TGTGGTTCCAAGTGTATTCAACTACAACACCTAGCTCTAGAGAAAGAAACATATCAAGTACAGAACCAGTTTGTCAAATT
CTGAAGCTGAATGTACCGCTAGGATCTTCAATTTACAGATCGTCATCTGGTATGGCATTTTCTATCACGTCGATGCAATA
CCCAACAGATCTTCGATCCATCATGGCCTCAGCTAGCTGCGATCGTGCTTCTTGATGACGACGCAGAAGAAGGGTTGTAT
TTAGCACAGCCCATCTTACTTGGGAATTTGCTTTCTTCTGTGTGAATCCTAAGCCATTAAGTAATGAGTCCAGCTGGTTT
ATATCAGCAAGACCTCCCTCTGCATAGCCGTATAAAATGTACTCAGTTGCAACACCTGCTAGTGCTATACAAGAGAACCT
ATTCAACATAGTTGCTGAAACTTTTCCGTTATTAACTTCCTCAACAAACTCCAAGTCAACAAAGGCAGTCCCTGCTTGAA
CGTTAAGTGACCCTTCCTTCTGGAAAGCTTCCAAACTTGACAAAGTATACCCCTTCGGAAGAACCCCCATCAAGTAGGCA
ATCAAGAAATGGCCAGCTTCATGTTGAATTACCCTATTATGGTACTTTTCGCTTAGGTTGTGGCCTATCGTATCAAGTAC
AAGTCCAGTGATCCCTCCATTATAAGAAACTGCATCCAATGTCCCTAGAAACAACAGTCCCAAAGCGATATACAAGACTT
GTGTGGCGCTAAAATCAAATACTTTCCATGCCGAAAGGCCTCCTACAAGAGCTGCAATCTGTAAATTCCGTTCTATCGCT
CCAAGTGTAGTATCTACCGGCGAGAGCAGAGACGAAGTCTCTATGCCATTCAGTTTTAGTTCATCCAAGGTGTAAAGCCT
CTGCGGTACCAGGCGGGCAGCGCCGAAACATCGAAGACCATGAGGCTTTCCCTGGACATCCTTAACAAGAGACAAGGCTG
ATCTCTCATTGCCTTGTTCTAACTCTCTGTCCACTTTCTCAAGAAGCTGCCATCTTAATCCTCCACTGCAACTCACAATC
TGGGAGCTTCTTGATCTCCCACAACAGCATAAACCTGAGTGATAATACACTGCTGCTGCTGCACTTCCCATAAATTGACA
AATTACAAGAAATATTGTATTCGATATTCAACCCAAAACAAAACAGACCCTTTACGATTGGAATGCTCCTTGGCC
>Contig216 Contributing genotypes: 0.00%B493; 31.66%B493QAL; 34.67%B6274; 33.66%B7262
TTTCCCTCTTGTCTTGTTCTACACCACTCGCCTACTTCATTCCCCTTTTTGCTTCCCCTTCCTAATTATCAATCAAATAA
CAACAATAAATAATTCTAATTTAACAATATTCACCCTCTGACTCACATTTGTTTATATAAATTCGAGTAACACATAATCA
CACACGCACGCTTATTTAATCATCTCGACTTGACCTCTGTTTAATCAATCTCCCAGCCGATATCAACGTCCTTCATTGTG
TTGAAGAAATTGATTGGAGCGGTGGTTGAATATGATTAGCGATGCTGATGGATCGTCCAGAATTATTTTGTCTGAGCCTA
CCGGATCGACAGCTGAGGTACATCTGTTTGGTGGGCAGGTTACTTCTTGGAAGAATGGACAAAGAGAAGAATTGCTCTAT
ATGAGCAGCAAGTCAGTTCGGAAACCACCCAAGGGCATGAGAGGCGGTATACCTATGTGCTTCCCACAGATTGGAAATTT
GGGCCTACTGGAGCAACATGGATTTGCAAGGAACAGATTGTGGTCAGTGGATAAAGATCCTTCACCCTTGCCTCCAGCAA
GTAATCAATCTACAGTAGATCTTATATCAAAATCAACTGAAGAAGATCTAAAGACTTGGCCGCATAGATTTGAGTTGCGG
CTTCGTATTTCTATTACTGCTGGAAAACTCACTCTGGTCCCTCGAGTTAGGAATGTAGATAGCAAGGCCTTCTCATTTAT
GTTTGCGCTGCGTAATTACTTCTCCGTATCAGACATCAGTGAAGTACGAGTCGAGGGACTGGAGACACTTGACTACTTAG
ATAATCTGCAGCAGGGGGATAGGTATACAGAACAGGCAGATGCTATTACCTTTGACGGCGAGATTGATCGAGTTTATTTG
AGTACACCAACGAAGATTGCCATAATAGACCATGAGAAGAAGAGAACTATTGTGTTACGTAAAGAAGGCATGGTGGATGC
AGCTGTTTGGAATCCTTGGGACAAAAAAGCCAAGGCTCTACCAGATATAGGTGATGAGGACTACAAAACAATGTTGTGTG
TGGATTCTGCTGCTATTGAAACACAAATAGTTTTGAAGCCATTTGAAGAGTGGAAGGGCCGTCAAGAGCTCTCTACAGTG
TCCTCCAGTTATTGCAGTGGGCAATTGGATCCTAGAAAGGTCCTTCATGGCCTGCGTTGATAGCATCCATGGCAATATTA
TTCTAAGCTTGCCGGGGTGGATCTATGTACTGGCATAGCTACCTTTGTAGTATTCTCTAGGTAAAATGTACTTACTAAGT
TTTAAAATCAAACACACGACCCTACCTCGCTCCACGATAAAAGGTTCCCACAATGACAAGGAACTCCTCCTGGTACGGCA
TCGCCCAATCAGATGAATGCTTAAAAAATTTCTTGGTCTCCTCGTCATGTGTCCCCATCACTCCTTCCGTGTTAATGAAG
AGCTTCTTGTGGGAAGTCTTGTCATCCCAAATCAAAAGCAAGATCCTAACCCCTTCCTCAGACTTATACTTGAGCAGTTC
ACCGAGAGTCAAATCCCCTCCTCGCGGCAATGGCCTAGTTGGTTCCCTAACCAGCTTCACCTTATGATATATGGACCAAC
CAACC
>Contig217 Contributing genotypes: 15.71%B493; 32.66%B493QAL; 17.32%B6274; 34.30%B7262
ATTTAGGCAAGGTGTTTTTGTTTGTTTTTGGGAGGCGTGACGCATTCTCTCTACTCTGCATATATACCAAATCGTATACA
ACTAAGACCCACCAAATTTTAAATCTGCGATCATTTTCCGGCCAGATCTTTGTAACATCCGTCGGAAAATCGTCGTTGAT
CCGGTCCGATTCAATCGCGATGGCGCCTGTTTCGGCATTAGCCAAGTATAAACTGGTGTTTCTGGGCGATCAATCTGTGG
GTAAAACGAGTATCATCACTCGATTCATGTACGATAAGTTTGATAACACTTATCAGGCTACGATTGGGATAGACTTTTTG
TCCAAAACTATGTACCTTGAGGATCGAACTGTCCGATTGCAGCTCTGGGATACAGCAGGACAGGAAAGATTCAGGAGTCT
CATTCCAAGCTACATTAGGGATTCCTCTGTTGCAGTTGTTGTATATGATGTTGCAAGTAGGCAATCATTCCTGAACACTG
CCAAATGGATTGAGGAGGTTCGCAGTGAGCGAGGCAGTGATGTC
>Contig218 Contributing genotypes: 0.00%B493; 29.39%B493QAL; 36.11%B6274; 34.50%B7262
GAAGACTTGCCATGTTTTCGATGTTCGGGTTCTTTGTCCAGGCCATTGTGACTGGAAAGGGTCCATTGGAGAACCTTGCT
GACCACGCTGATGGTAGTACATAAACAATTGAGGTCGCACCAACAATGGGTACAAAAGGATGTCTCATTGCTGCTGCATA
TTCTGCTCCAGCAAATGCAAATTTCATTGAAAATTACGAGTTACAAGCCTACAAACTATATCTTTACATCCGCCAACAAG
GAAATTCCACTGCCCACAAACAAGAAACTCATTTACCTACTTTTCCTGGCTTGGATAGCTTTCACAACAATAGTGGGTAA
TTCCTCCGAAAAATTGTGCCTATCACATATAAAGAACAGCAGCTGATTAAATAACATAGATACACATGTACACATCAGAT
GACGACCCAAAAGACCTGGCTCATTTTTCTATGCCCTGCTGCAAATATTGTATCAAATCATAGCCAGCAGTGGTCCACTT
GTTATAGGCATCAGTGCATGTCCGAATCATAAAATTAGCTGCCTCACGCTCACTCATCTCAGGATGGAACCTCTTTCGAA
GATTTCCAATAGGATCACCCCTACTGAAGCAGGGTAATCCACTGTCTAGCATCATCAATACTGTGTTAATAATTCCATCC
ATATGTCGACGAGCGGCAAGGTAACCCTTCACACACAAGCTCACAAAATGGTACCAAGTCTCACTTTTCATCACACCAGA
AGGATCTAGTAATTGAGTCATCTCATGACTCAGCTTAAAGTGGGCACTTTCGAAACGCATGTTTCCACCAGGAGAAGTTT
CCAGGATGAAACCAAAATCAATGTGAACAAGCCTACCAACACTGTCAAACAATAAGTTTCCATTATGCCTGTCTTTTGGT
TGTAGCAACAAGCTCGCAACAGCGTAACCAGCACTGCTAATTACAAAGTTCTCGCGTGCAGCTTCAAAACTGGGAGAACC
GACAGCCCCATAATCCTGTTGAAAAATCTCATATAGACCACCATCTGTTGTCTCGCCCATCTGACTTCTGCTTCGTGTGT
TCGGCACAACCTCAATGATCCCTCTTTCAGGCCCAGTTGGGAGAACACCATAAGGAAATAAATATAAATTGAGTCCGACA
GCTTCAAATATATCCTTGAGAAGAGATATAACCTGTAAAGCGAGTACATCTTGTCGACAATCATCTCCAACCTTGAAAAT
GCAAGCTTGTGGCCTAATATCATTGGGATCACCATCTTTATCCACCACATTGAATGTGATCATAATAGGAACTTTAGCTG
CCGACTGTAATGGTATTCCACTATTAACTTGAATACCCCTAACAAATTTATTAGGCGCTGTAGGCAGATAAAGATCGTCT
CCATTCATTTCAATTTTTTCCAACTCCCTACGAATACCAGCTCTCCGTTCTTCCTTTGGAACTGGGAAGAGTACTCCAGA
TATAGATGTAACTTTGTCAAAGAAATCAAATTCTCTTTGAAAAATATCGAGGGCCTTCGGGGTGAAACTGTCAATAATGT
GTTGCCTAACCAGGGGAAGTAGTTCTTGAAAGGCGCTATTCTTTAAGGCTACCGCTGCATCCTTCTCCTTTGACTCTTTC
CCAGTCTCTGGTTCACAAGACTCGCCCTGTAAATGCCATATCAGAATATGCGCGAATATGTCACTCCTGTGAGCAGCCCT
AAGCAAGTACCCTTCAACTAATTTCTCATCATCGTATCTTAATGCCTGCACCAATTGGGGCATGAAGAACGTGACTCGCT
CAGGAGGATAAGATTCCAGTACTCGGAGAATATAAGCCATAACACGCGGGTGGCCCTTGTAAGCTGGTGTGAGAAACTCT
AATGCTTGTGTAATTGAACAGGCAGCCCAGTGAGGCAATTGTTGAAGTAGAGCAGAATTCTCATCAACAGCCTTCGGACT
AACAAAATATGGTAAAGCCTCAGGGATGCTGCGGATTTCTAATATATGTGACTGAACCAATTGAGTAACTTCACCCTTCA
AAGAAGAGTTTGTCGGGAACCTTGCAACTACAGATAAAGCAATTCGAGGATCCACAGAAAATGCCGTTCTTGCATATTCA
ATCCATTTCTCGGAGCTAATTTTTGACCTAGAAGAACTATTATCCTTTGTGTTGATAGGTTGAGCCCAAACTTCTAGCCT
ATCAGCCTCATGCTGGCATAGCATCAGAAGTAGCTGCTTCCTTTTCTCTCTCCCCAACACATAATTCTCCATTGGCCCCC
AGACCGGGTGATGCTGATCGTTCGCGTCATTTAAAGAGCTCCCGTTTTCATGTTTACTTCCTTTTGCATCAAGATACGGA
GGATCTACTCGTTCATTTAAGAGATGTTGAACAAATACACTAACAGACTGAGCTTCGCTTGGTGAAAAATTCGTGTTATT
TGTGTCGTACCATTCTGGCTCATGTGCGAACCATCCCAAGGAAGCTCTGTAAATTCGATCTTCCAACAACTGAAGCCCTG
GTTTAAATCTCTGAAGATGGCCCTGGGACTGGCAAGCGCAAAACTTGAGCCCCAGAAGCATTAGAGTGAAAAAGGTTCCA
GTAGCCGCTGGATGGCGTGAAAAATTCCAGGGAAGCTTTGTTGATCCTTGTAACATCCGACCAAGAAGCAAGAGTTGCTC
AACACTATCATGACGAATCACCTCAAAACGATCAATCAGAAAACCAAGCCAAAGCCTATGAGCAATTATCTGATCAACAG
GATTCTTTTCGGGCTGCATTTCTGGTTCCCCAGGAATCAGGTGAGGCCTTAATTTGGCAGTAGGTCCAAAGTACCTCACT
TCTGATGCAAAAAGACCTCGCTTAGTATCAATTGTCCACAACCACGCATCAACAAGCTCGGCAAGCACCAGAGGGCCCAA
CTGAGGTGCAGCAGACACTAACCACGTCCAGATAAATACACCAGTCTCCATAGCATCGGGCGTGGATATGTATGCTGGAC
ACCAGCAAAGAAGACGTAGGAGTTGAGAAAAACTCTCTACTTTAGATTTAGGATCTGAAGCCAGATTTGAAAGCAGCAAT
GCTGTCGCCTGAGAACAAGTCTCACGAAATGATGCCTTGTCAACTTCTCCGCCTTTTTCAGCCGTGTAAACAATTTTCTG
AATGAGGCGAACAAACCTGCTAAGTAGTAATTCGTCAAATGAATCTTTTCTAGGCTGGGTTTGTTCAGAATATCCTCCAG
AAGTGATCCTTGGAACACTGGAACCAATGCCAGAGCTTATAGAAGTGTCTGAATCCTGTCCATCAACACTCTCCATGTTC
TCATATAATCTTCTCATGCCAGCAATTTCTCCAGCATAATTACACTTCCCTGTCGCACTGACTACACCCGTGCCTAGGAC
TTCCAAATTAAAAGCTTCACTTAATTTAAAATTGGCACCAGACGCAGCGGCAGCGGCGGCCATAACTGCAGGTATATTAG
CAGTTCTGGTGCCAGTCCAGCAATCAGTTTTACCGGTACCAATTCTTATTTCAGAGAGAAGAGAAACCACATCTGTCGTT
GGCTGGGCTCTTTGCCAAGTATTTGCTTTACAAAGATTTTCCTGAAGAAGACCCTGGCTCGTGCATGGAGCATAAGAGAG
TGAAACAATGATCCACTCCCTCACAATCTTCTGGTATAAAGAGCGTACAGTAGCTATCCAAGCAGGATCATTGACAAGAG
CAGAAGGTGGGTCATTATGCACTGATAACAGGAGAAGATCTAGACAAGCAGAATTCCATAATATCTGAGGAAACTTCTCC
CTAATTTGATTTAGCAAACTGACAGAAGTATCTCGGATATGCTCTTCCCTCTGAGACATACTTTTTATAAGAAAGCACGC
ATGCACACAAAGAGCAGATTCTCTAATCTCAGCTGCATTTCCTGTTTCTGATACACGGTCCTCCAGCCATGATAAAGCTG
TACTGAAAGCTCTTTGAACTATTGCGCTCAAACATTGGAAGACTGCTGGCATAAGGTTCGGACTCTTTAGGTATTCGAAA
ACACAGCTGAAGGCACTCCTAGAAGCGGTCGAAGTGGGGCCACAATTAAGGATGCCACCATTGCTGCTAAATCTTATTAT
TTCCAAAAAGGCTACAGCCAATAGATAAGTTGCCTTGACCCCTGAGATTGTGCTCATAGCAGAAACCTCTACCCGTCCTC
CTAAAGCAGCTGAAAGAGCAGTTCTTTGAGTTACTGCAGCCTTATCATTGCCACTCCCTCGACGACTCTGAGGGTTATGA
AGAGCATTAAGTTCTAATTCATCTTCAAGCCACTTCACTGAACTGACAACCAGGGGCGGAGTTCCCTGGGATATGCGTTG
AACAGCAGAAGACCATTCCGTATTCCACATGTATGGTCCAGCCACTGCCTGAAGAGAAACAGAACCCACACTGCCCGCAC
TATTAAGTGAAGTAGAAACAGATTTTGCAGGAGCTTGTGATGTCTGTATAGGAGGTGCCAGTCCAAAGAGAGCAATGTAA
AACCACAAGTTGCGAAATAATTTCAAAAGTGAAGGCTCCACGTCCACCGTTGGATCAAAGTCTGAACATATTTCGGCTAC
AGAAGGAAGTAACGGCCCAAGAAAATCTGCCCCACTGCTTCCACTTTTGGACTCGGCGGCCAAACCTACATCAGAGCACA
AGGATAACAGACGGTTCCGGTAGTCCAACCGCAATTTTGTATTGGTGAGACCACTAGCAATCGTGAGAAATCCTGAGGGA
AGAGTCTCAACCCGTTCTGTAGTGGCTTCTGGCACCATTGTTTTACTTTCAGCAGATCCAATGCTCGAAAGCTTACCCAA
ATAACTTCGTGTCAGCAGAACAACAGCTTCACGATAGGAATTTTCAAAACCTAAACTCGCCATGCGAGAAACAGCATCAA
GAAGTCGGAGACGTAATAAGCCAGGTGTTGAAGCATCACCCTCCTCCAGACTTTCTATGAATAGAGGCAATATAGTGTCT
ATGACTTCAGGTTTGTTTACACGGACATTCAGATCAGCTAGCAAGCGTATGATATTTAGCTTCGCTGTGGGAACAGCATG
TCTCTCTTTACCAGCCTCTTCTTCATAATCATTACGTTCACGAATGCTTGTAGCTAAACCCATTATAAATGTGTCAACTG
GTGACCGGTCCTTGCTCCAGCCGAATTCAATTATCTCACAACTTGTCTTCAAAACACTCTCAAACATGACTCCATGATTG
CTTCCCCGGGTATCAGCCTGAGCACACATAGTAAGAACAAGGGGTTTGAAGCGAATGAGAAGAACACGCAGCAGCTGACC
TCCGCGGGTAACAGCAATCTGAGAGATCCCAGCAAGAATTGCACCAAAAAGCTCTTCACAAACTCTTAATTTTCGCCATA
CAGAGTATAAACATGCTTCAGCAGCTTCTATCAAAAGTGCAAGAGTTCCATGCAATAATCTCTTTGATGATTTTCCATCA
GAATCAATAGATGTGAGACTCTTGATTTGTAACGCAGCTGCAGCTTGGTAAACTGAGAGCTTTGTATTGATTCTAACTTT
TAACAAAGACTTTGGCTCCGAAGAATCAAACTTCTGTATCTTTAGAAAAGCCAGCATTGACTGAATTTGCTCTTTTGCAA
TACGTCTCACTTGTTCCAAAAGCTTTTGATCAATCTGGGATTTATCCAATATGTGCCCAATTAATTTAAAGGCAGTTTCT
TGTTTTTCAAGGTTATCAACAGACTCCTTCTCGAAAGAGGCAATCAATTTTTGGGAAGAGGCTAGCTCTCCCTCGTTGGA
CCCAACAGCAGTACCCAGCAGATCAACAGTACTCTTCCAAGCACTGCTGCTGCCATTCACCCCCGACCCCTTTGGTGTAG
TATCTACTATCCCTGAATTTGTACCACTAGAAGAGGAACTAGGCGGTGAGGTCTGAGAGGGAGAGCCATCAGGGAAATCT
CTGGGAGAATTTGGGAAAGTATTATCATAAGAATTCATTAGTATAGTAACTAACTTATCAACATCAGAAGGAAGAATGGG
AAGGAAGTTTTTCGACAAGGCATTCAAGAAAGCTTTTATAGTCCCTATATCCCCATCTTTCGTGTTGTATGCCGAGATCA
AAATATCTCCCGTAACTCCTGCAACGTCTTTGCTTAATTCAGACGACATATCGGTTGCTTTACAAACATAACTCAAGAAA
TCATTGTAAAAGGAACCAACAGCCACAGCATTAAACGACTGTGGCCAAAACGAC
>Contig219 Contributing genotypes: 7.48%B493; 35.09%B493QAL; 39.14%B6274; 18.30%B7262
ATTCAATTATATCATTCGAAAGCATTCTTAAAATTTGATGGTGGCACACACTAGCTAATCTCATAACATGAAGTTTTAAT
TTATAAAGTGACTGAATTCATGTCATAAAACAAAAACAGTTTTCACAACTATATAATTAAATTATCTTCTTCATGGATTG
GCTTTCTTCAATGCTCTTGGTACTAAGGGATATTAGATGATCAGTACACATAGCCCTTGACAAACATGCCCTTCTTTGCT
TCCTCTGACTCACCTTCACCAGTGTACTTTCCAAGTTGAGCAAGAGAGTTAGCCTTGGCCCTCACAAGCAATGCCTCTTG
AGCTGCAGCCACGTTCTCTGGTAGTCCTCCCCATGTCTTCAGACAGGTGTTCTGAAGAGCCCTGGCGTAGGAGAAAGACA
CGTGCCATGGGTTCGGAGATTGGTTCATTGCATTCAAGTTGAGTGTGGCTTCAACTTCAGATTGTCCTCCGGACAAAAAC
ATTATTCCAGGGACAGCTGGAGGGATTCTTCTGTTGAGGAGCTTCAAAGTGTAGCCAGCAACTTCTTCAGGAGTGGCTCT
TTCCTTGCATTCTGCACCAGGGGTAACCATGCTTGGCTTGAGGAGAATTCCCTCGTATAGGACATTGTTCTGGGAAAGAT
AGAAGAAGACTTCAGCCCAAACTGCTTGAGCGACTTCAAAAGTCCTTTCAATGCCATGTTCACCGTCAAGCAAGATTTCT
GGCTCTACTATTGGCACCAATCCATTATCCTGGGAGATTGCAGCATAGCGAGCAAGGCCCCAAGCAGCTTCTTTGACTGC
CAAGGCAGATGGGCCATTGGGAATGCTTACAACAGTACGCCATTTGGCAAAACGAGCCCCCTGTTGATAGTAAGCAGCAG
AGCGTGAAGCAAGGCCATCA
>Contig220 Contributing genotypes: 2.32%B493; 33.02%B493QAL; 32.38%B6274; 32.28%B7262
AAAAATTCCATCAATAAAAGTACATGGTTAACTATTTCAACATCCGGACTTGCACACCAAGTTTCTTCTAGATACCAACA
CAAGAGAAAGGAAACTTCATACAACAGAACATTAATACCACAAGATAACAGAATATAAGTTCCAAGGGGCTGCATACTAA
AAACCCGCATTTAAACTTTCACGAAGGCCAAAGAACTCTCAAGTGATTAATGAGGAGAAAATTTACGTGTTCTGGTGTAA
TATACTGCCTACTTCTCAACCACTGGGTGAATTAGAGTCTTCCTTACAAAGCCCATAATGTAAAATCTATTACTTTTGAA
GCACGAATTTCTCATAGAGAGCAACAAAGTCCTTCTTGGTTGGATTCTTTAGCTCGAGCACCTCAGCACCGAAATTATGT
TTAGTAAGCTCCTGTTTAAGTTTCAGGACAGTGAACTTAGTGTAGTCTTCGGTACTGGTTTGTTGGCTATTACTCACTTC
TTCACCCCCGAAAATGGAACCACCATCTTCAGGTGTTTTTAGAGGGCTAGTTGTACTTCTCGTTCGTTTGTTTCCTCTTG
ATTTTCTGTCGTTGAGATCCACATCATGGACAGATTCCATACCCCCTTCATAGTCATCAACTCTCACTCTTTTCCCACGG
GAAGCAGTTTTGAGTTTGCTATCCAACGCTGTTTCATTGAGGCGAACTGTGGTCATCTGCTGCTGAAGTAAATCCAATTT
ACCTTGTGTAGCTTGCAGCTGAACAGAGAGTGATTCCGCCCTGTTAGTTGCCTCCGCACGTGCTGCGCGTTCAGTCTCCA
GAAGACTCTCAAGGACTTGAACAGTATCTGCCCTTTGTTCATTGTTTGATTTCAATAGTGACTCTATTTCAGTCTCCCTT
TCTTCAACCCTTGCTTCCAGTATTGCAACTTTAGATACAGCTTCCATCTCGGCAACTCTGTACCTCTCTAATTCATCAGT
AAGATGTGCTTTTTGCCTTTCCAAACTATCGAGATGCCTCTCAGCCCTCTCAATTTGATTCTGTCTTTCCATAGCTGCCC
TCTGAGCATCACTTTTCTCTTTTTGGGCAGTAACCGCCTCAGCTCGTGCTTTGTCGGCCAACTCAGTAGCCCGTTTAGCT
TCTTTCTCCGCATCTTTGCATCTTTTCTGGACCTCCTCAAACCGATTAAATTCAGAGCGGTACTTCTCTTCAAGAAAAAC
TTTTTCCTGTTCCATAATTCTAGCCTCCCTTTCAAAAGACTGTGCAGTTGCATTCAAGCTTTCCAGTTTTTCACTCAAGT
CCCTAATTTCATGTTTAAGACTAACAATCTCCACATCATAGCTTTTAATTTTTGATTCTGCAGCCTTCATCTCCAAACTT
AAAGTTGTTAATCTCTGTTCAGCACGTTCAATCTTTACTGCCTTATCTTTAATTTCCTCTTCCTTATCAGCAAGTACCAC
AGAAAATTCATCTCTCAAAGCATCTTCCCTCAGTTGGGTTTGTTTGTTTGAACGTTCTTGCACAGCTGCTGCCTTCTCGA
GAGCATTTTTTGCTTCTCTAACAGCAATGTCGTACTTTCTTTTCCACTCTCCTGCCTCGTCTTGAGCTGATCTACTTTGT
TCCTGAGCAGCAGCCAATCTTGCCTCAGCAGCACTGCTCCTGGACCTAAGAATAGCAAGTTCAGAAGTAGCTTGGTCCTC
CTCTGCTTTCTGCTTTGATAGAAGGTTTTCATACTTTCTTTTCCATTCCATTCCATCATGCCGAGCTATATCGACAGCCT
TTGATAAGCTAGAACATCTCTCTTCTAATGAGCTACATTTGCTCTGCAAATTGGAAATGCGGTTCATGTAGTCATCCGAG
ATCCTCTTCTTGTCAGTTATAGCATCCTCGTACCTTTTCAAGTATTCAGATTTATACTTTTCACTAGCTTCTAGTTGCTT
GTTAAGTAATCCCATTTTATCTTCAATTGAGCGGCACTTCAACATAATTGTACTCTTTTCAGATCCAATACGATCTAGTT
GCTTCTTGATGAGGTCAAGAACTGGACCTTCTAAACTTTGTTGCAAGAATATAGTCCACTTCCGCCATTTCTCTGGACCA
TGAGAGGAGGCTTCATATTTAGTAAGAAGGCCTTCTAAAACCTTGATGACATTATCTACTTTGGCATCAGGAGCATTGCA
AGCTGTTCTCAGTTCCCTTTCCATACTCTGTATCGCATTCGAACATTGCAAGTATGCCTCCCTGTAAGCGTCCTTTTTGT
AATCCTCAAATGCCTTCTTCAAAAACTGTTGCAAACGCATTTCATGTTTCTGCCTGGTAGCACCTGCCCCAACAGCAGTC
GCATCAAATGCATCCATCGATTTGCGGACAGCTACTTCATGTGCTTCTCTCAATGAAGCTTCCTCTGGAGGTATTGAGCG
GTCGAAGGTTGACATATACACTTCAGCAGCTAAATCATATGCTCTCTGACACTCTGCTTCCTCTACGTTCTGCCATGAGG
ATGTTATAGTTGGCACAACGCCTTTGTTAAGTGCATCTAGGTATGACTGAGTGATCCGGGCAAAAATAGGTCCAGTCATT
ACTGTGCCACCTACTTGTTTTGGCCTAGTTCTCTCAAAAATAAATTTTGTCAGAGCATCTAAACCAGATCGGAATTCAGG
CCTTAAATTTTTAACTGGAATTTGATCGAGCTTCTGGAGCTCATTCTCGTTGCTCAAAGGACGTACAAGGGGAAAACATT
CTCTGTCTGGAAAAAGTGCTCGAATGGATTCTCTGATCTCATTTTTTGCAGCCACGTCTCTCTTACTACCTTGAACTGGC
CTCAAAGCAATCTCTAGGTAGTCACGAGGTGTTATTCTCCTATTATCTTCCACCAAATCCAGGTAAAAGTCCCTTAAGAG
CCAAACAAAAATAGGGGAAAACTGGCCAATCTCAGAAGCACTACTCTTTTCTCCAGAGGCTCTAACACGTATACGTTTAC
TCATTTCAGTAACGAGAGATAGACGATCAAGAGCAGCTTCATCAATTCCACCCATCTGGTTATATATGAACATGCTCGAC
AATAATACAGCCAATGAAAATATCTGTGTGCTGTAAGTACCCGTTTGATCATAAGCATCAATCCCTTCACTGTCTAGCAA
TAGGAGGTTGTAGACGGTGCCATCAAGAGCAGTCCTCCTAATAGGAGTACTCCACAGCCAAAGACCTTTTGTACATGGTC
GATGAGTTGCGGCCACTTGAAACCCACTGCTTTGTCCAAGAAGCTGGTTCAAGATGAAGCTTTTGCCTTGTCGAGCGCGA
CCGCAGACCGAAACAACACCAACAGGCTCCTTGAGCAGTTGAAGCACAGCAACTGCCTCCGGATCCATCTTGAACTTCCC
ATTCTCGTCGCAATAGACGAGGCGAATCGCTCTCGGAGGGCCTGAAGGCA
>Contig221 Contributing genotypes: 0.00%B493; 36.00%B493QAL; 32.00%B6274; 32.00%B7262
ATGTCTCAACAGCAAGCTTGACGGAATGCAAGCCATCAGTAAGTGGTCCGAAACCTACACCTCCCACTGAGGCCTGCTGC
ACAGCCATCTCGCACGCTGATCTCAACTGTTTGTGCTCATATAAAAAATCCCCGATGCTGACTTATTTCGGCATCGACCC
TGTTCTTGCAAATCAGCTCCCAGCCAAGTGCATGGTGAATTTTCCAATTTGGGTACCGAGAGAAACGAGTTTGTCACGCT
TGACGTTGGTGGCCCGCTTGACAAGAGACTCACTAACGTAATAAACCCTGTTCTTGTTGAGGCGGAAGCAATATCGCCCG
GGGTGTTTCCAAATTGTCATCATAGGCTGATGGAGCTTCAGGTTTTCATAGGTAGCACAGTTTGCAACAAAACAAAAGGA
AAGAGTTTAGAGCTTCGACAGTATCTACTTATTAATCCAGCTGGTCAAACAAACGACCAATTCATAAACATAAAACAGAT
GCATTGCGCATTTTCATCTTCATTCAGCACTTTCCAGGCTACTGCTCTTTCGTAAGAAACAGGTCTCCCCATGCTTGACA
AGCATATTCCACCTTGAAGGCAAGCAAAACCCTGCTGCATTATCTGCGGGAACTCAGAACTGAGATTTCTCTTTCCATGA
TCATCAAATATTTTTTCTAAAGTGATATCCTGAAGTGCAGCTAAAGTTGTCTCAAGCATGTCAAGACCAGCCTGGTTTGC
AAAGGTGAAAACTGGCGTAGCCTTTAAGGAGCAGCACATAACTGCATCTAGGTGGTGCCATAGAGACTTGAGAATCGATT
CACTTCCTACACCACCGCCAGCTTTAAGTAGCTCCACACCCAAGTAACACCTGTAACTTTGGCAGATCCAACGAGCTAAT
GTCTGTGCCTCTGGAGGTCCGAGTTGTGGCCGAACACCACCATTTCCATCAAGGCGGGATGGAGAAAGAGCCAGTGCAAC
CCTCTGAACCGAGGATATAATGCTACGAACATATTGCCGAGCCATCGACGCTACATTTTCTTGCATGTGACTTTCAAATG
CAAATTCAAATGCTATAGTCATGACAGATCTTGTACTACCACTAGTAGCAGTGTAGTTGCTGCAAGCTTTATTTCCAGCT
GAACCAATCTCAAGAGCAGAAGCAAGATCAAGGGTGCGGTTGGGACTAGAAGCTTCCTTTCCAGTATCAAGAGGAATGAT
TCGAAAACCAGAGGGCAAAAGTGGTGCATCATCAGCAAAAGATGCATCTATTGGAGCAAATATAAGTTCAGCACAGGTTC
CAACAGCATTTTCATCCATCCCACTGCACAGCTGTAGGAGAAACATGTCTCTGCCCATTATTGCCTCCTCAGGACAGTGA
CCAGCACCTTCCAACTTAATAACCTCCAGTAACTCTTCGTGCTCAATAGTGTGAGCTAGTGGCAGAATTACTTGACCCCC
ATAATTCCCAACTCGAGATCCTGGTAAACTACAAGGACCAACTTTGACAGCTGCAGCAGAGTACGCATCAATATTAGTGT
CTGCCCATTCCGACCTGTGCTCTCGGAGAAACCTAAGGAGTATTGCAGGAGGCACATTCTGTAACAGCATCGATGCTTTT
GCGCACAACACTCCATTGCTGACCGGTGTAAACCCATTATTGAAAGACAAATTCAAACCCATTAGCTTATCAGGTGAAGA
GTTGACCAGGATAGTAACATCGTCCATGCCCTCAGTTCCCATTAATGACCAACCCTCATCAGTAAAACCATTGAGAGCCT
CATTAAAACCTCTGCTCAGCCTTTGGCTCAGAGCACGTAGGGCTACAGGCCTTTGGCCCCAATTCGCAGCAGAAGACTGA
GAAGCCTCCTGCGCTATCTGTCTCAGTTGTCGTAAAGCCGTCATTGTCGTCTTCTGAGCAAGCACTGTTGAGGATTCATA
CAGAGGACGCAATACCTCAGGCACGCTCCAAGCCTCCAAATTCATATGATCAACAATGTGAATAATCGAACCACCTCCAT
CACAAGGTCTAATCAAGTAACCACTAGGAAGCATTTCAGCTCGCACAAAATTTTGCACAGGAGGCATGCTTGGGCCATTT
TGAGTATTCGTCAGTGATCTCTCACAGACCACCAGACTGCCATCCTCCATAACAGAAGTATAGCGCAACAACCAAAAGTC
ACGAGCCGGGGCCAAAGTAGTTGGCGCATACAGCTGCATGTATAGTAATTCTATGGTTCCACCATTGGCTGTGGGTAGCA
CATTCAGGACATCAACAGCTCTGCAATCGCGGAACCATGATGGCCGATCCTTGAGGATCTCTGCGACCCTTGTGGGCTCT
AAACCCACCAGGCCACAGGCACGTGCTGCCACACCAGGGCAACCATGAGATATAGCAACGATTCCAATGGAATCCGGACC
AGGCTTCATTCCA
>Contig222 Contributing genotypes: 0.00%B493; 40.26%B493QAL; 25.87%B6274; 33.87%B7262
GGCGCTATAATGCCTAGGCAGGGGTGGCCCATCACTCCCCAAAATCCAGCTTGGAAATCATACCAGTACTCTCCAGGCTC
GATAGGCCCTGCCAACTTTTCAGCTTTCTTAACGGCGAGCTGTTACACTTGCGAGCACCGCAATGACATGCTTTTTCCTT
GACATTCCCATTTGAATCGGAAACATGACCAACTTTGTAATTATAATCATAAGTCAACTCTTGTAAAGGATGTATGTTTT
TCGTGGCGAATAGCATCACATGAGGCATCATCTTGTCATCATGATCAAAAAGAACATCTTGAGCATATAAGTTTGGTGAA
CAACTATGATTCACAAATCTTCCAATATTCCCAAAATTGGCCGCATCAATTGCAAAGCCGTCTTCATCGCCTATATCAAA
CAAGTATTCATCAAAACCTATCCTTTCCTCAGCTTGCTTGTCGTCAAGCAACTCACCAACATACTCACAAATAAAACTCC
CGGATGAAATGAAATTCCGTGATCGAATACCCCACCCTCTCATTTCTGTTTTAAAAACCTCTAACTGAATTTTTAGTCCA
TGTTGGCTAACTCTATTCGTGCAAGAAGGGGGACATTTGCAAGAAGGACCACACTCGTAGACAATAGACTTAGCTTTCAC
AATTGCTCCATCTTCATTAAATGGTATCGTACCTCCATTCTTGACAACACAAGAACATTGCACATCATCTGAGCACCCGC
CAATGCAACGGCAACCTCTTACATTCGCAGACTTCCTCAATGGTGGATATACCATTTTGGTTATGTAATTGAAAGTTGGA
GATTTGTCATTGTCTATGTCATTTACAACAGGGATAGACATTTTCTCTTTCCCATATGAAATATCATCTATCAACGTACG
ATAAAAACAAGCCTTAGATTTTCCATGTTTCCCCTGTTTATTAACTCTCAGTTTAGGCTGACCTTGCATCTTATTTAATT
GAAACATATAAACCAGATTGCCATTTTGCCATCTCTCTTGCCAAAACTTGCTTACAATGTATAATCCATCATATGTATAT
GAAGTGCTTTTTCCCTCCAAACATCGATGACCTCGAATAACCCTTACTGGACTTCTTTCATCCATGCTATTCTTTAAGGC
AAGCCTACCTTGTGCCAATGTTCTGTTTCCACCTTCACATATATAGATGACATCTGTCAATTCTTCATCATCGGAATAAA
AACGTGTGGATACTATGCTTGTGGCGATCTTCTTGCTATCCTTTTCCATGTAATCAATATCGGCGACAAATTGAATATGC
ACTCCAACAATGACAAGTTCAGCCCTGTACTGAAATTGGTCACCAACTTCAACACCTGGGATAGCACCTAAGACTCGTTC
ATTCATACAAATCCACTCATTTTGTTGCTTGAGTAGCATTGCTACATCCTCATATATATGTGATGATATTGTCCTAGTTT
TGCTCCTTGATTTTCTTGTAACTTGTTCCTCCAACAAACGCTCTTTAAGGGTCTTTCGGAACAGATTCAGAACCTCTCTC
ACTTTACTGCGGCATAATGCTTCCTGGTTACTATCAACAGTTAGATTTATGGATGGTTTACCTGAATGAGTACTATTATT
TTCTTTCCGATCCAATGCTGGTTCCGCATTATGTATACCAGCTTCTACATTATGCACATCAGCTTCCACATACGGAACAT
GATTATTGGTATCATCTTGTTTCAGAAGCAGATAATAAGATCCTTTTTGACCCATGAGCTCATACATTG
>Contig223 Contributing genotypes: 0.00%B493; 100.00%B493QAL; 0.00%B6274; 0.00%B7262
TGCGCGAACAGTTGCAGCAGTATTTGTTCAAGGTGTGGTGAGGCTGCACGGGTTCCCAGGGTCGATTGTCTCGGATAGAG
ACCGTATATTCTTGAGTGGATTCTGGAAGGAGATGTTTAAACTTCAAGGCACGGAATTGAAACGTAGCACAGCCTACCAT
CCTCAGTCGGATGGCCAGACGGAGAATGTTAATAAGGTCCTTGAGACGTATTTGAGGTGTTTCGTGGGGAGCAACCCCAG
AACCTGGGCAAAATGGCTGGGGTGGGCTGAATTTTCGTATAACACCTCTCCACACTGTTCAACTAAGATGAGTCCATTCA
AGGTGTTGTATGGTAGAGAGCCACCTCGCTTAGTTCCGATTAAATCGGGCCAGACACCAGTTCCTAGTGTGGAAGAACTG
CTACTGGATAGAGATGCCATAATTGCAGATTTACAGTTCAATCTAGTCAGGGCCCAACAGATCATGAAGTTACAAGCAGA
TGGGAAGCGCAGGGAGGAGTCTTTTGATGTAGATGACTGGGTGTATCTGAAATTGCAGCCATACCGGCAGAAGTCTTTGG
CTAAGAGGCGTTTTGAGAAGCTGTCACCTCGTTACTATGGTCCGTTTCGAGTGGTGGCAAGGGTTGGGAAGGTAGCATAC
AAGTTGGACCTGCCATCTGCTAGTCAAATTCATCCAGTTTTCCATGTATCCCAGCTCAAGCGCAGCGTAGGCGCGGGACA
AGTAGATGCAACCATTCCTAGTCAAGTTTCTGCAGATATGGAACTACTTGTGGAACCAGATGCACTACTGGATATGCGCC
GAGTGAAAACAGGGGACAGTACTAAGCTGGAGGCTTTAATCAGATGGAAGAATTTACCCCCACATGAAGCAACTTGGGAA
GATGTGGCACTCTTGCAGCAGCAGTTTCCTCAGTTCCACCTTGAGGACAAGGTGAGTTTTTGGGACCGGGGTAATGTAAT
GAGCCCAAAGAATAC
>Contig224 Contributing genotypes: 0.00%B493; 100.00%B493QAL; 0.00%B6274; 0.00%B7262
AACTCCGGTAGAGAATACATTTATGCTTTTTTTTGTACTCTCGACTGCACTTGTGCTGTACTGGAATTCCCAATTCAGGA
TTTGAAGCATTAGACGTAATGCGGCTGTACAAACTTTAACCTCGAGTATCTCCGAATTAGATTGGACAATATTATTCGTA
ACACTAAGAGCAGCTTCTTGTGCCCAACAGTAAATTGTCTTTAAGTAGTTTAGCTCTAATGAGGTCCGGCATTGTTCATG
GAACTCCCGCGGAAGGCCTATAGCAGTTGAAGTAGAAGGTGCAAATTCAGAAACCAATGACTCTAAAATAGTGATTCCAA
TGAACTGCACGTGTAGACCACGACTTCCAATTACAGGACGGCCTCCATTTGCTGGCCATTGCAAGTTGTATACAGCGTTT
CGGGTCTCTACAGCTTCCTCAATGGCTGAGTAACTGACATAGCAGTGAGTTTTAATATGATCCATCGTTTACATTGGGTT
TACACTGGGTTTGGGCTTATGAGAGGTTATCATACCTAAATCTTCTGCTTTAAGACTTGGCGCAACTGAATCTTTTGGGT
ATCCATCCTTGCCTCTTGAAGCTTCGTTTTTAGACTGTCTTTCTGAGAACCACGTGGCCATTCAATGCAACCTTTCGTCC
CAGGATTTATATGGGCATTCCCCAACTCAGGTGAACTCCAGTGTCCAGTTAAATCTTTTGGGCTGTTCCCCCCTTTACCC
AAACCTTGATCTGGTGAATTTACAGTCCCATTAGAAAGACGTCCCCGTGAAAGTCTTCCTTTTAATCCCTCCACCGCGAT
TATCTTGTAGTTTTCAACATTGTTTGGCAATGCTTTCCACATCCTAGATATGGATGATACCTTCTTCTGTTGCACAGTTG
GCTCAGAACAGACTTCGCTGATCTCGGTAATTGGTGTCTCCCTACCTGCATTGTCTTCCCATTCAGTTCCGCTGCCAGAC
ACATTACTGTCCCTGTACATCTTGTTGACAGATGGATCACTACCATCAGGTGAAAAACTTGAGCCCTGGTCATCAACATG
ACTTACAGTTTCCCATCCACTATCATCATCTTCTAATTCTCCATTGTGACTGAGAGAAGCATTTGAATATTTCTGTGTCA
CGTCTTTTTTGTAGAAATTACTGGCCTTTGGACTGACACTATGAGCTTTTGAACCATGGCTGGCTGGACTGTATATACCA
CAATCTTCAATCTCCCTCTCAATAGGTTCACCAAAGTTAGCATCTTCAAAGATAGAATATATATCTTCTGGATTTGATGG
CTCATATGTAAATTCTCTGATATCCTTAATGTTCACAGAGGCTGCAGCCTGTCGAAGTTGCTCTACTTTTCTCCTTTCCT
CTATGTCAATGATCGAGCCTTTTAAAGTCTCAAGGTCAGCAATGAGATTATTCATTTGTGCAAACTTCTCTTCAAGTGTA
ACCTTTGCATCAACTAACTTCATCTGCACTCGCTCTTCGCGCCAGACCTCAGCCATCTGCAACATCTTCCTCTCATCTTC
CAATTCATCACGCAAATTCAAAGATTCTCTCTTCAGTGCTTCCACTTCAGCCTTGTCTTCCCCAATTTCCTTAGCAAGCT
CATCACATACTTCCTCAATCAGACCTCTGGCCTTCCGCTCTTTTTCAAAATCCTGCATATATCTTTTAGCTGATAGCTTG
ACATCAGCCAGCTCATTGACCAACTTGGAGTTAACCATTTCAGTCCTCTGACGATTCTTCCTCTCCCGGTTCAGATCATC
TTTTATATCATCAATGACTGCCCGAATTTTCTCATGTTCTCTGCTTCGCCAGACAGCCCTTTCCTCACTCAATTTCTTCA
GGAACTGTTCAATTTTCTTCTTTGATGATCGTCGCTCACTCTCAAGTTCTTGAATTCGTCCACGAGCCTGCTTAAGTTCT
AGCTCCAGCACGGAGACCGTAGAGACAGCACCTACCTGTTCGTATATAGGCTTTGAATGACTGTATATACGTTGAACCTC
ATCTGATGCCCCATAGCACATAGGATCCCACTTTGTAATACCCTCCATTGCAGGATTGGAATTAATTAATGAATGTTCCA
CCTTAAGGGGGAACCCGATTTTCGGAGCAAAGTGAGGACTCCGGGGTAGATCCTTCATATGAGCACTGTACGGCTTGCTA
CTATAATGACTAGGATAAGCAGCAGCTCCGATATGTCCCAATGTAGCCTGAAACCCTAGTTCTCGATTACTGACTCCATC
CTCAGCTTCAGTGCCCGAAGACTTGGGCACCTGCAATCTCCAAAGGCCAGCAGCGAGCTTTCTCGCCGAGATCAACACCG
GTTTATCTCTCCTCATTTTCCG
>Contig225 Contributing genotypes: 3.83%B493; 33.35%B493QAL; 30.38%B6274; 32.45%B7262
TCAAAGTGATGCAATCGTACATAACCATCTTCACCTCCACTTGAGAAACTCTTTCCATCTGGGTTAAATGCCAAGGCATT
TATTGGTCCAAAGTGCCCTACCACACAAAAAGGACCACAGCAACTTCAATTGAGACTTCTGTAGGGAAATGTGCAAACAA
AAGAAATATATAATCTCTTTTAGCAAGAGTCATGTAGAACTAATACACAAAGTGAGGCTTCAGGTGATAAAGCTTATTTA
AGGTATTTAACCAACTTAAATAACATAACCTCACATACAGACTACAGCTCACAAGTATCAAGCATATTGTACCTAAAAGT
CTACATTTCTAAATTGCATGGATAGGACTTTTGCTCGAGTTCATGCCTGAACTAGCCGGGGATGACTTGGCATGGAAAGC
TGACTGCCTACTAGAGCCTTCACGTAACTTTACTGAAAGAGAAGAGGGTCCTCCCTTGCCAATGGATCCCCCTATACTGA
GTTTTGACATGCCAACCAGTTGATCCAAGTTGATGGGGGCTTTCGAGTGCACCGCCGTTGGCTTAAGCACCTCATGAGTA
TCTGTTGTGATTGGCCCTGGGTTGGACCCCATCCAAAATGGCACAGGATATGGGACATATGCAGGATAGACAACTGGATA
GCAGTATTGTAAGTTCTCTGGCTTTGGAGTAGGTACAGTATCACTGGTATTAGCAGATTCCATTGATTCACATTCTTCTT
GAAATGTATCAACTTGTGTCTCGGCTTGTGTAGGATCGGCAGATAAGAATTCTTGTGACACCATTGGAGTTTCGACTGAT
TCATCAGCTACAATATCGAAGAGGCTTGATCTGCGTTTTCTCCTGGACATATTGCTTTGCCTAATGAAATATTTCTGAGC
ATGGCTGGCCACCTGAGTAGGTGTTCTTGTAATTACATAATTTCGTGAAATTCCACGCCAGTCACCTTTTCCAAGCTTTT
GCAAACCGAGTAAAAACATCCTATGCTCCTCCTCGGTCCATGGATTACCTTTTTTCCGTGCTCGACCAGAACCCGACCCG
GGAACAAAATCCTCCGACGCATACCCATCGCCGGCAGCATGATCCGGCGTGTCCCCGAAATTTTCGGCCGGGTTAGACCC
GGAGAAATGGGTCAAATTACCCATACTAGCACTCTTTCGGATGGATGATCCATCGGTTAATCGAACCCCAAACAGCTTGA
CGCCCCGGGTCGGGCAGGTCCGAGCGTTGTGCCCGTTGTTGTTGCAGTGAGAGCAGCGTCGGGTCATGCTGCCCGACCCG
AATTTGATTGGATGTTATTTTGGGGATTAGGGTTTGTGGAGCAATCTAGTTGGG
>Contig226 Contributing genotypes: 3.22%B493; 36.48%B493QAL; 34.09%B6274; 26.22%B7262
TTTTTATTTTACAATAACTTCCTTCCATGACCAACTCTATGAGTGCAAGCAAAAGTAATAATCAACAAGGCAAATATGTG
GAGAACAGAACAATACAAGCAGTTACCAACCCTAAAGTGGTTCCTCCACTACCTTGGCTCTTTTCCTAGCCAAGAAGCGC
TCTTTAGCAGCTGCAACAGCATCTTCATTCCTTTTATGATGATCACGTTTCGATTGCTCATTAACTGTTTCAGGAGCAAC
TTTAATATCTGGTAATGATGACTCAGCAACTGGCTCAACAACTTTGTCTTTTGATGATTCAGCAATTGGTGTCTTCATAT
ATTCACCAGGTTGCGCAGCAACAGAGTCTGAAGGGATTTTGGTCGATGGATGACTACTTTCTGAGGCCTTTTCTTGCTCT
GATGTCTGAATTCTCTCTTCCACTTGCTGCTTCTTTTCTTTTTTCCTCAGCTCTGCCTCGGTGGCTCCGAATGCTACGTT
CTTTGACAGATTGAAGTAAAAGTCACTCATATCACCCTTCTTGGTGATATCCTCTTTCTGTTCACGTAATTCACGCAATC
GATCCTCCTCCAGCCATTTTGCCTGCTCTGCGAGTTTCCTTTTGTAGGCACCAGTGACAAATTTTTCCTTGTCTGAATGT
AAATGGTCATCTTTTTCTCTCTCTTTAGCAATTTTTCTCTCATAAACTATCTCTTGTTCACGCTCTCGTACTTTAGACTT
CTCTATTAGTGCTTGAATATATTTTGACTCTCTCTTTTGTTTCTCCTGAGTAGTTTTACGAACAGCGTTCTGCTTCATAT
CATCGAACACTCCATCATACTCAAACGCCATGGGATCCTCCTCTAACGCTTTCTTATGCAACTCCTCGTAGTCTTTGTTG
GACTTGTTTTTAGAGGCTTGACGAGAGATATCTCTCTCAACGTCTCCGTCGTCATCGTCGTGGAGAAAAGCAGAGGGAGG
GGGTCTTGCCACCGGTGGTCTCGCCGCCGATGATGGCTTAACCCTAATTTGTAATCCGTATTTGCCATTAACTTAGCAGC
AGAAGTGGCCATAGCTAGAAATTTCTGAGAAAATATGAAAACAGATCTGACTTCACTAAAAGTTGACTAGCAAGCTTGAT
ATTAGAACTATGTGTTAATACAATGAAAGTAGTGGGTTTATATATACCAGAGATTTGGATTTTTCTTCGAGCTTCTTCTT
TGTGTTGAC
>Contig227 Contributing genotypes: 0.00%B493; 67.86%B493QAL; 17.32%B6274; 14.81%B7262
CCTCTCTCTCTAAACAGCTCATCCTCCTGCTTCAGATTTTATTCAACTATTGAGAAATGGGAGTTGAGAACTATCATGTG
ATAGAGCTCGTTGGCGAAGGCTCTTTCGGTAAGGTGTACAAAGGAAGGAGGAAATATACTGGCCAGACAGTTGCGATGAA
ATTTATCATGAAGCATGGGAAAACTGATAAAGACATTCAAAATCTTAGGCAGGAAATCGAGATTCTAAGGAAGTTAAAGC
ATGAAAATATTATTGGAATGCTAGACTCATTTGAGAGCCCACAAGAGTTTTGTGTTGTTACAGAGTTTGCTCAGGG
>Contig228 Contributing genotypes: 12.15%B493; 33.49%B493QAL; 27.81%B6274; 26.55%B7262
GTTGGAAGGGAGAACAGCATAGCAGCAGCAATAAGATCAAGGAAGAACTAAAAGCAAAAATTCTAAGCAATGGCTCAACA
GATTCAAGTTTGTGATGTTCAGCCAACTCTTGTGACTCTCCCGCACTGCAAGAACACCATTGATACTCAACACTTCAAGA
CTGGTACTGTATTTGTGAGGGCGTGTGCTCTTAAGTTGGAAGGGAACTGGCAGAAACATGGAAGTTACATTGAGTTGCTA
GAGAGCGCCACGTTCAAAGTTAGCGGAGAATGTCAGCTGAAAGGTGGAGAAGACCCTTATGTAGGCCATTTTGTGGTCGG
GCTGGCAAAGCACCACAACATGGGAAAAGTGAAAACTGAGTTAAGCCCTCCTGATGAAGAGAACGAAGAGGACTTCACTA
ATCATTTGCCTGGGATAATGACACCTATCGCTCTTGGTCTTTGTGACGATGAATATGTCAAATTCTCTCTCACGAGTGCT
GAACCCTACTGGAAAATGCAGAAAGGCCTCATCATATATGGTGTTACTTTCACTCCTATGGAAATGGTTTAGAATGTGAT
CACAGTAGCCATAAGTGTGTCAACTGCCAAGTTCATGGCTTATGTTGTTTAAGTTTATAATGCATGTAATAATGAAATAA
ATACATTAACAACCCTGCACCAGCAAGGTTGTTAATGTACTATGAATAAAGAAATTAAAACCATAACTACCATTAGGTAG
GTGGTTTATTCTGCTAAGTAAATCCTTCCATCTGTTCAACCTCACCTCACTACTTCACATCTAGCT
>Contig229 Contributing genotypes: 0.00%B493; 36.04%B493QAL; 32.74%B6274; 31.22%B7262
TTCCATTCTGTCAAAGATTTTTCTTACATCTTCAATGGACCCACATTTAGAATATGCATCTGCAATTGCATTAATAACAC
TTAGGACCGTTACATGACACCCGGACTTCACAATCAATCCGTGAACCTGATTCAGATACATATTTATGAACTTGCTTGCC
CTTATCAACATCACCTAGCATCCCAATCGCTTTTAAAACACTTGTAACGGTGAAAGTGTTCGGAGCAACTCCTTCCTTCC
TCATAGTAAGAAAACTACTAAATGCATCATAATAAAGATTATTCGCCGTAAGTCCAGATATCAGCGCAGCCCAGGAGACC
TCGCTATGTTCTTCCATGTTGTTAAATACCCGACATGAATCTTCAATCTGACCCAACTTTGCATACATGTTAAGAAGAGT
TGTGCTAACAAAAGTCTGACTTGCAAAACCTCTTTTAACAATTTGAGCATGCACTGATTTACCACAATCAATGCATTCTA
TACCAATGCATAACTGGATGATTGCAGAATATGTAAATTTATCAGGCAATATCCCATTTTCCTGCATCTTGGAGAAGTAC
TTGATCCCATCACTAAGAAACCCATTCTCTGTTGACCCTGAAATCATGACTGTCCAAGAAAAGGTATTTCTTTGAGGCAT
ATTATCAAACACCAACTTGGCTACACTAAAATCTGAGCATTTTGAATAAGAATAGGCTACATGATTGAGTAACACTAATA
GGTCCTCTCCTGGGACTTCACGTCTTAAGATGTAACCATGAACTGCTCCTGAATCTCTGATGGACCTATTTTTTGCACAG
TCATGTAGGAGATCAACCAGTTCTTGAGTCTGACTCTGTTGCCAAGTTTCGCAATCCGGTGTAGGCTCTGAAATTTGTCT
TTTGATGGAGGTGCTTCCATGGACCTTTTGAGTGGTGAGTTGTAATGCTACTCTTCTAGTCTTTGTACAAAAAGTTCGGG
TTTGCAATTTCGGATGAGGACTTGCTTCAAGGAATTTGGGACAGATGGAGGAATTTATAGCCATTGCGTCTATTCAAAAG
ATATACCATAAGATCTGAATTTCAGAATCTGGTTTTGCTTGTACAAAAATCAGCATTGCCAGTGGTTGTTGTTGCCGGTG
ATACTTCAGTTACAAACAATGATCTTCCAAAAGTTATGCTTATTATACTAACTCAGCACTATAGTTCAACCATGTAACCA
AAGCAGCTTTATCAGTTTTCATAAGAATATTTCTAACAACCTTCCGGAGCTCGGAGGTGGCGCGTGGGCGTGTGAAAGGA
GCAGCGCAGAGGATAAGATAA
>Contig230 Contributing genotypes: 3.61%B493; 32.77%B493QAL; 31.61%B6274; 32.01%B7262
CCCGGATATTTCAATATGAACAGATCATGTATTTTAGTACTCTTTGAAAACATTTCAATTCTAAATCAATCTGTTTCAAC
TCTCAATGACATGATTTGTTACAATTGTGCACAGAATATATAAGTTTTCACAAATGGAAATGCATTAATAAAACATGACA
TTATGAGACCAAATAAAAGTTACAAGTTGATATATATAACACCGGTAACCGACTGTGGTTATCTTGAAGCTTCATATGAG
TCTTGACCCAAATTTGAACATACCACTGGCTGAGGAAAAATGTTGAGGTTAACAAAAATTGGAATCGGGTATAGATTCAG
CTTAGTATCTATGAAGCTGTAGATTGTGTTGCTTTAACTGGAAGTTCATCCTGTGGCTTCATGGCTGGAAACAGTAGAAC
TTCCTTAATATTTTGTGAATCTGTTAGCAACATTGCAAGCCGATCAATTCCCATTCCCCATCCTCCTGTCGGAGGTAGTC
CATATTCTAGAGCTGTGCAGAATGTTTCATCCAAGGCCATAGCTTCATCATCACCTGATTGACGATCCTTTAGTTGGTCT
GCAAACCGCTGTCGCTGTACCACAGGATCATTCAGCTCTGTGTAAGCGTTGCAAAGTTCATGTTTGTTGATAAATAATTC
AAACCGTTCAGTCAGGCCTGGCTTGGATCTATGCCACTTTGCTAGTGGACTCATTATCTCAGGTTGATTTATGATGAAAG
CAGGGTTCACACATGTCTCCTCCAGGAAGTGCCCCACAAGTTTATCCAACAAACGAGCAGTTGTTAGAGGAGGCGCGCAT
TTAATCTCAAACTTTGCACACGCCTCAGCTAAATATTTGTTGGCTTCATCGCTAGCGAGGTCCTTCGGAATGTTGAGACC
AGCCATCTTCTCCAAGTCTTCAATCATATCAATCCTCCTGAAAGGGGGAGTGAAATCTATTTCGATTGCTTCATTCTCTA
AGCCATTTGAATGGTATCTAACTTTGTAACCTCCTGTTAGCTCCTTGACCATTCCACTCAACATTTGTTCTGTCATCTCC
ATCAGGTCATTGTAGTCTGCATACGCCATATAGAACTCGCATGTAGTGAACTCAGGATTATGTGTCAAGTCAATCCCTTC
ATTTCTGAATTGCTTCCCAATTTCATAGACACGGTTGAGACCACCAACAACGAGTTCCTTCAGATAAAGCTCAGGTGCTA
TACGCATAAAAAGCCTCATGTTCAGTTCATTGTGATGGGTCACAAATGGACGTGCCGCTGCTCCTCCAGCAATCATGTTC
ATCATAGGTGTTTCAACCTCCAGAAAATCCAGATTGTCAAGATATCGTCTAACATAAGAAATGACCTTTGCACGGGTCTT
GAATATATGTCGCACCTCAGAGTTCAACATCAAATCCAGATATCGTTGACGATATCTAGTTTCCTGATCCTTTAAAACAT
AGGTTTCAGGGTTTCTGCCACTTCCCGGGATCCATGCATCAATTTTCTTCACACTTTCATTATCAGAACTAGAGGCAGGT
TTCTGCCGTGGCATCATATGCAGACAATGAGACAGCACTATGAAGGACTTCGGGAACATGCTTAGCTCCCCCCTTTTGCT
TTTACCTGGAAACCCAACAACCCCAACAATATCTCCTCGCTTCACACCACCATGGAACTTTGCAAATTCAGCTTCACTTA
AATCAGATATCCTTGCATCTGTCATTAATTGGACTTTGGCACCATCACCATGCAAATCATAGAAAAAAAGCTTTGATGAT
GATGACCTTTTGTTCATAATACGTCCTGCCAATGATACTTCAACATCCTCCAAATGTTCCCCAGAATTCAGGCCAGAATA
CTTCTCTACATATTCTATGACAGACATTGAGACAGAGAACTTGTGAGGATATGGATTTATTCCAGCTGTTTTAAGAGCAT
CAAGTCCTTTAATCCTGTTTTCAAAATATTGCGTCGGATCCATGTCATCATCATCAGCTGCCACAGACTTCTGTGCGTTA
GAGGTTGGCATGGCAGCAGCCTTTTTTGCCTTTTCCTCTTCTTTGCGCCTCCGTTCCTCCTCTTTCTGCTTATTCTTCAG
TTCTTTCTTCAAAGCATTCTTGCTCATAGCTCCAGATTCTGGTTGGCCAGTAGATTTTCCAACAGATAGACCGGCTACGG
CTTTGGATGCTTCTTCAACCGTTCCGTCCATATTTATAGACGCGTTACGCACAAAGAGAGTGTAAATTTGGCGTTGAGGG
TTTTATCTGCTGTTGCTGCGGCTGAGTAGAGAGATGATTTTGCGTTTTTAGGGCTTTTATTTTATGCTGAAAAACTGGGC
TTGGGTTTTGGTTTGG
>Contig231 Contributing genotypes: 0.00%B493; 83.02%B493QAL; 6.64%B6274; 10.34%B7262
AAGCTTGTTGAGCATGAGAGCCGGGTTTTCGACTACATAGATTTCCAGCCCGAGATCAATGAGAAAATGAGAGCCATACT
TGTAGACTGGTTGATTGAAGTTCACAACAAATTTGAGCTGATGCCAGAGACCCTTTATCTTACAATCAACATAGTGGATC
GCTACCTGGCAACCAAGTCAGTGGCAAGGAAGGAACTGCAGTTGGTAGGCATTAGTTCAATGCTTTTAGCCTCTAAATAT
GAGGAGATCTGGGCACCTGAAGTGAATGATTTCACTAAAATCTCAGACAATGCTTACACTAATCAACAAGTGCTAGTTAT
GGAGAAGAAAATCCTCAGCAGGCTTGAATGGAATTTGACTGTCCCTACTCCTTACGTATTCCTCGTTCGCTTCATCAAGG
CCTCTATTCCAAATGAACCTGCTGTGGAGAATATGGCCTATTTCTTGGCTGAGCTAGGCTTGATGAATTATGCAACGGTT
ATGTACTGTCCATCAATGCTTGCAGCTTCTGCAGTTTACGGGGCACGTTGCACTCTGGAC
>Contig232 Contributing genotypes: 0.00%B493; 35.43%B493QAL; 33.82%B6274; 30.75%B7262
GCAGTTATAAGAGCAATCTATAATAACACTGTTTAAAACACAGTATTGAGTTAAATTTCATTCATCTAGATACGAGAATT
TTAAACAAAGTATCAAGATTTAAACTCTCCTTCCATCTAGATATAACCAACCCTTTTAACAATAAATGATGAAAACATAA
AACCATGGTGGTCAAAAACACTAGAGCTAAACACAGACTCGTACTGAATTTTCCTTCACTGAAATGTTTCACTTCTTTGA
T
>Contig233 Contributing genotypes: 4.49%B493; 33.50%B493QAL; 32.51%B6274; 29.49%B7262
AGCTGCAGTGATTTGTCCTGATGACACAGCATAGCCAAGCTTAGGAAGTGAACCCATTTAACAAAGGAAAAGATCATCAT
TATATATGAATAAAGTTATGAGAATACAATAAACTACGTGTAATACAATATATCTAGAGTTCTAGACAGAATCTGGATCA
GACCTATAACAAAACACAAGGATCAGCAACCCAAATCCTCCACCGGAGAAGCACCTAACAGGAGTACAAACATAATAGAA
CTAGTCAACAACCATACAACCTACAGTCAGTGGCTTTAGTACTAAACTGCTCACACCCATGGTAAAAACACTCAAAAAAA
TCTCAACCATCCTATACAAACCAACAACAAAACACTACCTATATACAGCCAAAAACCAACCACCTCTATTATCGTATACT
ACGTATCTAGATACCTCTAAGGACTTGAAGATGAAGCTTCTTGTCTTGGTTCCCTCAGATATCCCAGAAGGGTTTCAGCC
TTGTGCTTAGCTTTAGCAGTGCCAGATTGTGAAAGTGCAACCAATGGAGGAATTGCACCTTCTCTAACCAACAAACCTCT
ATTTCTCACATTATCACTACACAATTGAAGCAATGTAACCACAGCAAACTCCTTCCCTTTCATCGACCCATCTTCAATTG
CCTCCACCAAAGCCGGAATGCCACCTTCCTCAACAATCTCATTCTTTCCGATCTCTGTCCCTGCCAAACTACTTAACACC
ACCATTGCCTTCTCCGACATACCACTCCCTTGCTCTGCCACCATCTCAACCAACGGCTTCACAGCACCAGCAGCCACTGC
TCTCTCCTTGTTCACTTCTACCGAACAAATCTTATACAACGTCGTTATCGCATCCTTCTTCCCTCTACTCGATCCATTCT
TCAACAACGCAACCAACGGCGGAATTGCCCCACTAGCACCAACTGAAACCTTATTCTCATCCAAAAACGACAAATTTAAC
AACGCACAAGCTGCATTTTGCTTAGACGTCTCCGTCCCCGTCTTCAAGACATAAATCAAAGGCTTAATTGCTCCGTGCTT
CGTAATCACCTTCTTATTCTCTTCCAGCAGAGATAAATTCAACAAAGCAGTCACCGCATGCTCCTGAGTCCACGGATCAC
TACTATGCAAAAGAGGAATCAAAGCAGGAACAGCCCCCGATTCCCCAATCAACGCCCTATTATCCGCTCTATTCTTCGCT
AACATCCTCAGTTTCGCAGCCCCTGACCTCTTAACATTAATCGAACTTGAATTAAGTCCATCAATACACATTTTCACAGT
AGGTGCAAGATCCTCAGGAGAAATACTCTCAATTATCTCCGTCGAAAAATTCTCCCTTTCTAAAAACCCCTGACACGGTT
CAGGCTCTCGAATAGGGTCAGTTAATCCTGGAGTCTCTGGACTAGGCAACGTAGCCAAACGCTGCAATTCCCCAGAGATA
TCACTACTACAGGCCGAAAAATCACTAAAGGCCTGCGAAAACTCCAAAAACTTCTCCGATTCTTCCAAAGACGGAGTCGT
TTTCGAGGGTTTGGTAGCTAATTCACCCAATTTGAGGTCCATTACCGAGTCGGTTAAGTTTTCGGAAACATAAGTTGAAG
GGGGTGAATTAGGCCTGGAAATGAAGGATTGTTCATCAGATTGGTAAAGTGTAGATCTAATTGTTCTCATGGAACGACCC
AATGGGCGTTGTAGCTTGGATGATGATGGTGGTGGTGTGTAGTAATAGGGTCGGGTTGAGGGAAAGCGGGTCATACTTGA
GTGTGAATCTCCTACAGAAACCATCTTGAATACAAAAATCTCTCTCCCTGTTCTCTCACTCCCTGTGTTCTCTCTCCCTG
TTCTCTCTCTCCCTGTTATCTCACTCCCTGTTCTCTCTCTCCCGGTCTCTCAGTCCCTGTGTTCTCTCTCTGACAAAAGA
CTCGATCTTTATGCAACTAAAAGCCAATCAACACAAAAGAAACACATATAACAACTTCACCTTCAACAAAAATACGTACC
AGCTAATATTCTCCAAGAAATTTCCATGTTTTTGTGTATAGGTATATGACAATCTTGAAGCTAATAAAGATGGGTTTTTC
AGAAATTTTCAAGTGGGTATCCCAGAAATGTGATAAAGTTTGGATCTTTACACTTAAATGATAAGCACATACATATATTT
GTAAGTATATGCAAATCTTGAAGCTAAAAAAGGTGTATTTTGCAGGAAATTTGAAATGGGTATTGAAGAAATGTAATAAA
GTTTGGATCTTTACAAGTGTATGTAAATCTTGAAGATGATAAAGGTTGGATTTTTAAGGAAATTTCAAGTGGGTATTCAA
GAAATGTAATAAAGTTCGGATCTTTATAATGAATTTGAGATTTTGATGTTGAACTTGTTGTAAGCTTGAAGAAATTTGAA
GAATCTAAAGAAGTGTGTGTGTGACAATTTTTGTATAAATTTGTGATTTTTTTTGTAGAGAGAGAAAGCTTGGGCTCATG
GCTTGAT
>Contig234 Contributing genotypes: 0.00%B493; 67.59%B493QAL; 0.00%B6274; 32.41%B7262
CAAGTTTTTGTCAATGCTTGGGCGATTGGGAGAGACGAAGAGAGTTGGGAGGATGCTTTGTCTTTCAAACCTGAAAGATT
CTTGGAGTCGAGTATCGGTGTCTTGGTTTCTCGCTAATGACAGCTAGTGACATCACACACGGTCAAAAACACAGGTTAAT
ATACTATCAAACTTCCGATACGAGCAGGTCACGCCAGCAACTCGGAGCAATGAACAAGCTGATCACAGATGCATGAAAAT
GTAT
>Contig235 Contributing genotypes: 0.00%B493; 33.96%B493QAL; 38.09%B6274; 27.94%B7262
TATCAGCGCCTTTCCACAAGCCTGAGCAGTTTGACCATAATCCCTTTGGGTTGAGCTTAAATCCGTATCAAGAAGCAAGG
CAAGCATCCCAAGAATGCCATTCATCGGAGTTCTAATCTCATGGGAAAGGGTAGCTAGAAACTGTGATTTAGCAACGTCA
GCAGCTTCTGCTCGAACTTTCAGTAGTTGCATTTCATGGAAATCATCCTCCACTTTAACAATATGAATTGCTCCACCATA
TGTCATGTAGCCAACCAATAGACCAATCACAAAGAACAGGAACGCAGTGGTGATTGCTGTCCATGGTGTTGGTGCCTTCT
TAAGATACCGACAGGTCATTTGATGTTTTCGATATGGATCCCCAAAGTTGAGCATGCTTACACGCTCGAGGGAAATGTCA
CTATCTTGATTTTCATGCCCATACATGATTAGGGGGTCAGAGGAGTTGGTTATATCATATACATTCACAACAATTGCCTG
GTTCCCAGCAAGCTGCCCAAGTAGATTTTCCACCAGGGACTCAACATCAAAGGCTCCTCCAATGTATCCAGCAGTGGCTT
CGATTCGTTGTGCCAAGGACGGATTCGAGCCAAGCTTGAATTTGTAGACTGGAAATGTCAGTACAACCCCAAGATGATGA
GAACCGAGCAGTCGAAAGGGGCTAGTAAGAACTGCTTTTCCAGTAGCTCTAGCCCTCAATATGTTTTCACGGTCCTCCTC
TCCCGACATCATATCAAGAGATTCAATGTACGAAACAGTTTCTTGAGAGAATATAACAGGCGCATACTCATCTCGAATAG
GTGAAGGCTCTCTCTCCATTGTTCTTATCGTCCACCCATGTAGCTTTTCAAATTGTTCCCTTTCTGAATCCACAACCCTC
TGAGCATATGCAACACCACTCAACAATGGCCTTTCAAACGCTGTCCTAGCTGTGTATTCGGCAAAAGTTTCCTGATCAAT
CGCGGACGGAAATTTATAGTAGTGAAAAGTTGATACCAACACTGCCAGTGCATGAACATGATTAACACTGACATTGAATT
GATCTTGCAGCATTCTAGCCCTTTGATCACACATGCTCACAAGAACTTCTTTCCTTCTTTCTTTGTTTTCAGCATCCATC
CTATCATATATTACTCTACTAGCGAAAACCATAATCATAATCCAGAGAAATAAAATCTTGGGCAGCCATACTCTGTTGAC
AAATGTGTACTTTCTTTTAGTCCCAAATGGATCATTCAACCTCACAGCCACCATATGATGGCCTTGCATCTTCATGCCCA
TCGACACACAAAAAATGTGTTTTGTCTACTCTATTCTTCTTCTTCGTCCCTTTCTTAAACACAGAGTATTTTCACAAGGG
TCTTGTTCATTTCAGCTTCTTCTTCACTACAAATGGTAAAGTTTAGTCCTTTCCATCATTTACACACATGGGTGTGTGTA
TTTTGTGTCTATATTTGCAAAAAAG
>Contig236 Contributing genotypes: 0.00%B493; 100.00%B493QAL; 0.00%B6274; 0.00%B7262
AACAACTTCATTACAAATGCCAAAATCATCATGACATGTCACAAAAACAAAACAAACTCTCTCATTCCACATTGATATCC
AAAACCTTAGAGCTAACACTAGCCTTGGGTACATTTATATACAACCTTAGAGCTAACACTAGCCTTGGGTACATTTATAT
ACAATACCCCATCTTTAACCTCAGCTTTGATCTTCTCGTACTCGATATTCTCAGGCAACGCAATTCTGAAACTGTATTTT
CCGAATCCTTTTGCAGGCCATACTTCTTCTTCTTCTTGTTTCTCACCCTCTGCTTCCCCATTTTCGATCTTCTTCTCAGC
TTTGACCACCAGCATTTTCTCCTCAACCCATACTTTCACGTCTTGTTTCGTCATTCCTGGCATATCGAATCTCATCTTGT
AGTCTCCTTGTCCTTCTTTGATCTCCCATGGTGTTCT
>Contig237 Contributing genotypes: 15.14%B493; 30.28%B493QAL; 26.70%B6274; 27.88%B7262
CTTGTCAAACGTCATAATGTCATTAAGCGCCAAAGTCAATATGGAGGGAACAAGATCCGGATTCGCCTTTATAGATGTAT
AGAGGGTTGTCTTAATTTTTGACTTAAGCAATCCAACAAGTCTTAAACCCACACCCAGAGATTCATATACAAATCAAGAA
GATGATGATAATGCAACGACATCAATGGCTTCTCTCATGGTGTCCTTACAACATATTACCACCACCCCCACCAGCCCATC
TCTCCCAAACCCCAAGAAAACCCAGATTCTTGTCAGTCTCAGCAAGCACCACCATAGTTTCAGAAACACTGAGTGCTAGA
GAGAGAAGACAGATGAGAAATGAGAGGAGAGAGAGTAAACTTACTGGTACTGGGTGGAGAGAACAAGTTGAAGATAAGCT
TTTGGTGAAGCCCAAGAAAAGATACAAGTCTTGGACTGAAGAGCTCAATCTTGATACTTTGTCAGATTTGGGTCCTCAAT
GGTGGATTATTAGAGTTTCTAGGATTTCGGGTCAGGAGACGGCTGAAAGGGTCGCCCGGGCACTTATCAGGAAGTTCCCG
GAAATTGAATTCAAGGTATATGCTCCCGCTGTCCACATCAAAAGGAAGCTGAAAAATGGGACAATATCTAATAAACCAAA
ACCGATTTTCCCTGGGTGTGTTTTCTTAAATTGTGTACTGAACAAGGATGTACACGACTTTATACGAGAATGTGAAGGAG
TTGGAGGATTCATTGGCTCAAAGGTCGGAAATACCAAAAAACAAATCAATAAACCAAGACCAGTATCAGCTGATGATATA
GAAGCAATATTCCGGCAAGCAAAAGAAGAACAAGAAAAGACTGACAGAGCTTGGGAGGAAGAGCAGGAAAGAGAAAGAAT
TCTTAATGAAGAGCAACTCAAAAAGAGCTCTGAGGTAGATTCCAAGGAGGTCAAAGTTATTTCCAAGTCGAAGAAACGAT
CCAAAAAAGCTTCGGAGGCACTTGTGACAGGAAAGAAAGACAAGCTCCTCGTTCCAGGTGCAACTGTTCGAGTTTTATCT
GGCTCATTTGCGGAGTTTAAAGGCGCACTTAAGAAGCTAGACCAGAAAACAGGGATGGTTACAGTAGGGTTTACGCTATT
TGGGAAGGAGACGTTAGCGGACCTTAATGTCAGTGAAGTTGTAGTGGAGACAGAGTGATGTACACGGTTACTGTTATATG
TATTTTTTTGGTGGTAAGTTACCATCCATATATCGCAATATCTAATCTTTCTTGAAAGCCGTAGGTGAACGCTTTTCGTA
GATGCATGAATTCACACCTCATTTGCAAAATTCTTACAGGATTAGCTTTTTATTTGTAAAACTAGGTTTTCTACATTCAA
AGTTATTATTGTAAGTTGTTATAGATTCCAAAGAATGGCAACCTTTGTTATTGTGAAATTTTACTATATGCATATATTTT
CAGTTTATTGATTTTTTACAAAAAAAAAAAAAAAAAAAAAAAAA
>Contig238 Contributing genotypes: 0.00%B493; 37.96%B493QAL; 35.17%B6274; 26.87%B7262
GGGGACTCTCTATATATACACCACTCCACTCTCAAACGACTCATCCTATTTTCACTTTCTCTCTCTACAAGCTCAGTTTG
TGTTTGAGTAGCCGACTCTCAATTAGGGTTTTTCGATTTTTTCGGAGGAAGTGTGATAATGGAAGCATCTGATGCAGAAG
TTAATGGAGCTAATGGTAATGGTGTTAATGGGAATGGTGTTAACGGGACTAACGGTGTTAACGGGAATGGTAATGGTGCA
GTAGAGGAGGCTTTGCCACCGCCTCCTCCCATACCTGAAGATGTTGTTCCCATTCGTGTAGTAGAAGATCCTGAGCCGCC
TGTGGTGAAGAAGCCTCCACGAGTGCCTATTGCGAGGCGTGGCCTTGCATCAAAAGGGAACAAAGTTCAGCTCCTAACTA
ATCACTTCAAAGTGAATGTCACAAATGTTGATGGACACTTTTTCCACTACAGTGTTGCCCTGTTTTATGAAGATGGACGC
CCAGTAGATGGGAAAGGTATCGGTAGGAAAGTGCTTGATCGTGTGCATGACACTTACAAGGCGGAGTTGGAAGGGAAGGA
CTTCGCTTATGATGGGGAAAAGAGCCTGTTCACCGTTGGATCTCTCCCAAGGAACAAGCTTGAGTTCACTGTTGTGCTTG
AGGACATGTCCTCTAATAAGGTCAAAGGGAATAGCAGTCCTGCTGCTGATGGAAGCCCCCATGAGAGCGATCGCAAGAGA
ATGAGGCGCCCATACCAATCGAAGACTTACAAGGTGGAGATCTCTTACGCTGCAAAGATCCCAATGCAGGCCATTGCACA
AGCTTTACGTGGTCAGGAATCTGAGAACTCTCAAGAAGCCCTAAGGGTTCTGGACATCATCCTCCGACAGCATGCAGCTA
AACAGGGCTGCCTCCTGGTGCGACAATCATTCTTTCACAATGATGTGAATAATTTTACTGATGTTGGTGGTGGTGTTCTT
GGTTGTCGTGGATTTCATTCGAGTTTCCGTACCACACAGGGTGGCTTGTCTTTGAATATAGATGTATCTACCACGATGAT
TATTCAGCCTGGACCAGTTGTTGATTTCTTGATAGCGAACCAGAATGCCAAGGACCCATTCACTCTTGACTGGGCAAAGG
CCAAGCGAGTTCTGAAAAATTTGAGGGTCAAGACAATTCCAACTAACACTGAGTTCAAGATTACTGGACTTAGCGATAAG
AGCTGCAAAGAACTTATGTTTTCGATGAAGCAAAGAGGTGAGACAGATGAGAACGGGGAGCCGCTGACGACTGAATTATC
TGTCTATGATTATTTTGTGAATGTTAGGAAAATCTCCCTGAAATATTCTGGTGATCTTCCATGCATTAACGTAGGAAAAC
CGAAGCGACCAACATATATCCCCCTGGAGCTTTGTTCCCTGGTTTCCTTGCAACGGTATACAAAAGCTTTGACCACTCTC
CAGAGAGCCCAGTTGGTGGAAAAATCAAGGCAAAAACCTCAAGATAGGATGAAGACACTTACCAATGCTTTGAGAATCAA
CAACTATGCTGATGAGCCTTTGCTGCGTGCTTGTGGGGTTTCAGTTAGCAATAACTTTACTCAAGTTGAAGGGCGCATTC
TTGCAGCACCAAGGTTGAGGGTGGGTAATGGAGAGGACTTCTTTCCTCGTAATGGGCGCTGGAACTTTAACAATAAGAAA
TTGGTGGAGCCCACTACAATAGATCGCTGGGCTGTTGTTAACTTCTCTGCTCGCTGCAACATTCAAGGCCTTATTACTGA
TCTTATCAAATGTGGAGGGTTGAAAGGAATTAATATCGCTCGCCCTTTTGATGTGTTTGAGGAGAATCCCCAGCATAGGC
GTGCCCCTCCTCTTGTTAGGGTTGAGAAAATGTTTGAGTCTATGATGTCAAAGCTACCGGGTGCTCCACAGTTTCTTCTC
TGTTTACTTCCAGAGAGGAAAAATTCCCTTCTTTATGGTCCCTGGAAAAGGAAGAATCTGGCTGAGTATGGAATTGTTAC
ACAGTGCATTGCTCCAACAAGAGTCAATGACCAGTATTTGACAAATGTGCTTCTTAAGATAAATGCCAAGCTTGGCGGTC
TAAATTCGAAGTTGTGCATTGAAAATTCCCCTAGTATTCCGTTAGTATCGAAAGTTCCTACAATTATTCTAGGGATGGAT
GTCTCCCATGGATCTCCTGGGCAATCTGATGTTCCATCGATTGCTGCGGTTGTTAGTTCAAGGCATTGGCCATTGATCTC
AAAGTATAGGGCATCAGTTCGAACACAGTCCCCAAAGGTTGAAATGATCGATTCTTTGTTTAAAAAGGTTGCTGATGACA
AAGATGATGGGATAATGAGGGAACTTTTGCTGGATTTTTACACAAGTTCTGGAAAGAGGAAACCTGATCAAATAATCATA
TTTAGGGATGGTGTCAGTGAGTCTCAGTTTAATCAGGTTCTGAATGTGGAACTGAACCAAATCATCGAGGCCTGCAAGTT
CTTGGATGAGAAATGGTGCCCGAAGTTTACTGTTATCATTGCACAGAAGAATCATCATACCAAGTTCTTCCAGCCGGCAT
CTCCGGATAATGTTCCACCTGGTACTGTGATTGACAACAGGATCTGTCATCCGAGAAACAATGATTTCTACCTCTGTGCT
CAGGCTGGAATGATTGGCACCACAAGGCCGACCCACTATCATGTTCTGTTGGACGAAATTGGTTTTTCCCCTGATGATCT
CCAGGAATTTGTTCATTCTCTTTCTTATGTGTACCAGAGAAGCACAACTGCTATTTCTGTGGTTGCTCCAATATGTTATG
CTCACTTGGCAGCTACTCAGATGGGCCAGTTCATGAAGTTCGATGATATGTCTGAAACGTCTTCAAGCCATGGTGGAGTG
ACTGCTGCTGGACCCGCTCCTGTGGCTCAGTTGCCACGTTTGCAGGAGAAAGTGTGCAACTCTATGTTCTTCGTCTAAAG
ACTGCTGAATGTTTGAACTTTAGATGGTCTTTTTATGTATATATGGTCTCCAGTCTAAACTTCTAGTCAGTTTGAGCAAG
TTGTTAGAATGCTTTTGGACAGCAAGCCTGTATGGCTTTAGTTTATGCTGCTTCTATTTTGCCAGTATGGAATTTGGATG
AGATGCTAAGAGTTTCTGATCTCGCAGTGTTTTTTGTTAATGTGCATGGTACTTCTAGTTGAAATTGCTGGGTTTTGATT
TGCTATCTGCTATTTTACCTGGCG
>Contig239 Contributing genotypes: 0.00%B493; 30.48%B493QAL; 29.91%B6274; 39.61%B7262
AGATCAGAAGCAAATGGAGCATAATGATAAGGATAAAACCATTGCCATGAACAAACTCCTTCGTAGTAATAATGCATAAC
CCAACACAAACCTTCTGCGTAACTCAATACAACATCTCTGCGAACCCTATCAAGTTCCTCGGGAGTCTTTGCAGAAAACT
TTTCTTCATAATACCTCTCCTTCCAACCTATATGCTTTCTTGCGAATGAAGAGAACTTGAGCTCTCCAGCTGAGGCCTTG
GCCTCTCCTCTCTCGGCTCTGTTGTCACCGGCTCCTGGGATTGTTAGGCATGTGGAACCCTCGTC
>Contig240 Contributing genotypes: 0.00%B493; 72.73%B493QAL; 19.39%B6274; 7.87%B7262
TCACATCAAAAAGTAGACCAAATTGTAGCCCAGCAAACGAAATAACAGGCAGACCAGCTAATACAGTGACTAGTATAGGT
ATCCATTTCATACTTCTTGGGTAAAGTAGGAAGAAACTCGCGCCATAAGCAACCATCATTGTAGCAATTGAAATGAACAG
CGTGACGAGTCCCACCATCAATTTCAGAGGTAAAGATGCCAAGAAATCGTTTTCAGTATAACGTGCAGTGAGAATGGCTA
AGAAGACAAGTATGGAAGCTGAAGAGGTGCATAGTGATATGGCGTCTGTCACTGCAAACACGATGAAGGCGCTCCTCTTC
AAAAATATTGGATGCCCATCTTCACTATTGTTGCCACCAGGTAAAGTAAAAGCAGCTGCAAACATAATTGTGGCTATAAG
GGCCGCAACAATCATGCACTGAGCTGCTGTTTCTTTCATCCATTTTTCCCCTTTCTCCATCAGGTCTGCGTGCTGCTCAG
TGAAGAGTTCTTGAGGAGTTTTATTATCATTGTTCACCTGTCTTCTGTCAGTTGGACTCACTCTAGATTTTACTTCCTTA
AACCAAAGTAGTTCTCTTTGCATCTGAAGAGCTGCTCCTGAGACAATATTGAGTCGATTTTGTGCTGGCTTGATGGCAGC
TAAATGTAGAATATTATTTCCATCATTGTCTTTTAACGCGAACTTCTTTGAGCCAAGGTCATAAAGCAAATTGTACACAT
TTTCACGGCGATGTGTAACTGCAATGTGAAATATTGTGTGTTTATTGCCATCTCTTCCCCATGTAATGTCAGGATACAAC
TTAAGGAGCTCCCTAATGAATTTATGGTTTCCCAATCTAGCAGCTGCAAATAGAAACCCTTCATCTTTATCACTCAATGG
CTGGCTAGAAACTAGCTTCCATATGTCTTCATACTTCTGTTTAATAATCTTCCTCCATATTAACCTGACTATTGCAGCCA
CTTTTGAGTCATCATTGCTTCCGGGGAATATTGGATGCAAGAGTCTTCTAATAGCAGGGCCCAATGTTCCGTCAAATGCA
GAAGGACTATTAGCCAAAAATCCCAGTATATCTGTTTCTATTTTGTGATCATCCTTGCAGTGTTTGAA
>Contig241 Contributing genotypes: 0.00%B493; 59.90%B493QAL; 0.00%B6274; 40.10%B7262
TCATATTTCCCTCTCTCCCAACCCCCTTCCCTCTCACAAACACACACATAAATCTCGCTTTCATTACACGCCTCTATCGA
CACGATGGCGTGGACAGAGCAGGATGTTGGTAGTGGCAAAGAGAAGGAAGTTATTGGGGATAATGGGTACTTGCAAGAAG
GGAAACTGTCTCCCGCTGCCAAAGAAACCACCCGGGGTTGCACCAGTCCTGTTGAAAATGCTTTTGATGGCAAGGATGCA
CTCTCTTATGCCAACATTCTTCGCTCGAGGAATAAATTTGTTGATGCACTTGCCATTTATGAGAGCATTGTGGAAAAAGA
TGGTGGAAATGTTGAAGCCTATATTGGCAAAGGAATTTGCCTGCAGGCGCAAAATATGTTAAGGCCTGCTTTCGAGAGTT
TTTCGGAAGCTATTAAGCTGGATCCAGAAAATTCTTGTGCCCTCACTCATTGTGGGATTTTGTACAAAGATGAAGGTCGA
CTGGTCGAGGCTGCTGAGTCGTATGAGAAGGCTTTGAAAGCAGATTCTGGCTACAAACCTGCAGCAGAGTGCTTAGCAGT
AGTGCTAACAGATCTTGGTACCAGCCTAAAGCTTGCTGGCAACACCCAGGAGGGTATCCAAAAGTATTATGAAGCTATCA
AGATTGATCAACATTATGCACCTGCATATTATAATCTTGGAGTTGTTTATTCCGAGATGATGCAGTATGACATGGCACTT
AATTTTTACGAGAAAGCTGCACTGGAAAGGCCCATGTATGCGGAAGCATATTGCAATATGGGGGTCATCTATAAGAATCG
TGGAGAGTTGGAGTCTGCTATCACTTGTTATGAGAGGTGTCTGGCTGTTTCTCCAAACTTTGAGATTGCAAAAAATAATA
TGGCCATTGCTTTGACAGATTTAGGAACAAAGGTAAAATTAGAGGGCGATATTAACCAAGGCGTGGCATATTACAAAAAA
GCTCTGTACTATAACTGGCATTATGCCGATGCTATGTACAATCTAGGGGTTGCATATGGTGAAATGTTGAAGTTCGACAT
GGCAATTGTGTTTTACGAACTTTCTTTCCACTTCAACCCTCACTGTGCGGAGGCATGCAACAATCTTGGGTGACAATCTT
GATAAAGCTGTTGAATGTTATAAGCTGGCTTTATCAATCAAACCGAACTTTTCTCAGTTATTGAACAATCTTGGAGTAGT
TTTTACTGTCCAGGGTAAAATGGATGCTGCTGCGTGTATGATAGAAAAAGCTATTGTTGCAAACCCAACATATGCCGAAG
CATATAACAACTTAGGGGTTCTGTACAGAGATGCGGGTGATATAACTTTGTCTATAGAATCTTATGAGCAATGCCTAAAG
ATAGATGCTGATTCTCGTAATGCGGGGTAGGTATTTAATCTGGTAGTTGCTGCTTGCTTTGTTGTGACTCTGTGGGATAT
AGGTCTTTGACATCCTCTAAAGATTTTCCCTGCCCG
>Contig242 Contributing genotypes: 14.04%B493; 32.47%B493QAL; 53.49%B6274; 0.00%B7262
TTTTTTTTTAATACAATCATCTATAATATACTAACTCAAGCAAATATCTTTTCGCCTTCAGTATCACCTAATACATTCTA
CAACAAAAGGTATAAGAGTGGCGGGGCACATTTATTCTGTACAAGCCAGTAACACATACCAATATAGTTTAAAAGATTAT
CAGGATTGGTAAGACACTATGTTCTTTCAGCTAAGAAAGACCTCTGATTTATGGCAGAAAATCCCAAACCTTAAGAGCTA
AATGCCATAGGTCCCTAGAGTGGTGGAGGTTAGTTTACAAGGGATAGCAATGACTGATTCATGCTCTAGGGTAGCGGGAA
CGTCCTTTCTTCTTCAGAAACTCTGGTATCTCCACCAGACCACCTTCACTAAATGGGGAAGGCCGTCGATTGATTCCAGG
CGTAACATCTCGCTGAGCTAGTTGACCAGCCTGGACAGGCCTTCCATCTCCTTCTTCTTGCCTTTTGAACCCAGTGGCGA
TTAAGGTTATACTTACTTGACCACTTAGTGATGGATCAATGACCGCACCAAATATTAGGTTTGCGCTGGGATCCACAAGA
TCATATATAACTTCAGCTGCAGCATTTACCTCAAACAATGTCAAATCACTGCCACCAGTTATATTCCAAACAATTCCAGT
AGCCCTCTCAATACCAATATCTAGCAGAGGTGATTGAATGGCATTCAATGCAGCATCTCTTGCCCTTGATTTCCCCGTTG
CAGTTCCGATCCCCATTAATGATGAACCAGCACTTGCCATAATAGCCCGCACATCAGCAAAATCTACATTAACTAGGCCA
GGAACCGTGATTATGTCTGAAATACCACGAACACCTTGTCTGAGTATATCATCGGCCAAATTAAATGCTTCTGTTACTGG
GGTAGATGGAGACACTGCTTCCAATAACTTGTCATTTGGAATGACAATCAATGTATCAACATTCTCTCTTAAAGCTGCAA
TGCCTTCCTGGGCTTGAACTGCTCTTCGGCGTCCTTCAAAAGAAAAGGGGGTTGTAACAATACCAACGGTCAAAACTCCC
ATTGACTTTGCTATCCCTGCAATCACAGGAGCACCACCAGTACCTGTGCCTCCACCCATACCGGCAGTAACAAAGACCAT
GTCTGCACCATCAATTGCATCTTCAATAGCTTCCCTGCTCTCTTTTGCAGCATTCATACCAATATCCGGGTTCCCCCCAG
CACCAAGCCCCCGGGTGAGATCTTGTCCAATCTGCAACCGTTGCTCAACATATACAGGAGACGTCCTCATTGCCTGAATA
TCAGTATTAACTATCCAGAACTCTACACCCTTCATCGCACTCTCAATCATACGATTTACTGCATTTGACCCCCCTCCTCC
AACACCAACAACTTTTATCCTGGCTGCATTATAACCACTCGAGCTCAACGAATCTCTTGAACTCTTAGTATCACTTCCGT
CCGGACTATCCTGTCTAGGATTAGTCAAGGTCTTAGTACCCTCACCTCTAAGCATAGTAATTTCCGGATGTAAATTAAGA
AACGGGTCTTTACTTTCATATCGATTCACCCCCGGAGAATTAGCTGAACACCTAACCCCAATTCTTTCATCACATATTTT
TCTGTAGCAGCTCACCGTTCTCGATCGATTATCAACTAAACTCCCCCCTCTAAGAAAAGCCAAAACCCCCAACGGGTTTC
GAGATTCACAATGTGCAATACAAGGCGATATACACGGAGCCATTCCAGAATATTCAAACCCTCAAATGTAATTACAGAAA
CAAACCCCAATTCCCTTTAATTATGTAAAATTACTTGTATCACCCCAGAAAGAGGATGCTCGGAGCGACGAAAAAGAGTG
TGCTG
>Contig243 Contributing genotypes: 0.00%B493; 35.03%B493QAL; 32.43%B6274; 32.54%B7262
TGTTAATCAAAAATATATATAACTTAAAACAGCTACAAATCTACTCCATGTCTATCAAAAATGTTCATATAGCACCTCCA
TATGTCAAAATAGTAGCACCAAGGGATGAGAGACATCGTTCATTCCGCACATAATCCCTTCCCAGACCATTATAATTCCT
ATGCACTGAAGTTCAGGCACAGATCTCTGAATTACTGGTTTCTTCAGCATGCCCATTCTCACCACGATCAGTGTTCTCAG
CACTCTGCGGACGAACATCCACATCAACAGGCTTCCTCCAGCTCCTCTCAGACCTATCACCATTTCCACCACTCTGCCCG
TTCCCACTACCAAAACTTCTCTTCCCAAAACCAGGTCCATCACTTATTGCCTCCTTTTCCTTTAACTTTAAAGACTCCAA
CTTTTCATCAACCTCCTTCCAATCCTGACCCTTTTCCTTCAAGACCTCCTCCCTAGGCCTAGCATCACCAAAAGGATTCG
ACCCTTTTGGCTTAACAACACTGCCATTCTGCGCCTCCTCACCAATGGGCACCTTCCTCGGCTGCAAATTAAGCTTAGGC
CTAACACTCCCCACATCCTCCCTCTTCTTCCCCCAACTCTCATCTCTCTCAAACCCACCCCCTCTCCTCTCCCTTAAACT
ATCAAAAGCACCAAACTTTCTCCCTTCCTCTTCCTTCTTCTTCCCCCAATTATCAGAATCGGCCCCACCACTCAACTCAA
ACCCAATCTTTTGCCTCTCATACTTCCTCTCAGACGGAACATAACTCTTGTTAGCCCCCCAATTATCCGACTCATCCGCC
TTACTCTGGGAATTCTCGAAAAATCCACCTCTCTCCCTCCTCTCAAAGCCACCAGCACCGCTTCCCTTCTTGGCAGCACC
CCAATTATCAGTTTCATCAGCCCTCGAAGACGTGAACTCCTTAGTCTCCCTATCTCGAAAACCCCCAGACCTCCTGGGCT
CATTCCTATCTCCTCCCCTCTCAGGCCCCCAGGATCTAAACCCTTTATTCCTCTCCAACTCCTCAGCACTCCTCTCACGA
GGGCCTTTGGGTAAATTCAACACATCCACATCTTTCGATTCACGAAACTTACTCGCATCGTAAGTCGAAAACTCAGCCAA
ATTCATCGTCTGTGGTTTCTTCTTCTTCGCCTTGGTCGTCGCCACCGCCGCTAACGACGGGAAATCAGCCAGCGGCGCCG
CGACGGCGGCGGATTCATCTGCCTTGTGTTGTTGGATGAGTTCTTGCTCGTTTTCCTCCGCATCCAAAGCCCATGATTTG
GGCTTGTTTCCCCAAGGACTAGTCACTGTTGCAGCCATGATTACGCCTTCTCTCTCTACAAATCTCTCTTCTTTCTCTCT
CTCTACAAAAGCTGGATGTTATAAAGTGAACAAGATAGGTTTTG
>Contig244 Contributing genotypes: 0.00%B493; 35.02%B493QAL; 35.12%B6274; 29.86%B7262
GATAGAGTGAATATGAGTATTGCTATACTTCCAATGGCTTCGGAGTATAATTGGAATTCGACGACGGTTGGTTTGATACA
GTCTTCCTTTTTTTGGGGTTACCTTCTCACTCAGATTGCTGGTGGTATTTGGGCTGACACTGTTGGTGGGAAACGTGTTT
TGGCATTCGGAGTGGTTTGGTGGTCTATTGTTGGCCGGGATCCTCTCATTGAGGTGGCTATAGCTTTGGAGAAGGCTGCA
CCATAAAATAAGTAATTCACCAACTACAAATATTGTTTGCTACAAATAAAAGGCATAAAAATCAAAGAAATTGGTTTCTT
ACAGTACATGGCAACCGGGCCTCACAAATATTTTCTTGCAAGAGCACGAACTTTTGTATCAAAATGAGACGATTTAATGC
GAGATCCAGGAAGATACAAGGGATTCAGAAGACTCTTGATATATAATTCATGAACCTCTTGAAAGAAGCTTTTGATTCCA
TCATCATTCCTTGAGTCATGCAGCAGCATCAATCGCGTATGACCAGCAGTCACGTATACTGAAACGACCAAATCATTGAA
CCTGTCAATTGATTTCAGAAACATAGCACTTGTTGTCCATGCAATGTCCTGGACAATATCCAGTGCAGCATGCAATATGA
ACTGGTGCTGATGGACAGCCTCTTCTTTTTTAGGGGCAGCACCGACTTCAGCTTCGTATATAGGAATGTCGTTTCGGCTC
ACAATCATAAAACACGCTGTACTAGTCATGCTGATTGATCCTTTACCCTAACTCAAACAAACCTTGTGAAGAGATTCTGC
AGATCGAGAGAGATGTCAATTTGGGGGAAAGCAATAGGGGACTAGTGTAAGAACTTGCTTGCTGTGTAGATGACTAGATG
>Contig245 Contributing genotypes: 0.00%B493; 33.20%B493QAL; 35.43%B6274; 31.37%B7262
GATCAAAGTAAATACCTGTAAGTACAAAGCAAACAGACATAAAAGAATCCGAGTATACTAGGCAGGAAAAGACAAGAATG
ATGGCAGGGCTGGGTGGGCGTAAAGACAAGGGATCATCATCATCATTGTCTGGATCTAGAAGAATTTGGGTGGCTGTTTT
CATAGGAATATCCATGGGTTGCATCTTTGCTTTCTTTTTCCCTCATGGCTTCTTCCCCTCCTATTCTGCTTCTCAGACTA
CTCACCCTCTTTCCAAATCTAATCTACAGACGGGATCATCCTCATGTGAATCGCCTGAGAAGATCAACAAATTGAAATCT
GATATTATGGGGTTGTCAGACAAGAATGTCAAGTTGGAAAAACAGGTTACCGAGCTAACTCAAAAGCTACGGTTGGCTGA
TCTTGGAAAAGATCATGCACAAGAGCAGTTTATGGTGTTGGGTAAACCTTATAAAGCTGGTCCTTTTGGTACAGTCAAGA
GTTTGAGAACTAACCCAACTGTATTGCCTGATGAATCTGCAAATCCTAGACTGGCCAAGATTTTGGCAAAAGTTGCTGTC
CGGAAAGAGCTTATAGTTGTACTTGCAAATACAAATGTTAAACCCATGTTGGAGATACAGGTCACTAGCATCAAGAAATC
GGACATACCAAATTATCTGGTAGTAGCTCTGGATGATGCTATAGTAGAATTTTGTGAATCAAATGATGTTTATGTGTACA
AGAGAGATCCGGACGAGGATGTGGACGTGATTGCAAAGGGTGGCAGTAACCATGCTGTTTCTGGACTTAAGTTCCGCATC
TTGAGGGAGTTTTTGCAGCTAGGTTACAGTGTGCTTCTGTCAGATGTCGATATAGTATATTTGCAGAACCCGTTTCTTCA
TATATATCGCGATTCAGATGTGGAGTCAATGACTGATGGTCACAATAATATGACAGCATATGGATATAATGATGTATTTG
ATGAACCTGCAATGGGTTGGGCTCGATATGCCCATACAATGCGTATTTGGGTGTACAACTCTGGCTTATTTTATATCAGA
CCTACAATTCCTTCAATCGAGCTTCTCGATCGTGTCGCTAACCGGCTTGCCAAGGAACCGAAGTCTTGGGACCAGGCTGT
TTTTAACGAAGAACTCTTTTTCCCTTCATATCCTGGGTACAGTGGGCTTCACATTTCCAAAAGAACCATGGACTTCTATC
TCTTTATGAATAGTAAGGTTCTTTTCAAGACCGTTAGGAAAGATAAAAATCTGAAAAAGTTGAGGCCAGTTACTGTTCAT
GTAAATTACCATCCGGATAAGCTATACAGAATGCAAGCGGTTGTCAACTATTATGTTGATGGCAAACAAGATGCCCTGGA
TATTTTCCCAGATGGTTCTGAGTGGGTAAGAAATCCGAAAGGAAGCTAAGAAGAAACAAACTGAAACAAGGGATCTTTCT
CATCAAGTATACGCTAAGCATACATTAGCCCTTCCACACCTTAGTTGAATGCACTGTTTTGACTGATTGGTTATACTTAA
CAGGGACAATATATAAGTGTATCAGCTTGTCATTCATATTCACAATTACTGATGGGTAGAACTTACAATTCAGATATGTA
CGGTACTTTCCACTCTTTTTTTCCCTTTC
>Contig246 Contributing genotypes: 2.17%B493; 33.35%B493QAL; 33.46%B6274; 31.02%B7262
TTCAAATTCAGCATTTACTTAAAAAGCTTTATAAATCCATCAACATAATGAGCTTACATAAAGACCATACTTGATCATTA
TATTCCAAAATGTATTGCCAGTTGAGCATTTATCTATCCGATGTTAATTGTTAAGACAAATCAAATAACGCTCTCAATTT
TACAAAAAATGACTCTTCCACGACACGAGCAGCAGTAACTTCTCAAGCATGGAGACAACTGAACACTCATTCCTGCTGGC
AAGCAGTTGTTCTATAAAACCACTGGACCTGCCTCATTTTCAGCCTTCAGGCTTCGGCCTTTTTGGTGGGCCCATATCAC
CAGGCTCGGATTTGCGCTTAATGCCCAGAAAGTGCTCAACCTTTCTATCTCCAAGCATGGGTGTCAAGCCTCCTGGCAAG
TCCTTCTCCACAGTTGCGAAACCACTTCTAGGGTCACTTGTTTGCCCTGGTTTAACATTTCCACTCAGGACAAGATATGG
TGTCTTTAACTGAGCTTGAGCTTCCCTCATTCTCTCTACAGACAAAGATGGAGTATCAGAATTCTTCATTTTTTTCACCT
TAAGTTCCTCTTGGTATTGCCGCATGCGCTTCTCTTGTTTCATCTTGCCAGGGCCTTTTCCATGAAATTTGTGGGAAATT
AACCGAAAAGCTTCCTTAGGGGTCAAAATTCGTCCATATTCATCAGTCCTCTCGATGCGTATTTCCTTTTTACCATCATT
ATCAGAGATCCCAACCAGCTTGCTCTTTTTCTTGTCCATGTTGCGGCCACCCCATTCAACGCTTTCTTTCAGTGCACCTC
TATCTTTCAAAAGATTCAATGCTCCTGACAATCCCTTTCCGACCGCAACTTCATGTATGGTTTCATCTAACGCTATATCC
TCCTGCTTGTCCTTTGACGGAATTTCATCTTTGGCAGTATCTTGCATCTCTGTCCAGCCACCGTCCTCGGCTTTTTTCTC
CCCAACAGAGGCTTCTGGTGCCTCATCTTCTTCCATAAAAACATCTTCACCCTCAGGTTTGTGAGCTTCTTCACCAAGCT
GCAGACCCCAAACAAACTCTTCCATTTCTGTAAAGACGACCTTGTTCTCTTGTGGATCTCCAGAAAGAGGGTTTTCATTG
TCTGCCCCTGATTTTGTCGCTGTGGAAGAAGCAATGATGGCAATTGCCTGAGGACCAGAAGGTGCAGACTCAGCTTGCTT
TTCCAAAGCTAATTTTCTTGCTCTTTCTAGTGATTTACGGAGGTCATCATCATCATCACCAAAAACTGTGTCGTCATCCT
CCTCCATTGGCTGTGAGGTGGCACGCCGTTCCGGGCGAAGTGCATTTGATGCTTCTGCTGCTTTAGCATATGCGGATTGG
AATGCGCTGCTTCTCTTTTCAGCCTCAGATTTTTCTTGCTCCTCTTTAAGAGCCTGCCTTGTCCCATTACTTCTTGAACC
AAGATCGTTAACACCAAGCCCAGAAGAAACAGCTTCGGCTTCTAAAGCATCTAGATCCAGCTTATCTTTCTTTCTCAATG
ACTTCTTTTTCTTAGGCTTCTTGAACCGGAGCATCTCTTCATGAGTATAATAATCTGATGATGTTTTTGCAGAAGAATCA
AGGTCTTCAAAATGACTTGCTGCTGAAACACCCTCAATTCTTCTCCGAAGCTCATCCAATTTCTTTTTTGCTTCCCCACC
AAAACGTCCAGCTGCATCCAATGTTACCCCCTCATCTGCAACTGGATCATCGTATTGTGGAAGCATTTTCTTCTCTGTAC
CCAGGTCATCACTAAACTTATCCTCATAAGTCCCTGGTTTCTTCTTTGCAGCCTTATAAGCATCATCCCTCTGCTTCTGC
TCACCAATTTCAACATTTTCAAGCATATCAACATCTTCATTAAGATCTCCATTTGCAAGTATGCTCTGATCTTTGAGTGT
CAAAACAACTGCCCCGCCTTCAATCACTTTATCAAGCCCATGAAGAACTTTAACACCCGACAAATCATGAGAAGTATGCT
GAGCAGCAGCTTCATCATCACTGTCCCCTTGATTAATATTGTCCTGCTCCTCAAAGACTCTTGAAAGCTGCAAGGCTCTC
TCCTTCTCAGCATTCCTTTTCTCCTCAATCTTACGGCTCTTGTTAACCCATGATAGTATATCAGAAGAGCCTTCAGACGT
TTTCTTTAATCTTTCTTCCTTCATCCTTGAAATTCGCTCTTTAATCTCAGATGCTGCTGTGTGGGAAGCCACTGGTTCAG
TACTAGCATTTTTATCCAGCTTCAGATTTCTAGCGTCATCCGCTCCGGTATGCAAGCCAGTCACCTGCTTGGTCGAGTCC
CTATAGTGAACATCGTCAGCTTCCGAGTTTAGTTTATCATCAGTGACAATGTCCTTACTTCTTTCATGCCCATCATCCCG
TTGTTTGCGGCTTACTTTATCCCTCTCTCTTGACCTTTCTTTATCCATATTCACCTCTCTTTCCTTATCCCTGACTCGAT
CTTTTACTTTTTCCCGATCAAGTATCTCTTTCTCTCTGTCCTCCCTGCCTTTATGCTTCTCCCTCTCTTTCTCCCTTTCC
CGATCCTTACCCCTTGCATCTCTATCTTTTTCCTTCTCTTTATCCCTGTCCTTGCTTCTATCTTTTCCTCTGTCCTTTTC
ATGTCCGCGTTCACTGTCTTTGAGTGAATCCCTTTCCCTCTCCCGCTCTTTGTCCTTGCCATAGTCTTTGCGGTCTCTAT
CTCTTTCACGATCCCTCTCCCTGTACTTGTCAACATCACCATCCTTGTCCCTAGGTTTCTCTCGTTTGCTATACTCATCT
CTACCCTCCTTCCTCCTATCTCTACTTGAAACCCGCTCTTTCTCCAACTCCTTAGACCTCTCTGGATCTTTACTCCTATG
ACGAGTCTTGTCATCTCTCCGACTAGTCTTACCACTGTCCTTGGTGCTTCGATGCCTACTTGAGTCTCGTGTTAACTCTC
CACCATCTTCCAAGTCATCATGCCCTCCCTCCCATCTCTCTCTAGCAGGAGAGTCATCACGATCCATGTCAAGTGCAAAA
TCACAAGTTTATACAAAGAGGATGTACAATTAATCAGAGGTGTATCAGCAGCACGAATTGGGGAAACCCTCAGAGAAGAA
ATAAGCCACTACTTTGGTACTTGGGTATACAACTTACAAGACGCTGCTTTTGCTCGCCGGGCTTCTGC
>Contig247 Contributing genotypes: 0.00%B493; 41.39%B493QAL; 39.17%B6274; 19.44%B7262
TTTCGGCCCGTTATATTTTTTGGTCAGCCGAACGTGATTTCCAAGGAGGAAGCGAGTGGGTAGAATAGAGAGTAAAAGGA
GCTGTTTCTCCTTCATCGTTACAATCGGCCGTCATAAAGGTGTCCCCGTCTATTACTCCCCTCCTTTGTTTCTATTTTCA
CATTGTTCGCCGGAACTGCAGCGCCAACCACCGGGAATCGGGTCGCCGCCGTGGGTATGAGTATCTGGTGGCGGAAAAGT
GAGCTTCCGCTTCTTGTCCTCTATGCCGTTGTCTTTTACGTCTACGTCATTCGTCGTTCCCTCAACCTCTCTCACGATCA
TTTTCATCAAGTCAGGGGTTTAGTTCCAGGATGGATTCCTAATCAGTTTAATGATGTATCTGATGCACAATGGAGAAATT
TCCGTGGGAATTTACCTATTCTTACTTTTGTATTAGGGATTTTTACAATAGTGGCCAACACGCTCAGAGCACACTATCAT
TTGAAAGCAAAGGGGATGTCCATAGTTTGGCTTGTGATTTCAT
>Contig248 Contributing genotypes: 0.00%B493; 52.94%B493QAL; 27.11%B6274; 19.95%B7262
TTTCAAAACCGCCTGCTCCTTGGAACTACTCTCAGCCTGATTAGCACTAGTATTATTACTATTATTATTACCATAATTAG
ACATCATTACATAAATATTATTACATAAGCTCTTCATCTGGCTCAATTCTTTGTTGAGCTGCATATTCTTGGCCGATGAT
GCGATAACAGCTCCAGTAGTAGAGTAAGTGGTGATTGAAAACTTCTGGTCACTTTGATAATGGTGGTGGTTTTGAGTGTT
GGTGTGAATGGGGATTCTTCAAAGGAGATCTTGGTGAAGAAAGTCAAGGGACATAGAGTTTGTAGTCAAGGATGGGAATG
TAAGCAATGGTCTAAGTATTGTTGTAATCAAACAATCTCAGATTTGTTTCAGGTTTATCAGTTTGAAGAGCTTTTCTCCA
AGAGAAATACGCCTGTGGCTCATGCTGTTGGATTCTGGGATTACCAGTCTTTCATTCTGGCAGCTGCTCAGTTTGAGCCT
CTTGGCTTTGGTACCACAGGTGGAAAGCTTATGCAGATGAAGGAAATTGCTGCGTTTTTCGGTCATGTTGGAAGTAAAAC
CTCCTGTGGTTATGGAGTCGCAACTGGAGGACCATTGGCATGGGGTT
>Contig249 Contributing genotypes: 11.37%B493; 29.55%B493QAL; 29.50%B6274; 29.58%B7262
GTTAGAGCCACAGGACTCAAAATTAAAACGAAGGACTCTCATTTCTCTCCCAACCATTTCTCTCCCTCCCTCCAACATTT
TCTTATATTAGGAAAAATGGGTTTGTCTTTCACCAAGCTGTTTAGTCGATTGTTTGCAAAGAAGGAGATGCGTATTCTTA
TGGTCGGTCTCGATGCTGCTGGTAAGACCACCATATTGTACAAGCTCAAACTGGGAGAGATTGTCACTACCATACCTACA
ATTGGGTTCAACGTGGAGACTGTAGAATACAAGAACATCAGCTTTACAGTCTGGGATGTTGGTGGTCAGGACAAGATCCG
GCCGTTGTGGAGACACTATTTTCAAAATACCCAAGGTCTCATCTTCGTGGTTGATAGCAATGATAGGGATCGTGTGGTTG
AGGCTAGGGATGAGCTACACAGGATGCTGAATGAGGATGAGCTGAGGGATGCCGTACTTCTTGTATTTGCTAACAAACAA
GATTTACCGAATGCCATGAATGCTGCTGAGATAACTGATAAGCTTGGTCTTCACTCCCTCAGGCAGCGCCACTGGTATAT
CCAGAGCACATGTGCAACTTCTGGAGAAGGGCTGTATGAGGGTCTGGACTGGCTCTCCAATAATATTGCTAGCAAGGGTT
GATGACATGATCTTTCATATCTTCTTGAGTGGAAGCTGTCAGAAAAATTTGTGACCCATTTTCTTTCGAGTTTGTGTTAT
GTTCATCTTACTTCCGTGAATGATCTGTTTGGTTTTCAGCTTATTGTTCATAGTACTTATCTGTATAAGTTTTGACCTTG
GCATGGTTAGGACAAGTGTGGCCTTTTAGTCCATGAGTTTCTTTAAACTTTAGTTGTATCAAGGTTCCTATTAGTAATGA
AATGAAGTTCATCCATAACATTTAAATTA
>Contig250 Contributing genotypes: 0.00%B493; 61.40%B493QAL; 38.60%B6274; 0.00%B7262
AGTCTCCGGGTAGATATTGAAATTCACTCTTTGATGGTTCGTCCCTCGTACAAAAGTGATTAGGTACATATTTTTAGCTA
TACATTGAACTGATTGTCCTGGACTACTTGTCTCTTATTTCTAAGGTGTGATGCTGCTGGAAACCGTCCACAAATGTCAC
CTACTTCATGAATGATGCAAAAGCTGCATGCATAGAATTTCCAAGACGACTAGAACTCTGATGTCCACTTAGTGAATGAG
GCCCGCTCCATATAGACTTGCGCTTCTCAGCGAAAAGGGTTCCACATAACTCCAACACCATAGGATTTTCAAATCGGCGT
AAATTCTCATATATTCTAGCTTTCTGTGCCTCATCCAGCATTTCCTTGGGTTTATCATGTCCAGCTGCTGCATTTTCGAG
ATCACAATGCATTAATGTTTCTTCTTTCCGAGAGTCATTCTGGACATCATTGCTCACCTCCATCTGTGTCTGAAACTGCC
TATTGTCCTCTGCCAATCCATCACCACTTACTTTTGTCTGGGATGTAACATCTTTGTCTTCCTTTTCCTCCTCCCCCGAG
GAAGAGCTAGATAGCTCCTCAACATCTTCCACATTTTCCATCTTAACATCATCTCCTCTAACTTCCATGCCTCCATTTCC
GTCTTGGTCTTGTGAATTTTCTACACTTGATGAAGTATCTCCACCGCAAGGACTTTCAACTGCTGAAGCTTCCTCTGCTC
GGGCTTTTTGTTGTACAGAAAGACCCCCACTACTCTCAATATGATCGTCAGCTGATTGAGCATTCGCTTCACGCTCCTGC
CTCCGCCTCATCATGACACATATAGCACACATACAGTCGTCCTTGTGCTTTTTAACTTTGTGACGTTTTGGGATCTTGTG
TTTCAATTCGCCACTCTTGACAGAAGATTTCCCATGAACAGAAGCTGCCATATACATTGGGAAATGTCGATGTACTTTAG
CTGTGTCAGCTCACAAATACCTTGAGGAAGCTTGTCCAGATTCGGACATGCATTAATTCTTAAGATCTGCAGAAACTTTA
AGTTACCTATATCGAGGGGAAGTTTAGTAAGACTGTCACAGTTGGTAATACTCAAGCTCTTGAGCTTCTTGATGCAACAG
ATGCTGGGGTGCAGCTCGATTAGATCGATGCAATGATCCATTGTTAGCTCTTCGAGTCGAGGGAATAGATGGGGCATGTC
TAAACTAGACTGGTCATGGCTGGGGGATATCTTGCACAGGACTAGTGATATCTTTCTCAACTTCTTGAAGGGAGTTGTGG
CAGAAGGTAGCTGAGGAACAGATACTTTTTCGAACCAGAGGCTTGTCAAGTTGGCCAAATTTGAAAACACTGATGTATTG
TGAAGGACTGCGCTTGATGAGCTATAGTTTATTATAACTAACGCTCTGAGCTTTGGCATGTTTTCGATGAAATGAGGGAG
GGCGTATTCACTGGAGGAAAAATTAATAATGAGAACTTCAGCTTTAGGAAATTCCATATTGAACCAGTCCATCTCTGTCA
TTTCACCTGTATGTATTGAAACAACCTGTGCATCGAATGGCTGATCCATATTCCTCTCCCAATCTTTTGGCAGCGTCTGT
TCTCTTCTGGGCATAAGCAATCGCTTTCTTTGATTTGTGCTGTTGCGATTGCTTAGATAGATAGCTAGGTCTCTTAACAA
GTCGTGCTGAGAAACTGATATCTCAAAGTAACTACTGTACATGTCCCCTGCTCTTTCATCTTTCACTAGGTGGAGTAAAT
TCTTGTCTGAAAGCTCGACAACAATTGCAAATGCTTCCGCCTCATCAATGTCATGAAGCTCAACCCAAATGTTTATGAGA
ACATCTAAAGGTATTTTTTTGTCCTCTGGAAAACAACCCAGGTCCATGAAACATTCCCTCACCTTACTTGACAAGTAGTC
GATACTCAACTTCATTCGTTCAAGCAACTGTATTTCATGGGAATCGCATATAGGTTGTCCACGTGATAACCTATTCTTAG
CACTAGTCCAAAACATCTCAGGCTGATCTCTTAGTGATGCTCCAATCACTTTAAGGGCCAAGGGAAGCCCCTTACACTCC
TCTACAACCTGCTTGACAAGTTTCTCATTAGTACCAAAAGGTATAGATGTCTGGCGAAACGCAGAGAAGCAAAACAAGGA
GATGGCCTCATCTTGCCTTAACAATTCCTGTTCATAGGTGCAGTTGATAATGGAAGGGGGAAACTTAAATCTAGATACGA
CAAGAGTTTTGCACCCAGGAACCCGCAAGATAAGCTGCTCAAGAACAGAGAGGGACCAAACATCATCCAAAATTATCAGA
TTTCTTACAACAGACTTGAAATTATACTTCAAATTCCACTGAGGGATCACATCATTAAAACCATTTACATCTCCTGATAC
ACTTCCCCAAATCTTCTGCTTCAGTGCTTCCACATTTGGAGATTGTGAAACGGTCAAGAAAAATATATTGTTACCATAAA
AACTCTTGATTTGATCATCTTTAGAAATCTCTTTAGCCAAAGTGGTCTTTCCACTACCACCCATCCCAGAAATCCCAACA
GCAGCATAATCATCTCTCTCAAGAAGCATCTCTTTGACCTTCCTCTTCCCAACTTGAAACCCCACACCCATACTCACCGA
ACTGGCCTCAAACATCTCATGATCCTCCTCTCCCCTCTTCACCGCTTCCTCCAACCACCCACCACCCTCACACCCTGTCC
CAATCTTCATAGCTCCAAGCTGCTTCTCCAGCCTCCTATTCGAGTGATCAATCCGATCAAACCTCTCCGCCGTCTCGAAC
CTGAGATGGTGAACATC
>Contig251 Contributing genotypes: 0.00%B493; 93.63%B493QAL; 0.00%B6274; 6.37%B7262
GTTAATATGGCATCAATACAAGTATTGTAACCCCAACACATGACACACCCACACTGACAAACCCAATGAATAATTTGATG
TAACTGTAGCCAAATTCTTCAAGTTTCATTAACCTTATTATGCTATACACCATGGAATTTCTGTCGTTCCTTTGTCTTTT
CTAGTAATACTTCACGAATATAATTTGCTACTGCCTTGCACCCTTCTGTTGCAAGTTGCATTACATTTTCAAAGATATCC
ATTGGCAACTTGGAATCCATCTGCAGCAAAGTCACTTTGGTAGATTTAGGTAGAATTCCTACCGTCACATCAGGGCCACC
AGCACTATCTTCTACATAATTTAGATCAAGAAGTGGGGTGCTATTAAGGTAGCCTGCACTGCATGATGTAACAAGATCAT
GCATCGGGATACCTGCATCTGCAAGGGCCAAAGTTGCAGCGTTTATGCATGCCGATCTCGTTCCTCCATCAGCTTGAAGA
ACTTGTACAAATATATCAATCTGCGAACGAGGCATTAGATGTGTCATTATACACGCTTCCATTGTCTGACGAATGACCAA
AGAAATTTCTGTGGATCTCCTGTCCCCTTTTGGTTTTCTCCTGCGGTCTCCAGTACTAAAATTGGCCATTGTATACTCGC
ACCGTACCAGAGCCTGATC
>Contig252 Contributing genotypes: 0.00%B493; 66.26%B493QAL; 33.74%B6274; 0.00%B7262
AAAATGCTCTTGATAGCAGCATTCTGGTCTTGAGCACGAACTTCAAAGATGACTTTGGCTTCGTAGCACCAGTCAATGAT
TCGGTATTGTTCAAGTTCAATACTTTCAGTTACTTCCGTTTCCTGAGATTGATCTCCAGCAGGTGAAGACTGAGATTCAA
CTTCAGAGGTGGCTTGTGTTAAAGCTTTAGAAGAGGTAGCGGCTTGCTTCTTCTTCTTTCGGCGGAGTTGTCCCGATGGT
CCTCCAGCATAGTAGTAATCAGGAAATTTGATCTTCCTGGTCTGTACAGTGCGAGCAGTTGCACCGTAAGCGATTGTTCG
AGTTTCAACTCTTTTGAGTGAGCCGATACTGATGGTAGCTGGTTTGGAGTTGTTGGGCCAAGTTTGCCATTCGTCCCGGT
CAGAGGGACCCATGTTTGGAGTGCAAGCTTCTCCAATGATGTAGGCAGCGACGAGGTCACTTGGTGAGTAGTGGCCTTCA
GCGGTGAACCAAGCATAGGCGGAGCCTTGATGCCAGTCCAATAACCACATCGGACGTCCGAAAACGTCATGATTGAGTGG
GGTGATAATCCACTCGTTGTTTCGATTCGACATCACTTCCAAGAGTGAGCCAGACTGTTCGTCATTCAAGTTCCAGCCAG
ACAATGCGAACGGGTTATCCACATTGAAGTTGTAGGAGGCAGCGAACATTGGGATGTAGAGAGCATCCTCAATGGCGAGG
AGTTTGGTAGGGCGAATCACAGCGTTGAGATGCTGTAGGAGGGGGTCGTACTTCTCGTGGATGAAGGAGAGGTTGGCCGA
GAAGTGTTGCAGAAAGGCAGAGCCTGACAGCTTACGGACCGATTCCTGAATAGACACATAAGTGTCAAAGAACCAAGCTG
AAACATAAGCAGCAGCAGCGTGCTTATATTTATTAGAGCCTGTTGGAAACTCGAAAGCGTCCAAAACAGGTTTAAACACA
CGATGGTGAATCGTGAATTGTTTGGTGTAAATCGCAACAAGGCGATTGAACAGGTTTTGCGAGTTGATAGTCGCATAGCG
CCTGTGAAGGCTTGGGTTGCTCCGATATTCTCCTATGAGATAGGAGGAGATGAGCTTGTCAGCAGCGCGAGAAAGGATGT
TCCTCACTGGAGCGGGGG
>Contig253 Contributing genotypes: 2.75%B493; 33.38%B493QAL; 31.92%B6274; 31.96%B7262
TTTTTTTCGAGAAGTATCAAATATCAATATCTACATAAACTTTTTATTATTTTTTTGGTTGCATTCTACAAATTATTTAT
CAAACAAGTCTCGGAGTGAAAGAAAGTTAAAAAGAAAAAAAAAATACTACAACTAGCTCAGCCTTTCACTCAGCTGCCTT
TGGAAAATATTTACAATGAGTTTTTTTCACTGCCTCCCAAGTCCAAGCTACATCGACACCTGTAGATAACTGCATAAGCA
AGCAAACCTAATCCAAAAATACTTCTCAAAGTCTGCATTCTTATTCCAGTCTTCTCTAATGGCAACATATAGTTATACCT
CAATATCAAAACTTGCAGGAAGTACCAAGCCTCTGTCTCTGCCTCTGTCCAAGGGTCGCGGACTTCCGCTGAGCAAATGC
AGGATAGAGCAACTCCTGAAACTTCTCTAAAAACAGTGCCCACTCTTCCTCTCGCATGTCCGAAAATTTCACAAAGCTAG
CACTAGCAGGGAGCTGCTCATCTGCACTTCTATGTCCAGATGAGTTTGTGTTAAAGCCATATTCTGGCCTGCTTGCTGAG
AACTTCTGGTACTTCATGCTCTCATCTAAACTAGTTTTCTTTAGTGACATAGATAGTTTGGAGATGTTAGGTTTCTTTGC
AGGGCTTGCAAATTTTATGGGTTTCTTATCATCAACAACAGCTTCAGTTTCTTCCTCCTCCACTTCCTCCTCAATGCTTT
CCTCTAGCCTGGAAAGTGGATTCCGCCCACTAGAAATACTTCCACCAAAATGGAAAGAAGATTTAGCCATTAATTCCTCC
GAGAAGTCAAATCCCGCATCTTCACAATCAATATCAAACTGAAACCCATCATCTTCAGCATGAACCTTAGGGGATAAGAT
CTCCCTCTCAGCCATCAGCCTTCTTGCCTCCATGCACACAATCTCAAGCTCACTCGGCTCCTCTTCACCACGACGAAACT
CTCTACTAATCATCTCCCCAATCTCAGCTAGGCAAAGACCAAAACTCGCAGCTTCCTTGAGGAAAATAGTGCAGAGAACC
AATACCCTTAAACAAGCCTCCCTAATCATTGGAAGTTCATCCCTCAGCATTACAGAATCTTGAAACGGGTCTAGTTTTTG
GATATACTCCAGTTCATCATCCGAAAATGGAATCGAAGCCTGAGGCCAGTGGATCCACTCGAAATACGGATCCTCCAAAC
TTTCTGGCAAGCAAAGACCATGATCAATGGGAATGAGTTCCACCTGACCAAACCCCCCAATACTATCAAGCTTCCTCACA
AGCAGGTTTCCAGCATGTCGGTCAGTATTCAAAATCCTAATATCTAATATCCCAATACGATGCACAGCAGCAACTGGAAA
ACTTGACGTCCCATGATCGCTGGCATCAAAATCATGGGGTATAAATTGCTGAAAGGAAGCAATCTTGCTCACAGGCTGCT
TGTTTTGCGGTTTTTTGGCATTTACCCCATTGTTCACATTAAAGATTGGGTGAGTAATCTTCACAAGTGCAGTGGGAGGA
ACGTTAGCAAAATGATCATAATCGAGTAGATAAGCCGCAACTTCTCTGAAACCTGTTTCCCCAACACGAATAGAACGTTT
CAGGCCTGGTTGCCCGAGAGCTTTACCAACAAAACCCTTCGGGTTATTCGGAGCAAAAGGCTCTTCATCTGTAGGCTTGA
CAATAACAACACTTTCACCTCTTTTGTTTCTAAAGTAGTACGCACCTCCAAGCCCACCATGAACAGGAAGTGGATCAACC
CCAAGCTTCATCCCCTTGACAATTTCTTTAACCAGTTGTTTTGTCTTGACAAAGACTTTAGAATGACCCAATATCTCAAT
TGGACCACTCCGATCTCTCTGATCAAGATCACCCCCACGAGGAGAGAGACAAGGAGTTGACGAACTTCTATGGATCAAGT
TTCTGGTAAGAAGAAGAGGAGAATCATTCCGAATAGCACTGAGGTCATTATCAAGAACCCTGTCACCATATGTCAGCGAG
[truncated: 50,441,438 more chars]
