# Supplementary material for: De novo assembly and characterization of the carrot transcriptome reveals novel genes, new markers, and genetic diversity
Source: BMC Genomics. 2011 Aug 2;12:389. doi: 10.1186/1471-2164-12-389 (PMC3224100; doi:10.1186/1471-2164-12-389)
Supplement: Additional file 3 — Table S3 - EST contigs related to transposable elements. EST contigs related to transposable elements, as indicated by BLAST2GO annotation and their classification into subfamilies based on similarity to RepBase entries. Original annotation was maintained for contigs showing no significant similarity to RepBase. Table S5 - EST containing fragments of carrot Tdc transposons. Characteristics of EST contigs containing fragments of carrot Tdc transposons. Cells highlighted in yellow indicate elements showing the highest similarity to the corresponding contigs. Table S6 - Characteristics of EST containing fragments of carrot DNA transposons DcMaster/Krak, DcSto, and Dc-hAT1.Table S10 - Information about SSR primers tested in this study. Table S11 - Information about SNPs tested in this study. [file 1471-2164-12-389-S3.XLS]

## Sheet: Table S3
Table S3. EST contigs related to transposable elements, as indicated by BLAST2GO annotation and their classification into subfamilies based on similarity to RepBase entries. Original annotation was maintained for contings showing no significant similarity to RepBase
	Contig name	from	to	RepBase TE name	from	to	Class	dir	sim	pos	score
Contig29	Contig29	304	393	Gypsy9-PTR_I	4399	4486	LTR/Gypsy	c	0.7333	0.7333	289
Contig29	Contig29	548	1375	ATGP4_I	3824	4651	LTR/Gypsy	c	0.6589	0.6589	1.301
Contig57	Contig57	599	659	Gypsy20-PTR_I	315	379	LTR/Gypsy	d	0.7619	0.7619	255
Contig57	Contig57	688	748	Mariner-23_HM	1773	1838	DNA/Mariner	c	0.746	0.746	246
Contig57	Contig57	934	1063	Gypsy12-PTR_I	658	782	LTR/Gypsy	d	0.6378	0.6378	236
Contig57	Contig57	1259	1320	Gypsy23-ZM_I	981	1042	LTR/Gypsy	d	0.7581	0.7581	225
Contig57	Contig57	1688	1759	Gypsy9-PTR_I	1399	1464	LTR/Gypsy	d	0.7794	0.7794	275
Contig57	Contig57	2045	2263	Gypsy1-VV_I	1620	1838	LTR/Gypsy	d	0.659	0.6636	566
Contig223	Contig223	31	699	ATGP4_I	3983	4651	LTR/Gypsy	d	0.6743	0.6743	1.066
Contig223	Contig223	759	953	Gypsy5-PTR_I	4229	4422	LTR/Gypsy	d	0.6907	0.6907	373
Contig380	Contig380	29	370	Copia10-VV_I	2065	2409	LTR/Copia	d	0.7087	0.7087	498
Contig478	Contig478	207	393	Gypsy5-VV_I	2850	3036	LTR/Gypsy	c	0.6757	0.6757	321
Contig796	Contig796	294	346	Gypsy14-ZM_I	1408	1460	LTR/Gypsy	d	0.7736	0.7736	267
Contig796	Contig796	684	1018	GYPSHAN3_I_MT	1923	2257	LTR/Gypsy	d	0.7033	0.7033	1.062
Contig919	Contig919	292	609	MtPH-A5-Ia	2116	2431	DNA/Harbinger	c	0.6994	0.6994	776
Contig919	Contig919	638	950	MtPH-A5-Ia	1690	2002	DNA/Harbinger	c	0.6987	0.6987	842
Contig919	Contig919	1229	1275	P-2_TV	3060	3105	DNA/P	c	0.8478	0.8478	219
Contig981	Contig981	181	250	FERVR1_I	4169	4239	ERV/ERV1	c	0.7714	0.7714	219
Contig1135	Contig1135	30	483	ATGP4_I	3844	4297	LTR/Gypsy	c	0.6754	0.6754	1.09
Contig1135	Contig1135	489	759	Gypsy8-VV_I	3094	3364	LTR/Gypsy	c	0.6704	0.6704	246
Contig1135	Contig1135	926	969	Gypsy-53_SB-I	2848	2891	LTR/Gypsy	c	0.8667	0.8667	238
Contig1135	Contig1135	970	1162	COPMET_LTR	689	883	LTR	c	0.6823	0.6823	426
Contig1333	Contig1333	54	199	Gypsy-86_ZM-I	3463	3607	LTR/Gypsy	c	0.726	0.726	512
Contig1333	Contig1333	585	667	Gypsy-93_SB-I	2820	2902	LTR/Gypsy	c	0.7349	0.7349	327
Contig1388	Contig1388	393	448	ERV1-1-I_Tbel	2287	2338	ERV/ERV1	c	0.7963	0.7963	227
Contig1388	Contig1388	1155	1202	Gypsy60-ZM_I	1413	1460	LTR/Gypsy	d	0.8125	0.8125	264
Contig1426	Contig1426	111	362	Gypsy-95_SB-I	4520	4771	LTR/Gypsy	d	0.6855	0.6855	615
Contig1426	Contig1426	507	615	Gypsy2-PTR_I	4499	4606	LTR/Gypsy	d	0.7822	0.7822	337
Contig1426	Contig1426	795	879	MER34B_I	2886	2980	ERV	d	0.7333	0.7333	215
Contig1640	Contig1640	54	173	NAVIRTE1	5133	5237	NonLTR/RTE	c	0.7273	0.7273	269
Contig1640	Contig1640	415	566	MtPH-A5-Ia	2969	3126	DNA/Harbinger	d	0.6474	0.6474	228
Contig1710	Contig1710	285	327	SZ-56_I	953	997	LTR/Gypsy	c	0.7955	0.7955	246
Contig1881	Contig1881	88	719	TDC1	2280	2911	DNA/EnSpm	d	0.9478	0.9478	5.244
Contig2127	Contig2127	10	111	NeSL-1	116	210	NonLTR/NeSL	c	0.7113	0.7113	248
Contig2127	Contig2127	121	309	EnSpm-5_HM	4490	4659	DNA/EnSpm	d	0.7126	0.7126	393
Contig2316	Contig2316	1214	1245	Ginger2-1_LS	806	837	DNA/Ginger2	c	0.9375	0.9375	248
Contig2557	Contig2557	8	394	Gypsy-111_SB-I	1966	2352	LTR/Gypsy	c	0.7042	0.7042	1.143
Contig2594	Contig2594	209	298	Gypsy22-VV_I	1044	1133	LTR/Gypsy	c	0.6778	0.6778	239
Contig2594	Contig2594	476	537	Gypsy-5_PPc-I	4622	4676	LTR/Gypsy	d	0.7759	0.7759	229
Contig2901	Contig2901	1	43	Copia26-VV_I	4405	4447	LTR/Copia	d	0.8605	0.8605	266
Contig2901	Contig2901	44	489	Copia26-VV_I	4642	5087	LTR/Copia	d	0.7226	0.7226	1.63
Contig3046	Contig3046	180	309	Gypsy5-PTR_I	4295	4422	LTR/Gypsy	c	0.6977	0.6977	268
Contig3046	Contig3046	446	537	Gypsy-20_Mad-I	4188	4279	LTR/Gypsy	c	0.7742	0.7742	399
Contig3191	Contig3191	102	249	SHALINE10_MT	1705	1865	NonLTR/L1	c	0.7086	0.7086	361
Contig3302	Contig3302	2569	2667	LTR42_MD	461	558	ERV/ERV1	c	0.7	0.7	265
Contig3495	Contig3495	1	32	TDC1	3105	3136	DNA/EnSpm	d	0.9062	0.9062	245
Contig3495	Contig3495	33	140	TDC1	3938	4045	DNA/EnSpm	d	0.9352	0.9352	859
Contig3495	Contig3495	141	492	TDC1	4161	4512	DNA/EnSpm	d	0.8892	0.8892	2.555
Contig3712	Contig3712	220	276	EnSpm-4_VV	8435	8491	DNA/EnSpm	c	0.7368	0.7368	223
Contig3994	2:No hits found			ty3-gypsy retrotransposon protein
Contig4370	Contig4370	304	388	MtPH-A5-Ia	1749	1834	DNA/Harbinger	c	0.7093	0.7093	253
Contig4423	Contig4423	111	379	ATLANTYS2_I	5095	5363	LTR/Gypsy	d	0.6667	0.6667	545
Contig4736	Contig4736	107	356	Copia26-VV_I	5047	5296	LTR/Copia	c	0.7419	0.7419	901
Contig4759	Contig4759	119	1342	hAT-6_VV	1749	2994	DNA/hAT	c	0.6372	0.6372	617
Contig4759	Contig4759	1366	1534	HAT2_MT	1249	1417	DNA/hAT	c	0.6957	0.6957	260
Contig4759	Contig4759	1554	1660	CRATA	2089	2195	DNA/hAT	c	0.7196	0.7196	319
Contig4759	Contig4759	1830	2027	hAT-6_VV	1076	1276	DNA/hAT	c	0.7026	0.7026	397
Contig4897	2:No hits found			transposon protein
Contig4957	Contig4957	417	617	Gypsy1-VV_I	1654	1854	LTR/Gypsy	c	0.7065	0.7114	606
Contig5303	Contig5303	490	911	Copia26-VV_I	5250	5690	LTR/Copia	d	0.747	0.747	1.378
Contig5949	Contig5949	138	239	GYPOT1_I	3369	3470	LTR/Gypsy	c	0.7941	0.7941	550
Contig6176	Contig6176	1	142	Copia26-VV_I	2953	3094	LTR/Copia	c	0.7465	0.7465	623
Contig6213	Contig6213	136	461	ATLANTYS1_I	3015	3340	LTR/Gypsy	c	0.6789	0.6789	939
Contig6213	Contig6213	477	556	GYPSY-I_MT	6219	6298	LTR/Gypsy	c	0.675	0.675	237
Contig7340	Contig7340	94	141	POPGY1_LTR	1356	1403	LTR/Gypsy	d	0.7708	0.7708	217
Contig7340	Contig7340	171	367	Gypsy12-ZM_I	3389	3585	LTR/Gypsy	d	0.6802	0.6802	495
Contig7470	2:No hits found			transposon en spm sub-class
Contig7570	Contig7570	5	241	SZ-56A_I	2053	2289	LTR/Gypsy	c	0.678	0.678	551
Contig7570	Contig7570	711	745	Monkey_MA	742	776	LTR/Gypsy	c	0.8571	0.8571	233
Contig7570	Contig7570	950	1014	IFG7_I	1708	1772	LTR/Gypsy	c	0.7656	0.7656	242
Contig7570	Contig7570	1608	1680	GYPSY1GM_I	314	386	LTR/Gypsy	c	0.7297	0.7297	237
Contig7570	Contig7570	1719	1771	Gypsy-13_Mad-I	9566	9617	LTR/Gypsy	d	0.7358	0.7358	240
Contig7690	Contig7690	80	168	BRIDGE1_FR	3087	3180	NonLTR	c	0.7333	0.7333	250
Contig7690	Contig7690	260	407	Gypsy40-ZM_I	4593	4753	LTR/Gypsy	c	0.6974	0.6974	279
Contig7690	Contig7690	476	2963	ATGP4_I	2169	4659	LTR/Gypsy	c	0.6415	0.6415	2.751
Contig7690	Contig7690	3496	3530	Monkey_MA	742	776	LTR/Gypsy	c	0.8571	0.8571	233
Contig7690	Contig7690	3735	3799	IFG7_I	1708	1772	LTR/Gypsy	c	0.7656	0.7656	242
Contig7690	Contig7690	4393	4465	GYPSY1GM_I	314	386	LTR/Gypsy	c	0.7297	0.7297	237
Contig7690	Contig7690	4504	4556	Gypsy-13_Mad-I	9566	9617	LTR/Gypsy	d	0.7358	0.7358	240
Contig8642	Contig8642	1	149	RN107_I	1841	1989	LTR/Copia	c	0.7517	0.7517	574
Contig8642	Contig8642	150	928	RN107_I	940	1733	LTR/Copia	c	0.7336	0.7336	2.205
Contig9037	Contig9037	800	988	EnSpm-5_HM	4490	4659	DNA/EnSpm	c	0.7126	0.7126	393
Contig9037	Contig9037	998	1099	NeSL-1	116	210	NonLTR/NeSL	d	0.7083	0.7083	248
Contig9087	Contig9087	1813	2546	ATCOPIA1I	2143	2868	LTR/Copia	c	0.6625	0.6625	520
Contig9087	Contig9087	3059	3095	Copia22-VV_I	1435	1471	LTR/Copia	c	0.8919	0.8919	266
Contig9351	2:No hits found			transposon en spm sub- expressed
Contig9583	Contig9583	8	455	Mariner-2_SBi	1372	1813	DNA/Mariner	c	0.6622	0.6622	746
Contig9636	Contig9636	36	130	Gypsy-47_Mad-I	2313	2407	LTR/Gypsy	c	0.7263	0.7263	384
Contig9763	Contig9763	807	866	Gypsy-78_SB-I	694	755	LTR/Gypsy	d	0.7869	0.7869	244
Contig9763	Contig9763	1049	1205	Gypsy3-PTR_I	660	824	LTR/Gypsy	d	0.6818	0.6818	321
Contig9763	Contig9763	1417	1519	Gypsy17-PTR_I	1063	1165	LTR/Gypsy	d	0.6893	0.6893	304
Contig9763	Contig9763	1532	1603	Ag-Outcast-6	1754	1822	NonLTR/Outcast	d	0.7941	0.7941	241
Contig9763	Contig9763	1886	1946	Gypsy-8_Mad-I	812	872	LTR/Gypsy	d	0.7869	0.7869	327
Contig9763	Contig9763	2220	2861	Gypsy8-VV_I	1663	2304	LTR/Gypsy	d	0.6874	0.6874	1.417
Contig9871	Contig9871	490	594	MtPH-A5-Ia	2328	2431	DNA/Harbinger	c	0.7019	0.7019	275
Contig9872	Contig9872	546	610	Helitron-1_SP	4348	4420	DNA/Helitron	d	0.7941	0.7941	259
Contig9872	Contig9872	700	1695	ENSPM2_MT	3247	4236	DNA/EnSpm	d	0.6921	0.6921	2.3
Contig10120	Contig10120	145	300	Gypsy-15_Mad-I	4386	4552	LTR/Gypsy	c	0.7278	0.7278	386
Contig10359	Contig10359	149	263	GYPSHAN3_I_MT	2608	2722	LTR/Gypsy	d	0.713	0.713	352
Contig10372	2:No hits found			transposon mutator sub- expressed
Contig10381	Contig10381	127	354	HAT-10_Mad	5196	5420	DNA/hAT	c	0.7085	0.7085	506
Contig10422	Contig10422	33	403	ATLANTYS1_I	3912	4282	LTR/Gypsy	c	0.6314	0.6314	616
Contig10459	Contig10459	391	482	ENSPM2_VV	12137	12237	DNA/EnSpm	c	0.7474	0.7474	316
Contig10847	Contig10847	736	784	ATCOPIA26I	1255	1303	LTR/Copia	d	0.8367	0.8367	297
Contig10847	Contig10847	1111	1145	EnSpm-1_TM	4072	4108	DNA/EnSpm	d	0.8889	0.8889	223
Contig10847	Contig10847	1442	2081	ATCOPIA1I	2209	2839	LTR/Copia	d	0.6742	0.6742	620
Contig10847	Contig10847	2429	2776	LCCOPIA1_I	2737	3084	LTR/Copia	d	0.681	0.681	768
Contig10847	Contig10847	2883	3005	COP21_I_MT	3271	3393	LTR/Copia	d	0.6829	0.6829	282
Contig10847	Contig10847	3037	3919	Copia1-PTR_I	554	1433	LTR/Copia	c	0.6543	0.6543	1.224
Contig11019	Contig11019	1	434	ATLANTYS1_I	3078	3511	LTR/Gypsy	c	0.6866	0.6866	1.413
Contig11051	2:No hits found			transposon protein mutator sub-class
Contig11135	Contig11135	169	452	Harbinger-3_VV	2710	2996	DNA/Harbinger	d	0.7113	0.7113	747
Contig11200	Contig11200	18	619	Copia-72_Mad-I	3848	4449	LTR/Copia	c	0.7114	0.7114	1.782
Contig11335	Contig11335	128	175	CR1-21_HM	2491	2536	NonLTR/CR1	c	0.8085	0.8085	223
Contig11473	Contig11473	125	413	SHALINE18_MT	1331	1619	NonLTR/L1	c	0.701	0.7045	706
Contig11694	Contig11694	28	496	ATGP4_I	3710	4177	LTR/Gypsy	d	0.6709	0.6709	1.028
Contig11918	Contig11918	123	279	Gypsy23-ZM_I	3934	4090	LTR/Gypsy	d	0.6519	0.6519	287
Contig11918	Contig11918	341	560	ATGP4_I	4441	4660	LTR/Gypsy	d	0.6758	0.6758	406
Contig12032	Contig12032	47	843	ATCOPIA75_I	3493	4289	LTR/Copia	d	0.6574	0.6574	1.107
Contig12103	Contig12103	465	568	HARB-4_Mad	5119	5228	DNA/Harbinger	c	0.7593	0.7593	317
Contig12103	Contig12103	926	970	LycEPRV_I	6415	6459	IntegratedVirus/Caulimovirus	c	0.8261	0.8261	206
Contig12158	Contig12158	4	136	IBGYPSY1_I	3753	3886	LTR/Gypsy	c	0.7388	0.7388	508
Contig12367	2:No hits found			transposon en spm sub- expressed
Contig12411	Contig12411	150	326	Gypsy22-PTR_I	3518	3690	LTR/Gypsy	c	0.7062	0.7062	445
Contig12433	Contig12433	2	86	Gypsy3-PTR_I	2886	2971	LTR/Gypsy	c	0.6941	0.6941	200
Contig12433	Contig12433	88	447	SZ-26_I	2773	3135	LTR/Gypsy	c	0.6964	0.6964	1.055
Contig12593	2:No hits found			retroelement pol polyprotein
Contig12662	Contig12662	86	276	Copia-15_BD-I	869	1061	LTR/Copia	d	0.6667	0.6667	314
Contig12831	2:No hits found			retroelement pol polyprotein
Contig12849	Contig12849	6	211	RIRE5-I_OS	1993	2198	LTR/Copia	d	0.6946	0.6946	585
Contig12864	Contig12864	26	164	Mariner-1_SM	953	1092	DNA/Mariner	d	0.7163	0.7163	336
Contig12994	Contig12994	120	307	Gypsy-25_PTr-I	1879	2064	LTR/Gypsy	d	0.6413	0.6413	268
Contig13330	Contig13330	2	465	Gypsy22-VV_I	3782	4245	LTR/Gypsy	d	0.7121	0.7121	1.19
Contig13458	Contig13458	7	448	Gypsy-29_Mad-I	3506	3947	LTR/Gypsy	c	0.7023	0.7023	1.191
Contig14151	Contig14151	125	1032	HAT-10_Mad	4051	4958	DNA/hAT	d	0.6663	0.6663	1.568
Contig14151	Contig14151	1256	1361	HAT-9_Mad	3952	4057	DNA/hAT	d	0.717	0.717	330
Contig14263	Contig14263	1	398	ENSPM2_MT	4387	4787	DNA/EnSpm	c	0.725	0.725	1.414
Contig14291	Contig14291	169	579	RN107_I	2578	2988	LTR/Copia	c	0.781	0.781	2.083
Contig15231	Contig15231	30	195	Gypsy51-ZM_I	3021	3186	LTR/Gypsy	c	0.7178	0.7178	558
Contig15301	Contig15301	1	127	Gypsy-12_BD-I	4411	4537	LTR/Gypsy	c	0.6744	0.6744	219
Contig15301	Contig15301	251	694	Gypsy28-ZM_I	3805	4248	LTR/Gypsy	c	0.6756	0.6756	1.135
Contig15301	Contig15301	715	849	Gypsy24-ZM_I	3760	3894	LTR/Gypsy	c	0.6444	0.6444	266
Contig15301	Contig15301	1077	1191	Gypsy-23_Mad-I	2934	3048	LTR/Gypsy	c	0.7611	0.7611	470
Contig15477	Contig15477	1183	1234	ATHILA6C_LTR	516	565	LTR/Gypsy	c	0.7843	0.7843	252
Contig15602	Contig15602	697	770	ATCOPIA81_I	1185	1260	LTR/Copia	d	0.7067	0.7067	248
Contig15602	Contig15602	1281	1979	ATCOPIA38B_I	1946	2637	LTR/Copia	d	0.6568	0.6568	845
Contig15602	Contig15602	2359	3867	Copia-30-I_VV	2844	4320	LTR/Copia	d	0.665	0.665	1.818
Contig15602	Contig15602	4480	4507	Gypsy152-I_DR	850	877	LTR/Gypsy	d	0.9286	0.9286	221
Contig15803	Contig15803	375	807	ENSUPMET	3122	3563	DNA/EnSpm	d	0.6374	0.642	424
Contig15906	Contig15906	80	168	SETARIA1	12	98	DNA	d	0.7386	0.7386	254
Contig15906	Contig15906	226	256	OSTONOR1_I	2592	2622	LTR/Copia	c	0.9032	0.9032	226
Contig15916	Contig15916	181	781	Gypsy-25_PTr-I	3711	4311	LTR/Gypsy	d	0.6973	0.6973	1.844
Contig16083	2:No hits found			transposon mutator sub- expressed
Contig16149	Contig16149	232	659	SZ-4_I	4703	5133	LTR/Gypsy	d	0.6706	0.6706	699
Contig16458	Contig16458	2	95	MARINER1_BV	1373	1451	DNA/Mariner	c	0.7381	0.7381	242
Contig16458	Contig16458	164	297	Gypsy-21_BD-I	4902	5038	LTR/Gypsy	c	0.7239	0.7239	370
Contig16458	Contig16458	413	674	Gypsy16-PTR_I	3907	4170	LTR/Gypsy	c	0.6794	0.6794	695
Contig16658	Contig16658	58	103	ATCOPIA97I	309	354	LTR/Copia	d	0.8085	0.8085	232
Contig16658	Contig16658	228	440	Copia-54_PTr-I	731	937	LTR/Copia	d	0.7087	0.7087	415
Contig16658	Contig16658	756	1317	Copia-34-I_VV	1538	2114	LTR/Copia	d	0.6905	0.6905	793
Contig16683	Contig16683	31	1463	Gypsy-113_SB-I	2709	4128	LTR/Gypsy	d	0.6554	0.6554	1.933
Contig16683	Contig16683	1603	1669	Gypsy25-ZM_I	4435	4501	LTR/Gypsy	d	0.7015	0.7015	239
Contig16683	Contig16683	1723	1833	Gypsy-15_BD-I	3977	4087	LTR/Gypsy	d	0.6847	0.6847	366
Contig16683	Contig16683	1960	2012	Gypsy-22_Mad-I	4483	4535	LTR/Gypsy	d	0.7963	0.7963	261
Contig16962	Contig16962	169	248	Gypsy8-VV_I	1358	1436	LTR/Gypsy	d	0.725	0.725	300
Contig16962	Contig16962	536	1014	Gypsy11-PTR_I	1800	2278	LTR/Gypsy	d	0.7173	0.7173	1.557
Contig17120	2:No hits found			transposon mutator sub-class
Contig17152	Contig17152	1	413	Gypsy40-ZM_I	2734	3146	LTR/Gypsy	d	0.7022	0.7022	807
Contig17178	Contig17178	1291	1524	EnSpm-4_VV	4385	4619	DNA/EnSpm	c	0.6851	0.6851	588
Contig17178	Contig17178	1588	1693	EnSpm-17_SBi	3582	3688	DNA/EnSpm	c	0.7407	0.7407	364
Contig17200	Contig17200	194	279	Gypsy-23_Mad-I	959	1044	LTR/Gypsy	c	0.75	0.75	275
Contig17363	Contig17363	332	420	SHALINE6_MT	4868	4958	NonLTR/L1	c	0.7033	0.7033	259
Contig17363	Contig17363	715	914	SHALINE18_MT	2098	2297	NonLTR/L1	c	0.6884	0.6884	466
Contig17434	2:No hits found			transposon en spm sub-class
Contig17596	Contig17596	49	104	SZ-56A_I	1576	1630	LTR/Gypsy	d	0.7857	0.7857	200
Contig17596	Contig17596	220	281	SZ-56_I	1705	1766	LTR/Gypsy	d	0.7903	0.7903	359
Contig17596	Contig17596	538	1475	Gypsy-32_SB-I	2063	3003	LTR/Gypsy	d	0.6706	0.6706	1.92
Contig17961	Contig17961	5	49	Gypsy-42_SB-I	1808	1852	LTR/Gypsy	d	0.7778	0.7778	238
Contig17961	Contig17961	268	335	ATGP4_I	2063	2130	LTR/Gypsy	d	0.7714	0.7714	257
Contig17964	Contig17964	241	372	ENSPM1_VV	1029	1160	DNA/EnSpm	c	0.7143	0.7143	404
Contig18069	Contig18069	105	336	Gypsy-15_Mad-I	4055	4298	LTR/Gypsy	d	0.7064	0.7064	503
Contig18130	Contig18130	168	260	PSL	3694	3786	DNA/EnSpm	d	0.7527	0.7527	319
Contig18245	Contig18245	600	679	Gypsy-47_SB-I	1758	1837	LTR/Gypsy	d	0.6875	0.6875	242
Contig18341	Contig18341	103	281	hAT-6_VV	2737	2915	DNA/hAT	d	0.6796	0.6796	484
Contig18341	Contig18341	308	375	ZhAT6_ZM	2694	2758	DNA/hAT	d	0.7761	0.7761	269
Contig18419	Contig18419	377	505	RTE-3_MD	1272	1399	NonLTR/RTE	c	0.728	0.728	232
Contig18419	Contig18419	510	578	MUDROS1	3322	3386	DNA/MuDR	c	0.7612	0.7612	278
Contig18419	Contig18419	727	1088	MuDR-7_SBi	2095	2456	DNA/MuDR	c	0.661	0.661	438
Contig18785	Contig18785	2	276	Gypsy-25_PTr-I	4407	4681	LTR/Gypsy	c	0.685	0.685	595
Contig18894	Contig18894	1	303	Gypsy22-VV_I	3770	4072	LTR/Gypsy	d	0.7533	0.7533	1.119
Contig18954	Contig18954	303	338	ATCOPIA78_I	869	904	LTR/Copia	d	0.8889	0.8889	266
Contig18954	Contig18954	451	526	RETROSAT4_I	2245	2323	LTR/Gypsy	d	0.7403	0.7403	328
Contig18956	Contig18956	12	167	Gypsy-21_BD-I	2391	2546	LTR/Gypsy	c	0.75	0.75	726
Contig19211	Contig19211	3	349	Copia-54_PTr-I	2979	3325	LTR/Copia	d	0.7197	0.7197	1.176
Contig19237	Contig19237	2	434	Gypsy-49_Mad-I	2655	3087	LTR/Gypsy	c	0.7313	0.7313	1.437
Contig19310	2:No hits found			transposon protein en spm sub-class
Contig19821	Contig19821	13	433	Gypsy22-VV_I	1685	2102	LTR/Gypsy	c	0.7398	0.7398	1.412
Contig20074	Contig20074	1	218	Gypsy-3_Mad-I	2669	2886	LTR/Gypsy	c	0.7615	0.7615	932
Contig20301	Contig20301	96	219	Gypsy10-PTR_I	3161	3285	LTR/Gypsy	d	0.7008	0.7008	335
Contig20343	Contig20343	4	594	GYPSHAN2_I_MT	1739	2330	LTR/Gypsy	d	0.6769	0.6769	1.343
Contig20631	Contig20631	98	180	Copia-15_DPu-I	2967	3047	LTR/Copia	c	0.7561	0.7561	342
Contig20631	Contig20631	231	281	SHACOP23_I_MT	2810	2859	LTR/Copia	c	0.8077	0.8077	203
Contig20631	Contig20631	316	383	Copia29-PTR_I	2821	2887	LTR/Copia	d	0.7313	0.7313	219
Contig20917	Contig20917	1	102	SZ-56A_I	4399	4500	LTR/Gypsy	c	0.6961	0.6961	302
Contig21171	Contig21171	19	197	OSR42_I	4453	4631	LTR/Gypsy	c	0.7095	0.7095	524
Contig22560	Contig22560	794	877	Gypsy3-SM_I	591	677	LTR/Gypsy	d	0.7349	0.7349	232
Contig22814	2:No hits found			retrotransposon gag protein
Contig22952	2:No hits found			transposon mutator sub- expressed
Contig23251	Contig23251	302	438	RAM12_I	2222	2358	LTR/Gypsy	d	0.7721	0.7721	578
Contig23331	Contig23331	237	319	ERV7_MD_I	57	135	ERV/ERV2	d	0.7531	0.7531	244
Contig23331	Contig23331	2316	2454	Copia-76_Mad-I	4058	4190	LTR/Copia	c	0.7372	0.7372	388
Contig23331	Contig23331	2542	2596	GYPSY1-I_OS	5951	6013	LTR/Gypsy	d	0.7895	0.7895	235
Contig23591	Contig23591	1	121	Copia-54_PTr-I	2963	3083	LTR/Copia	c	0.7107	0.7107	417
Contig23591	Contig23591	123	228	Copia-34-I_VV	3068	3176	LTR/Copia	c	0.7624	0.7624	279
Contig24025	Contig24025	1	140	Gypsy-39_Mad-I	2451	2590	LTR/Gypsy	c	0.6691	0.6691	327
Contig24030	Contig24030	120	198	Gypsy-9_SB-I	3992	4070	LTR/Gypsy	d	0.7692	0.7692	219
Contig24074	2:No hits found			transposon protein en spm sub-class
Contig24324	Contig24324	1	211	TDC1	2172	2382	DNA/EnSpm	c	0.9384	0.9384	1.741
Contig24620	Contig24620	38	411	TDC1	1359	1731	DNA/EnSpm	d	0.8636	0.8636	2.437
Contig24621	Contig24621	30	348	HAT-9_Mad	3155	3472	DNA/hAT	d	0.6489	0.6489	338
Contig24963	2:No hits found			retrotransposon protein
Contig25120	Contig25120	115	302	RTIP1_I	5500	5687	LTR/Gypsy	c	0.6793	0.6793	295
Contig25436	Contig25436	40	280	Gypsy15-VV_I	2579	2825	LTR/Gypsy	d	0.7119	0.7119	639
Contig25752	Contig25752	1	184	Atlantys-2-I_OS	3949	4132	LTR/Gypsy	d	0.6739	0.6902	531
Contig25824	Contig25824	36	474	GmCOPIA10_I	4295	4733	LTR/Copia	c	0.7192	0.7192	1.236
Contig26064	Contig26064	11	137	M2_VM	219	345	LTR/Gypsy	c	0.6953	0.6953	381
Contig27204	Contig27204	1	179	TDC1	2063	2241	DNA/EnSpm	d	0.9274	0.9274	1.417
Contig27316	Contig27316	87	386	ATGP4_I	3877	4176	LTR/Gypsy	c	0.71	0.71	1.001
Contig27518	Contig27518	47	144	Gypsy3-VV_I	4810	4909	LTR/Gypsy	c	0.71	0.71	305
Contig28300	Contig28300	94	147	Copia53-PTR_I	1659	1710	LTR/Copia	c	0.7736	0.7736	225
Contig28341	2:No hits found			retrotransposon ty1-copia subclass
Contig28355	2:No hits found			mutator-like transposase-like protein
Contig28821	Contig28821	679	954	HARB-4_Mad	3991	4263	DNA/Harbinger	c	0.6715	0.6715	736
Contig28821	Contig28821	955	1212	MtPH-A5-Ia	1781	2038	DNA/Harbinger	c	0.6899	0.6899	735
Contig28858	Contig28858	78	140	GYPSY1GM_I	320	382	LTR/Gypsy	d	0.7656	0.7656	251
Contig28858	Contig28858	504	560	Helitron-3_ZM	33087	33143	DNA/Helitron	d	0.7586	0.7586	209
Contig28858	Contig28858	742	828	Gypsy-8_SB-I	1270	1356	LTR/Gypsy	d	0.7159	0.7159	305
Contig28858	Contig28858	923	1051	Gypsy5-ZM_I	1217	1346	LTR/Gypsy	d	0.6692	0.6692	277
Contig28858	Contig28858	1185	1259	Gypsy-8_Mad-I	799	873	LTR/Gypsy	d	0.7632	0.7632	332
Contig28858	Contig28858	1441	1642	Gypsy22-PTR_I	1574	1778	LTR/Gypsy	d	0.6059	0.6059	269
Contig29090	Contig29090	110	236	ATLINE1_9	1413	1539	NonLTR	d	0.7031	0.7031	365
Contig29441	2:No hits found			retrotransposon ty1-copia subclass
Contig29464	2:No hits found			gag-pol precursor
Contig30051	Contig30051	3	232	MtPH-A5-Ia	1793	2022	DNA/Harbinger	c	0.6797	0.6797	543
Contig30307	Contig30307	53	336	IFG7_I	1713	2008	LTR/Gypsy	d	0.6483	0.6483	289
Contig30392	Contig30392	660	781	Gypsy-38_Mad-I	2739	2860	LTR/Gypsy	d	0.6721	0.6721	258
Contig30476	Contig30476	33	204	Gypsy10-VV_I	3857	4025	LTR/Gypsy	c	0.6176	0.6412	236
Contig30476	Contig30476	250	563	ATGP4_I	3984	4297	LTR/Gypsy	c	0.6859	0.6859	809
Contig30806	Contig30806	30	166	Copia10-VV_I	3280	3416	LTR/Copia	c	0.7372	0.7372	400
Contig30806	Contig30806	173	236	SHACOP14_I_MT	3140	3203	LTR/Copia	c	0.7656	0.7656	232
Contig30806	Contig30806	438	478	GYPSM1_I	22847	22887	LTR/Gypsy	c	0.8293	0.8293	230
Contig30878	Contig30878	1	122	SZ-52_I	3192	3313	LTR/Gypsy	c	0.7049	0.7049	451
Contig30878	Contig30878	131	300	ATLANTYS2_I	2617	2786	LTR/Gypsy	c	0.6294	0.6294	283
Contig30917	Contig30917	11	106	EnSpm-30_SBi	18977	19072	DNA/EnSpm	d	0.7083	0.7083	340
Contig31143	Contig31143	1	57	Copia-48_Mad-I	3669	3728	LTR/Copia	c	0.7797	0.7797	246
Contig31143	Contig31143	90	334	ATCOPIA61_I	3257	3499	LTR/Copia	c	0.7078	0.7078	587
Contig31444	Contig31444	404	578	Gypsy2-PTR_I	4428	4604	LTR/Gypsy	c	0.6534	0.6534	245
Contig31444	Contig31444	659	1602	Gypsy-11_SB-I	4281	5227	LTR/Gypsy	c	0.6681	0.6681	1.211
Contig31444	Contig31444	1886	2097	Gypsy-22_Mad-I	2889	3100	LTR/Gypsy	c	0.6745	0.6745	532
Contig31658	Contig31658	94	126	Gypsy-27_BD-I	3587	3619	LTR/Gypsy	d	0.8788	0.8788	216
Contig31774	Contig31774	30	309	MtPH-A5-Ia	1749	2029	DNA/Harbinger	c	0.7224	0.7224	851
Contig31801	Contig31801	137	264	Gypsy4-PTR_I	2017	2145	LTR/Gypsy	d	0.7674	0.7674	568
Contig31888	2:No hits found			transposon en spm sub- expressed
Contig31966	Contig31966	112	208	VANDAL2N1	2444	2531	DNA/MuDR	d	0.7143	0.7143	220
Contig32140	Contig32140	149	226	HAT-7_Mad	2894	2971	DNA/hAT	d	0.7215	0.7215	260
Contig32284	Contig32284	144	177	Gypsy-59-I_NV	664	696	LTR/Gypsy	d	0.8824	0.8824	224
Contig32284	Contig32284	495	587	ATGP4_I	734	826	LTR/Gypsy	d	0.6809	0.6809	224
Contig32284	Contig32284	805	866	GYPSHAN3_I_MT	693	754	LTR/Gypsy	d	0.7302	0.7302	216
Contig32284	Contig32284	907	956	M4DM	590	641	DNA	c	0.7647	0.7647	230
Contig32346	Contig32346	259	310	CfERVF2	6882	6939	ERV/ERV1	d	0.7963	0.7963	204
Contig32827	Contig32827	7	198	GmCOPIA10_I	2446	2640	LTR/Copia	d	0.6923	0.6974	388
Contig33035	Contig33035	342	405	ENSPM2_VV	12171	12237	DNA/EnSpm	d	0.7692	0.7692	259
Contig33165	2:No hits found			transposon en spm sub-class
Contig33470	Contig33470	1	253	Gypsy19-VV_I	2365	2620	LTR/Gypsy	d	0.7194	0.7194	819
Contig33933	Contig33933	45	150	Gypsy-29_Mad-I	3618	3723	LTR/Gypsy	d	0.7642	0.7642	512
Contig34006	Contig34006	31	717	Copia-34-I_VV	3739	4425	LTR/Copia	c	0.7084	0.7084	1.937
Contig34022	Contig34022	49	425	EnSpm-14_ZM	2109	2484	DNA/EnSpm	d	0.6981	0.6981	885
Contig34022	Contig34022	427	493	ENSUPMET	3886	3952	DNA/EnSpm	d	0.7015	0.7015	223
Contig34362	Contig34362	899	944	SHALINE8_MT	5495	5540	NonLTR/L1	c	0.7609	0.7609	222
Contig34362	Contig34362	1156	1601	SHALINE17_MT	2368	2813	NonLTR/L1	c	0.6606	0.6606	499
Contig34473	Contig34473	1	376	POPGY1_I	4344	4719	LTR/Gypsy	d	0.6782	0.6782	919
Contig34643	Contig34643	26	187	COP21_I_MT	4155	4316	LTR/Copia	c	0.6914	0.6914	446
Contig34896	Contig34896	609	643	L1-1_Acar	5282	5315	NonLTR/Ingi	c	0.8857	0.8857	238
Contig34896	Contig34896	1095	1176	Copia-2_PPa-I	2672	2756	LTR/Copia	c	0.7024	0.7024	234
Contig35004	2:No hits found			gag-pol polyprotein
Contig35075	Contig35075	58	112	Gypsy-78-I_ZM	4632	4679	LTR/Gypsy	d	0.84	0.84	228
Contig35075	Contig35075	294	436	GYPOT1_LTR	113	236	LTR	d	0.7154	0.7154	261
Contig35110	Contig35110	32	96	Gypsy17-PTR_I	1060	1124	LTR/Gypsy	d	0.7692	0.7692	301
Contig35110	Contig35110	971	1089	RETROSAT2_I	5029	5147	LTR/Gypsy	d	0.675	0.675	357
Contig35181	Contig35181	48	217	Gypsy-29_Mad-I	3380	3549	LTR/Gypsy	c	0.7647	0.7647	731
Contig35209	Contig35209	848	973	ATGP3B_I	363	488	LTR/Gypsy	d	0.712	0.712	316
Contig35209	Contig35209	1108	1145	Gypsy3-ZM_I	928	965	LTR/Gypsy	d	0.8158	0.8158	213
Contig35209	Contig35209	1146	1234	Gypsy3-PTR_I	710	798	LTR/Gypsy	d	0.7273	0.7273	310
Contig35209	Contig35209	1656	1775	Gypsy8-VV_I	1055	1174	LTR/Gypsy	d	0.7119	0.7119	296
Contig35209	Contig35209	1927	2008	Gypsy-19_BD-I	2079	2160	LTR/Gypsy	d	0.6585	0.6585	228
Contig35209	Contig35209	2243	2314	OSR42_I	2086	2164	LTR/Gypsy	d	0.7297	0.7297	271
Contig35209	Contig35209	2389	5052	Gypsy-21_BD-I	2365	5038	LTR/Gypsy	d	0.665	0.665	3.446
Contig35209	Contig35209	5192	5242	CR1-16_HM	1840	1895	NonLTR/CR1	c	0.8113	0.8113	221
Contig35485	Contig35485	41	193	COP8_I_MT	3221	3373	LTR/Copia	d	0.7255	0.7255	560
Contig35678	Contig35678	74	603	SHALINE8_MT	4508	5037	NonLTR/L1	d	0.6456	0.6456	616
Contig35960	Contig35960	141	299	HAT-10_Mad	5312	5470	DNA/hAT	c	0.6667	0.6667	391
Contig36059	Contig36059	41	132	Gypsy22-VV_I	1793	1884	LTR/Gypsy	c	0.7826	0.7826	448
Contig36084	Contig36084	51	230	Copia-52_SB-I	872	1051	LTR/Copia	c	0.733	0.733	524
Contig36084	Contig36084	624	715	Copia-15_BD-I	968	1061	LTR/Copia	c	0.7527	0.7527	298
Contig36084	Contig36084	873	907	SHACOP19_I_MT	350	387	LTR/Copia	c	0.8889	0.8889	236
Contig36085	Contig36085	1	159	COP8_I_MT	3342	3500	LTR/Copia	c	0.7296	0.7296	541
Contig36107	Contig36107	1	172	POPGY1_I	2858	3029	LTR/Gypsy	c	0.7283	0.7283	657
Contig36122	Contig36122	12	239	Gypsy-17_BD-I	2903	3130	LTR/Gypsy	c	0.7168	0.7168	658
Contig36213	Contig36213	7	1351	Gypsy22-VV_I	2561	3924	LTR/Gypsy	c	0.7088	0.7088	3.4
Contig36217	Contig36217	2	245	HARB-4_Mad	4025	4262	DNA/Harbinger	d	0.7137	0.7137	603
Contig36382	Contig36382	251	465	MtPH-M-2-IIa	1656	1867	DNA/Harbinger	c	0.6488	0.6488	300
Contig36382	Contig36382	563	998	VHARB4_VV	3806	4241	DNA/Harbinger	d	0.6721	0.6721	718
Contig36536	2:No hits found			reverse ribonuclease integrase
Contig36702	Contig36702	1	167	ATGP1I	4136	4302	LTR/Gypsy	d	0.7186	0.7186	625
Contig36861	2:No hits found			retrotransposon ty3-gypsy subclass
Contig37102	Contig37102	28	130	HAT-9_Mad	2591	2695	DNA/hAT	c	0.7019	0.7019	304
Contig37534	2:No hits found			retrotransposon gag protein
Contig37889	Contig37889	78	180	MuDR-7_VV	3502	3604	DNA/MuDR	d	0.6923	0.6923	334
Contig37889	Contig37889	301	404	MUDROS2	3687	3795	DNA/MuDR	d	0.6981	0.6981	302
Contig37889	Contig37889	787	870	LTR155b_MD	328	412	ERV	c	0.7558	0.7558	293
Contig38116	Contig38116	6	121	Gypsy-62_SB-I	4689	4804	LTR/Gypsy	d	0.7328	0.7328	495
Contig38127	Contig38127	4	171	SZ-7A_I	3357	3524	LTR/Gypsy	d	0.7619	0.7619	723
Contig38428	Contig38428	1	174	Gypsy-36_BD-I	2877	3050	LTR/Gypsy	c	0.7414	0.7414	702
Contig38941	Contig38941	7	97	POPGY1_I	1191	1284	LTR/Gypsy	d	0.7312	0.7312	309
Contig39015	Contig39015	668	769	LIN7_SM	399	504	NonLTR/NeSL	d	0.7059	0.7059	218
Contig39048	Contig39048	9	102	MtPH-A5-Ia	2120	2213	DNA/Harbinger	c	0.7263	0.7263	347
Contig39048	Contig39048	103	255	MtPH-A5-Ia	1886	2038	DNA/Harbinger	c	0.6948	0.6948	445
Contig39165	Contig39165	5	216	Gypsy-5_Mad-I	3702	3913	LTR/Gypsy	d	0.7177	0.7177	554
Contig39351	Contig39351	41	301	hAT-N5_Mad	368	628	DNA/hAT	d	0.6548	0.6548	390
Contig39413	Contig39413	3	637	ATHILA6B_I	3317	3951	LTR/Gypsy	d	0.7138	0.7138	2.251
Contig39651	Contig39651	66	196	TEMPINDAS-1_SB	2568	2698	DNA/hAT	d	0.6565	0.6565	238
Contig39722	Contig39722	9	336	Copia-22_BD-I	2896	3223	LTR/Copia	c	0.6911	0.6911	630
Contig39777	Contig39777	1	183	SC-7_I	2872	3054	LTR/Copia	c	0.788	0.788	863
Contig39835	2:No hits found			transposon protein
Contig39916	Contig39916	48	300	MtPH-A5-Ia	2815	3076	DNA/Harbinger	c	0.6857	0.6857	320
Contig39943	Contig39943	145	710	MARINER_MT	1860	2462	DNA/Mariner	c	0.6871	0.6871	822
Contig40056	Contig40056	405	449	Gypsy-2-I_PI	754	798	LTR/Gypsy	c	0.8	0.8	244
Contig40134	Contig40134	49	281	ATCOPIA16I	4316	4548	LTR/Copia	d	0.6838	0.6838	448
Contig40159	Contig40159	9	181	Copia32-PTR_I	2158	2330	LTR/Copia	c	0.7341	0.7341	583
Contig40358	Contig40358	49	212	Gypsy-29_Mad-I	5321	5484	LTR/Gypsy	c	0.6646	0.6646	394
Contig40593	Contig40593	1	194	TONT1_LE_I	2642	2835	LTR	c	0.7436	0.7436	770
Contig40692	Contig40692	1	277	Copia41-PTR_I	3256	3532	LTR/Copia	c	0.7482	0.7482	1.203
Contig40723	2:No hits found			transposon mutator sub-class
Contig41300	Contig41300	290	334	Gypsy-14-I_HM	729	776	LTR/Gypsy	d	0.8261	0.8261	234
Contig41300	Contig41300	567	594	TOPIE1_LE_I	370	397	LTR/Copia	c	0.9286	0.9286	220
Contig41419	Contig41419	1	181	RN107_I	3595	3775	LTR/Copia	c	0.8287	0.8287	1.037
Contig41474	Contig41474	2	154	Gypsy7-PTR_I	5346	5494	LTR/Gypsy	d	0.7105	0.7105	378
Contig41575	Contig41575	4	462	Gypsy-9_Mad-I	4038	4507	LTR/Gypsy	d	0.6991	0.6991	923
Contig42220	Contig42220	420	500	KenoDr1	837	913	NonLTR/Tx1	c	0.7179	0.7179	254
Contig42220	Contig42220	891	1091	PSAT6	357	563	Simple/Sat/SAT	c	0.6829	0.6829	439
Contig42335	Contig42335	2	201	MtPH-A5-Ia	1620	1825	DNA/Harbinger	d	0.6946	0.6946	387
Contig42419	Contig42419	83	340	POPGY1_I	2104	2358	LTR/Gypsy	c	0.7198	0.7198	879
Contig42529	2:No hits found			ac079280_6 transposon
Contig42641	2:No hits found			retrotransposon expressed
Contig43065	2:No hits found			retrotransposon gag protein
Contig43179	2:No hits found			gag-pol polyprotein
Contig43276	Contig43276	401	446	Mariner-6_NV	1760	1809	DNA/Mariner	d	0.7917	0.7917	234
Contig43284	Contig43284	12	449	SZ-4_I	4020	4457	LTR/Gypsy	d	0.6743	0.6743	872
Contig43410	Contig43410	76	177	COP21_I_MT	204	305	LTR/Copia	c	0.7019	0.7019	291
Contig43840	Contig43840	3	81	RN12_I	4567	4646	LTR/Gypsy	c	0.7792	0.7792	230
Contig43840	Contig43840	176	384	ALISEI_I	2786	2997	LTR/Gypsy	c	0.6699	0.6699	468
Contig43978	Contig43978	716	841	MtPH-A5-Ia	2822	2952	DNA/Harbinger	c	0.7031	0.7031	264
Contig43978	Contig43978	1021	1217	ENSPM-6_ZM	5809	6007	DNA/EnSpm	d	0.7662	0.7662	814
Contig43994	2:No hits found			ac transposase-like protein
Contig44030	Contig44030	1	127	Copia-34-I_VV	2721	2847	LTR/Copia	d	0.7244	0.7244	483
Contig44067	Contig44067	1	588	GmCOPIA10_I	3337	3924	LTR/Copia	c	0.7072	0.7106	1.693
Contig44108	Contig44108	115	164	Copia52-PTR_I	1698	1747	LTR/Copia	c	0.78	0.78	232
Contig44262	Contig44262	10	96	RIRE8B_I	3642	3728	LTR/Gypsy	c	0.7126	0.7126	322
Contig44486	Contig44486	63	661	Gypsy-45_Mad-I	1851	2449	LTR/Gypsy	d	0.6822	0.6822	1.592
Contig44522	2:No hits found			transposon protein
Contig44706	Contig44706	52	315	SHALINE18_MT	1346	1609	NonLTR/L1	d	0.6806	0.6844	457
Contig45026	Contig45026	199	498	ATMU1	2103	2402	DNA/MuDR	c	0.6854	0.6854	745
Contig45040	Contig45040	19	122	Copia-54_PTr-I	1544	1650	LTR/Copia	d	0.7647	0.7647	281
Contig45295	Contig45295	7	56	LINE1-71_SBi	2450	2499	NonLTR/L1	c	0.82	0.82	278
Contig45540	Contig45540	95	361	COP8_I_MT	2430	2696	LTR/Copia	d	0.7341	0.7341	972
Contig45815	Contig45815	19	176	Copia-34-I_VV	3720	3876	LTR/Copia	c	0.7799	0.7799	751
Contig45847	Contig45847	5	391	ATCOPIA53_I	3759	4139	LTR/Copia	c	0.6524	0.6524	409
Contig45847	Contig45847	433	698	Copia20-PTR_I	3205	3470	LTR/Copia	c	0.7083	0.7083	763
Contig46094	2:No hits found			transposon protein
Contig46799	2:No hits found			retrotransposon unclassified
Contig47296	Contig47296	286	401	Copia-15_BD-I	4576	4694	LTR/Copia	c	0.6957	0.6957	264
Contig47296	Contig47296	494	1160	Copia-57_Mad-I	3359	4026	LTR/Copia	c	0.6788	0.6788	669
Contig47767	Contig47767	8	97	hAT-N5_Mad	92	181	DNA/hAT	d	0.7111	0.7111	316
Contig47927	Contig47927	1	173	Gypsy20-PTR_I	3257	3429	LTR/Gypsy	c	0.7151	0.7151	512
Contig48012	Contig48012	84	164	COP21_I_MT	214	296	LTR/Copia	c	0.7975	0.7975	331
Contig48029	Contig48029	106	185	Gypsy18-PTR_I	1335	1417	LTR/Gypsy	d	0.7073	0.7073	270
Contig48057	Contig48057	22	85	Gypsy-29_Mad-I	2280	2343	LTR/Gypsy	c	0.7188	0.7188	208
Contig48066	2:No hits found			retrotransposon ty3-gypsy subclass
Contig48406	Contig48406	47	397	Gypsy-136_SBi-I	2747	3097	LTR/Gypsy	d	0.7244	0.7244	1.306
Contig48634	2:No hits found			protein	transposition
Contig48734	2:No hits found			gag-pol related
Contig48762	Contig48762	33	102	Gypsy9-PTR_I	981	1048	LTR/Gypsy	c	0.7647	0.7647	276
Contig48860	Contig48860	657	770	MtPH-D-Ia	433	546	DNA/Harbinger	d	0.6897	0.6897	255
Contig48860	Contig48860	891	994	L1-6_SBi	2342	2435	NonLTR/L1	d	0.7053	0.7053	239
Contig49500	Contig49500	7	173	Gypsy-51_BD-I	1822	1989	LTR/Gypsy	c	0.7024	0.7024	526
Contig49727	Contig49727	1	221	POPGY1_I	4875	5096	LTR/Gypsy	d	0.7387	0.7387	879
Contig49779	2:No hits found			retrotransposon protein
Contig50041	Contig50041	47	124	Copia-1_TRe-I	3957	4034	LTR/Copia	c	0.7308	0.7308	278
Contig50365	Contig50365	151	231	L1-10_Mad	1786	1866	NonLTR/L1	c	0.6829	0.6829	249
Contig50604	Contig50604	52	306	SHALINE8_MT	2445	2699	NonLTR/L1	c	0.6951	0.6951	501
Contig50927	Contig50927	7	380	Copia-34-I_VV	2220	2593	LTR/Copia	d	0.6948	0.6948	772
Contig51335	Contig51335	115	347	hAT-6_VV	2761	2996	DNA/hAT	d	0.6709	0.6709	584
Contig51335	Contig51335	405	464	Ambal-2_FCy	581	634	NonLTR/Ambal	d	0.8364	0.8364	255
Contig51350	Contig51350	1	161	Gypsy-8_Mad-I	3601	3764	LTR/Gypsy	c	0.6933	0.6933	486
Contig52054	Contig52054	8	184	Copia-34-I_VV	3598	3774	LTR/Copia	c	0.7443	0.7443	613
Contig52054	Contig52054	185	244	SZ-55_I	4595	4660	LTR/Copia	c	0.7903	0.7903	250
Contig52071	2:No hits found			retrotransposon unclassified
Contig52310	2:No hits found			retrotransposon unclassified
Contig52354	Contig52354	102	176	VLINE1_VV	3330	3404	NonLTR/L1	c	0.7333	0.7333	321
Contig52653	Contig52653	1	136	Gypsy15-VV_I	2583	2718	LTR/Gypsy	d	0.6715	0.6715	355
Contig52994	Contig52994	122	174	Copia-54_PTr-I	2963	3015	LTR/Copia	d	0.8113	0.8113	288
Contig53437	Contig53437	45	348	Gypsy-3_Mad-I	4242	4545	LTR/Gypsy	c	0.7	0.7	741
Contig53462	2:No hits found			ac transposase-like protein
Contig53822	Contig53822	45	123	ZhAT6_ZM	1376	1457	DNA/hAT	d	0.7778	0.7778	324
Contig53844	Contig53844	17	78	Gypsy15-VV_I	989	1050	LTR/Gypsy	c	0.6935	0.6935	241
Contig53963	Contig53963	35	158	Gypsy-5_Mad-I	3296	3419	LTR/Gypsy	c	0.6911	0.6911	320
Contig54140	Contig54140	37	108	Gypsy-34_Mad-I	1225	1296	LTR/Gypsy	d	0.7945	0.7945	323
Contig54684	Contig54684	1	184	Copia22-PTR_I	3364	3547	LTR/Copia	c	0.7322	0.7322	482
Contig54772	2:No hits found			transposon en spm sub-class
Contig54785	Contig54785	2	199	SZ-52_I	5603	5797	LTR/Gypsy	d	0.7173	0.7173	428
Contig54870	Contig54870	53	211	GYPOT1_I	1563	1712	LTR/Gypsy	c	0.7172	0.7172	293
Contig54870	Contig54870	412	590	R1_DYa	724	900	NonLTR/R1	d	0.68	0.68	238
Contig55134	Contig55134	69	502	Copia-34-I_VV	4000	4433	LTR/Copia	d	0.6998	0.6998	1.258
Contig55751	Contig55751	11	115	HARB-4_Mad	3663	3767	DNA/Harbinger	c	0.6952	0.6952	317
Contig55768	Contig55768	1	126	Gypsy-51_BD-I	4157	4286	LTR/Gypsy	c	0.6457	0.6457	310
Contig56483	Contig56483	40	205	SHALINE17_MT	1630	1795	NonLTR/L1	c	0.7073	0.7073	430
Contig56624	Contig56624	2	101	EnSpm-40_SBi	2585	2684	DNA/EnSpm	c	0.79	0.79	512
Contig56675	2:No hits found			retrotransposon gag protein
Contig56872	Contig56872	7	206	Gypsy12-VV_I	2932	3132	LTR/Gypsy	c	0.715	0.715	705
Contig57397	Contig57397	614	667	BEL-1-I_NV	395	446	LTR/BEL	c	0.7407	0.7407	216
Contig57397	Contig57397	784	1047	Gypsy20-PTR_I	1836	2104	LTR/Gypsy	c	0.7434	0.7434	961
Contig57621	2:No hits found			retrotransposon gag protein
Contig57697	Contig57697	9	59	TONT2-I_PV	1787	1836	LTR/Copia	c	0.7843	0.7843	204
Contig57911	Contig57911	41	175	Copia-1_TRe-I	4136	4269	LTR/Copia	c	0.7206	0.7206	397
Contig58272	2:No hits found			transposon mutator sub-class
Contig58308	Contig58308	199	313	hAT-N5_Mad	38	152	DNA/hAT	d	0.7168	0.7168	342
Contig58308	Contig58308	535	768	hAT-6_VV	2761	2994	DNA/hAT	d	0.6466	0.6466	439
Contig58388	2:No hits found			retrotransposon gag protein
Contig58883	Contig58883	263	371	Gypsy-20_SB-I	2461	2569	LTR/Gypsy	c	0.7431	0.7431	282
Contig58883	Contig58883	530	568	ATENSPM5	5070	5108	DNA/EnSpm	d	0.8462	0.8462	219
Contig58928	2:No hits found			retrotransposon unclassified
Contig59156	2:No hits found			transposon mutator sub-class
Contig59226	Contig59226	197	322	SZ-56A_I	2936	3061	LTR/Gypsy	d	0.6953	0.6953	314
Contig59453	Contig59453	207	272	MuDR-7_VV	3840	3909	DNA/MuDR	d	0.7313	0.7313	252

## Sheet: Table S5
Table S5. Characteristics of EST contigs containing fragments of carrot Tdc transposons. Cells highlighted in yellow indicate elements showing the highest similarity to the corresponding contigs
	Tdc A1		Tdc A2		Tdc A3		Tdc A4		Tdc A5		Tdc A6		Tdc A7		Tdc A8		Tdc A9		Tdc 10		Tdc B2-1		Tdc B2-2		Tdc C1		putative function (blastx)	non-TE region length [bp]	e-value	remarks
Contig3495	394	1e-108	394	1e-108	394	1e-109	394	1e-109	394	1e-109	394	1e-109	329	3e-89	155	5e-37	394	1e-109	394	1e-109	48	0.0004	56	2e-06	54	6e-06	Tdc A1 transposase	0	9e-80
Contig1214	307	6e-82	186	7e-46	-	-	-	-	-	-	-	-	-	-	-	-	-	-	-	-	111	3e-23	111	3e-23	125	2e-27	Tdc A1 transposase	0	9e-80
Contig375	101	6e-20	101	3e-20	72	1e-11	72	1e-11	72	7e-12	72	9e-12	64	3e-09	68	1e-10	72	6e-12	72	5e-12	303	4e-81	295	1e-78	456	1e-127	anthocyanin 5-aromatic acyltransferase/formamidase/Tdc A1 transposase	2616 (full EST sequence)	4.00E-55/2.00E-78/1.00E-152	chimeric
Contig412	88	1e-15	88	5e-16	88	2e-16	88	2e-16	62	6e-09	62	9e-09	62	1e-08	58	9e-08	62	6e-09	62	5e-09	410	1e-113	394	1e-108	129	1e-28	Tdc A1 transposase	634 (full EST sequence)	1e-51
Contig23546	78	9e-13	60	1e-07	-	-	-	-	-	-	-	-	-	-	-	-	-	-	-	-	165	2e-39	165	2e-39	176	6e-43	Tdc A1 transposase	0	9e-54
Contig3843	78	9e-13	78	4e-13	78	2e-13	78	2e-13	78	1e-13	78	2e-13	76	7e-13	78	1e-13	78	1e-13	78	9e-14	50	9e-05	66	2e-09	-	-	Tdc A1 transposase	583 (full EST sequence)	0.0002
Contig22463	74	1e-11	74	7e-12	74	3e-12	74	2e-12	74	2e-12	74	2e-12	66	6e-10	74	2e-12	74	2e-12	74	1e-12	-	-	-	-	-	-	no similarity	400	-
Contig11640	70	2e-10	70	1e-10	70	5e-11	70	4e-11	70	3e-11	70	4e-11	62	1e-08	70	2e-11	70	2e-11	70	2e-11	-	-	-	-	-	-	no similarity	332	-
Contig18443	64	1e-08	64	7e-09	64	3e-09	64	2e-09	64	2e-09	64	2e-09	58	2e-07	64	2e-09	64	1e-09	64	1e-09	-	-	-	-	-	-	hypothetical	582	2e-08
Contig5271	64	1e-08	64	7e-09	64	3e-09	64	2e-09	64	2e-09	64	2e-09	58	2e-07	64	2e-09	64	1e-09	64	1e-09	54	6e-06	54	6e-06	60	1e-07	CER1 protein	799 (full EST sequence)	6e-29
Contig6607	50	0.0002	50	0.0001	50	5e-05	50	4e-05	50	2e-05	50	3e-05	46	0.0006	50	2e-05	50	2e-05	50	2e-05	103	7e-21	103	8e-21	139	1e-31	Tdc A1 transposase/no similarity	521 (full EST sequence)	2e-05	chimeric
Contig6154	-	-	-	-	-	-	-	-	-	-	-	-	-	-	-	-	-	-	-	-	103	7e-21	103	8e-21	131	3e-29	no similarity	134	-
Contig18443	-	-	-	-	-	-	-	-	-	-	-	-	-	-	-	-	-	-	-	-	54	6e-06	54	6e-06	60	1e-07	Tdc A1 transposase/hypothetical	776 (full EST sequence)	5.00e-04/3.00e-08	chimeric
Contig10524	-	-	-	-	-	-	-	-	-	-	-	-	-	-	-	-	-	-	-	-	52	2e-05	52	2e-05	48	0.0004	no similarity	239	-
Contig33224	-	-	-	-	-	-	-	-	-	-	-	-	-	-	-	-	-	-	-	-	50	9e-05	50	0.0001	56	2e-06	no similarity	238	-
Contig14189	-	-	-	-	-	-	-	-	-	-	-	-	-	-	-	-	-	-	-	-	48	0.0004	64	6e-09	-	-	no similarity	478 (full EST sequence)	-
Contig58038	-	-	-	-	-	-	-	-	-	-	-	-	-	-	-	-	-	-	-	-	-	-	-	-	54	6e-06	hypothetical	1031	7e-77

## Sheet: Tables S6
Table S6. Characteristics of EST contigs containing fragments of carrot DNA transposons DcMaster/Krak, DcSto, and Dc-hAT1
TE/contig	Score	e-value	putative function (blastx)	non-TE region length [bp]	e-value	remarks
Krak
Contig45781	391	1e-108	no similarity	199	-
Contig59107	252	2e-66	uridine kinase	580	3e-85
Contig22787	182	1e-45	DNA-directed RNA polymerase III	684	3e-43
Contig57729	147	7e-35	-	-	-
Contig19778	100	2e-20	hypothetical	1176	1e-88
Contig33140	94	1e-18	exostosin family	608	0.14
Contig39783	54	8e-07	-	-	-
Contig17158	54	8e-07	hypothetical	294	0.021
Contig21608	44	0.0008	diaminopimelate epimerase	1357	1e-135
KrakL1
Contig39783	103	3e-21	see Krak
Midi
Contig39783	80	9e-14	see Krak
DcMaster
Contig39783	111	5e-23	see Krak
Contig22787	68	7e-10	see Krak
Contig33140	60	2e-07	see Krak
Contig19778	52	4e-05	see Krak
Contig21608	46	0.003	see Krak
DcSto1
Contig47537	216	7e-56	-	-	-
Contig35859	101	3e-21	-	-	-
Contig54764	90	1e-17	-	-	-
Contig58148	86	2e-16	-	-	-
Contig52367	56	2e-07	see DcSto2
Contig52666	46	0.0002	see DcSto3
Contig18281	46	0.0002	see DcSto3
Contig17932	46	0.0002	TIR-NBS-LRR-type disease resistance-like protein	1078 (full EST sequence)	9e-38
Contig6778	42	0.002	see DcSto2
Contig6462	42	0.002	see DcSto2
DcSto2
Contig6778	387	1e-107	MYB transcription factor	377	0.005	complete DcSto2 element
Contig52367	172	1e-42	-	-	-
Contig34854	86	2e-16	no similarity	298	-	complete DcSto2 element
Contig5470	86	2e-16	no similarity	270	-
Contig6462	64	7e-10	no similarity	514 (full EST sequence)	-
Contig54877	56	2e-07	hypothetical	468	0.23	complete DcSto-like element
Contig16273	56	2e-07	hypothetical	994 (full EST sequence)	2e-75
Contig580	48	4e-05	GRAS family transcription factor	1587	1e-162
Contig58148	46	0.0002	see DcSto1
Contig40959	44	0.0007	hypothetical	1440 (full EST sequence)	9e-160
DcSto3
Contig18281	111	3e-24	tetratricopeptide repeat-containing protein	219	3e-16
Contig52666	88	4e-17	no similarity	83	-
Contig18706	66	1e-10	ethylene-responsive element binding protein	742	4e-36
Contig15188	52	2e-06	no similarity	772 (full EST sequence)	-
Contig14678	46	0.0001	amidase	1980 (full EST sequence)	8e-175
Contig1320	46	0.0001	amidase	838 (full EST sequence)	7e-34
Contig42818	42	0.002	no similarity	47	-
DcSto4
Contig54764	70	1e-11	see DcSto1
Contig34854	44	0.0007	see DcSto2
Dc-hAT
Contig30380	100	3e-20	hypothetical	272	4e-26
Contig34176	88	1e-16	no similarity	16	-
Contig26039	88	1e-16	-	-	-
Contig19377	66	5e-10	kinesin-related protein	2743 (full EST sequence)	0
Contig44049	64	2e-09	-	-	-
Contig20341	60	3e-08	no similarity	98	-
Contig35859	58	1e-07	no similarity	103	-
Contig19195	58	1e-07	hAT family dimerisation domain protein	1373	5e-108
Contig24123	52	7e-06	-	-	-
Contig59108	48	0.0001	no similarity	392 (full EST sequence)	-
Contig45909	46	0.0004	no similarity	208 (full EST sequence)	-
Contig43705	46	0.0004	-	-	-
Contig53790	42	0.007	cytochrome P450	1831 (full EST sequence)	3e-176
Contig6178	42	0.007	cinnamoyl-CoA reductase	1317	3e-139
Contig1599	42	0.007	hypothetical	1815 (full EST sequence)	3e-90

## Sheet: Table S11
Table S11. Primers and polymorphism of EST-SNPs (ESNPs) in diverse carrots.
ESNP number	Contig	SNP Position	Alleles	Results from Illumina Reads												Forward primer	Reverse primer	Tm (°C)	Expected size, nt	Fwd. Primer Start	Rev. Primer End	Expected sequence, SNP as degenerate base, other potential SNPs masked by N
				B493xQAL	B493xQAL	B493xQAL	B493xQAL	B6274	B6274	B6274	B6274	B7262	B7262	B7262	B7262
				A	C	G	T	A	C	G	T	A	C	G	T
ESNP0001	A1Contig11070	402	K	0	0	4	9	0	0	0	22	0	0	2	0	CCCTTTGATCTGTTAGGGCA	CAACAAGCTCTTGAGAAGCG	55	173	308	480	CCCTTTGATCTGTTAGGGCAGTTAAATCGACCGCGATGATCGGTATTGCGTCTACAGATGGAACAATAATGGCAATCCTTCTTTACATTTTCCAKCTTCTCTACATTTTCCAGCTTCATTGCACTATTCTCTGTTAAATCATCATTCCTTGAACGCTTCTCAAGAGCTTGTTG
ESNP0002	A1Contig35921	1777	R	4	0	1	0	14	0	0	0	0	0	25	0	TGTTCCCACATTCAGCAAAA	GGAGGACATAAGCCATCCCT	55	172	1680	1851	TGTTCCCACATTCAGCAAAAGCATTAACAACTGCATTGAAGAAAACGGAATCGGGCTGCATCCCATTATCTTCTACATGCGAGATGATGGAGTGTATRAAGTTAAAGCGCTTCTGCATAGTACACGCAGCTAATAGGGTTGTGTAGGTTATAAGGGATGGCTTATGTCCTCC
ESNP0003	A1Contig11287	679	K	0	0	10	9	0	0	16	0	0	0	22	0	ATACATCTCCAGCACCCAGC	TGAGAAAGTATTACCCGGCG	55	182	595	776	ATACATCTCCAGCACCCAGCCAAAACTTTTATCAGCTTCTGGGTCATCTTTCATCCTCAGTGAGACATTCATCCATGTAGGAGCKATTTCCTCTAACATAGACTTCTTAATAATTACTGGAGAATTGCCAATTGGATCAATATTGCTCACAGGACCCTTCTCCGCCGGGTAATACTTTCTCA
ESNP0004	A1Contig980	802	Y	0	0	0	25	0	3	0	0	0	4	0	0	TGCCATATGGAAAACACCTTC	CTGTTCATGCCACTGTTCGT	55	164	732	895	TGCCATATGGAAAACACCTTCACAACCATCAGTAGCAGCATCAAAAGAACCTTCTTCCAAGAGATTTGCTYTATACAAATGAAGTCTATCCACAGCTCCATCCAGTGCAAGCAAGTGTTTGGTTTTCTTCGGGTCACAGGGGTCACGAACAGTGGCATGAACAG
ESNP0005	A1Contig984	715	R	10	0	5	0	0	0	36	0	7	0	0	0	ACAGAAGGGGACACCATCAC	CCGCAAGAAAACACATTATCAA	55	170	640	809	ACAGAAGGGGACACCATCACCGTACAATATCTGGTCTAGATAACAATTTTGATGATATTTTCGAGTTCTTGTGATRATCATTAGGATATAATTTCTGTTACATGCATACATAATTGTGTTACAGCCTAATTCGAGAAGAAGTATTGTTTTGATAATGTGTTTTCTTGCGG
ESNP0006	A1Contig37850	2562	W	16	0	0	5	0	0	0	32	8	0	0	0	TTCAATTGTAACGAAGTGGGG	TCGAATTTGCTCAATACTTTGTTT	55	169	2489	2657	TTCAATTGTAACGAAGTGGGGTACAGGGATGGTATTTAACCACTTCATCAGAGACATCATTAGACCGTTTTGCWGCCATACAAAAGCAGATGAAGTTGAAGCATTCTTTGCAGACCGCATAAACCCTTCATTTGCAATGAACTTGAAACAAAGTATTGAGCAAATTCGA
ESNP0007	A1Contig47282	1064	R	5	0	12	0	15	0	7	0	24	0	13	0	ACCAGGTGTTGGGAAAACTG	GTCACTTCCTTGAGCACAGC	55	180	974	1153	ACCAGGTGTTGGGAAAACTGCAATTTCTGAAGGGCTTGCCCAGAGAATTGTGCAAGGAGATGTGCCTCAAGCTTTAATGAATAGAAAGTTRATATCCTTAGACATGGGTGCTCTCATTGCTGGGGCAAAGTACCGTGGTGAGTTTGAAGATAGATTAAAAGCTGTGCTCAAGGAAGTGAC
ESNP0008	A1Contig47282	1439	K	0	0	10	18	0	0	19	6	0	0	19	22	TGGAACGTCGTTTTCAACAA	GCGTCCGCTAATGTAACGAT	55	167	1339	1505	TGGAACGTCGTTTTCAACAAGTGCTTGTTGATCAACCCACGGTAGGAGATACCGTCTCTATACTCCGTGGACTTCGCGAAAGATATGAGCTGCACCATGGKGTTCGCATTTCTGACGGTGCACTTGTCGATGCTGCAATTCTTTCAGATCGTTACATTAGCGGACGC
ESNP0009	A1Contig47282	935	W	0	0	0	31	35	0	0	6	0	0	0	33	TGACCCGGTGATAGGAAGAG	TCTCCTTGCACAATTCTCTGG	55	150	884	1033	TGACCCGGTGATAGGAAGAGATGATGAAATTCGTAGGTGCATCCAAATTCTWTCCAGGAGAACTAAGAATAACCCCGTGCTAATTGGCGAACCAGGTGTTGGGAAAACTGCAATTTCTGAAGGGCTTGCCCAGAGAATTGTGCAAGGAGA
ESNP0010	A1Contig22401	741	Y	0	3	0	25	0	2	0	21	0	9	0	11	CCAACCTGGATCACTCTCAG	GCGATATTTGAAGCAGCACA	56	172	641	812	CCAACCTGGATCACTCTCAGAAAAGTGCCATTACAAAGGCCCTGTCATCGAAGGACCTTTTTTTGCTTCATGGGCCTCCTGGAACTGGAAAAACCACAACTGTTGTTGAACTAATACTACAAGAGGTCAAACGTGGATCAAAGGTTCTGGCTTGTGCTGCTTCAAATATCGC
ESNP0011	A1Contig8612	129	K	0	0	0	55	0	0	0	51	0	0	66	9	TCGTTTTCCTCATCTCATCTTACTT	TTCCCATAAACCCATTGTTGA	55	171	29	199	TCGTTTTCCTCATCTCATCTTACTTGTATACCGTATACGTATAGGAAATATAACTCGACACACAGATAAAAAGAGGGTAGTTTTAATTTTAATATTGCTGKATAGAGGGATCGATCTGCAGATCGCTCTCTCTTGATTTTTCTTGATTTTTCAACAATGGGTTTATGGGAA
ESNP0012	A1Contig8707	1479	S	0	5	14	0	0	25	2	0	0	12	14	0	CCTGTACCATTCACCCTGTG	CTTTTGCACTTCCTCCAAGG	55	156	1399	1554	CCTGTACCATTCACCCTGTGTAAGTTAAAAGATTTTGTTGGCGCAGTGGGAGGGGAGTCTGTACTCCTGGAAACTTCCCTSGATCCTTTTCCTCTCCCAACCGTAGCATCTGGAGAAAATTTAACAGATACTGCTACCTTGGAGGAAGTGCAAAAG
ESNP0013	A1Contig8724	1864	Y	0	8	0	12	0	10	0	0	0	0	0	20	CTGCTTTTGTTGCTGACAGG	TCAGACAGGATGAAGCATCG	55	168	1785	1952	CTGCTTTTGTTGCTGACAGGAATCTAATATTTGGGGTTGAAATGTTTAAAATCTTTGGGCAGGTCTTAGATTTTTTAACYGTGTGCGATGTCTCTGTTGCGGAATCAAATTGGGATCATATTTCAAGGAATCATGTGGCTCACGAGGTCGATGCTTCATCCTGTCTGA
ESNP0014	A1Contig6713	351	Y	0	4	0	7	0	28	0	0	0	9	0	6	GGAATTAAGCACATAAAATCTACAGG	TTGTAGGAGAAAGAGAGGGCA	53	175	260	434	GGAATTAAGCACATAAAATCTACAGGTACAAATCTGAAATTGGGTAGTCAATTAGTTGGACCAGTGCTTTCCAGAGGTTTATCAAGATCACTGGGACAAAATAGAAGAAGTTTTTCTAGTGGCTCAGGCCTTCCACCACATCAAGAGATAGGAATGCCCTCTCTTTCTCCTACAA
ESNP0015	A1Contig8937	442	R	4	0	3	0	0	0	24	0	8	0	0	0	AGTTGGGGAGGTAATGGGAA	TGCACCTACACCTATCCTTGC	55	168	348	515	AGTTGGGGAGGTAATGGGAAGACTCCCATGGTCGAGTTCATAGCTAAATGGTTGCTTCATTCTGGAGTTTCACCTCTCATTCTCACTAGGGGTTRTGGTTGCGCTGATGAAGCTAAAATGCTTCAAAGGCATTTTAATGGTACCTCAGCAAGGATAGGTGTAGGTGCA
ESNP0016	A1Contig8937	972	R	6	0	6	0	1	0	23	0	10	0	0	0	TTCACACTTATTTGCCGTGG	CGTGATGGTCACTGAAGTCC	53	170	875	1044	TTCACACTTATTTGCCGTGGGAAAAGTTTCTTGTGAACTACCTTTGTTGGCTATACATAACCGGACTATTTTATGTGTATCTGCTATTGGTTGTGCTRATTCATTTGCCCGAAGTGTTGAGAAGGTAAGACCAAGATGTGTTGATAGGATGGACTTCAGTGACCATCACG
ESNP0017	A1Contig9069	1708	M	11	7	0	0	0	21	0	0	0	18	0	0	CTTGTTTCGGAGGGTTTGAG	CGCAGAAGCCAGTATGTGAG	55	170	1632	1801	CTTGTTTCGGAGGGTTTGAGCAAGCATTTATTGCGAGTGGGAGTGAAGATTCCCAAGTATATATCTGGCACAGAGGMACAGGAGAACTCCTCGCAAAGCTTCCGGGGCATTCTGGAACAGTTAACTGTGTCAGTTGGCATCCTATGAATCCTCACATACTGGCTTCTGCG
ESNP0018	A1Contig17015	194	M	6	8	0	0	26	0	0	0	10	0	0	0	CGGAGTGGGAGAAGAAGAAA	CCATTTGATGATTTCAAAACCC	57	162	107	268	CGGAGTGGGAGAAGAAGAAATAGCAGTGGGTTGCATATTAGCTATTAAGACCACATTGGGTGATGAATTTGAGGGTCAAGTTCTGACMTTTGATCGTGTTTCCAACATTCTGGTGCTCCAAGATTCTGTTCCTGCTGCTGGGGTTTTGAAATCATCAAATGG
ESNP0019	A1Contig9206	270	W	10	0	0	3	12	0	0	1	0	0	0	40	CACCTCCAATTTCAATCCCA	TCAGAAGCAGAGCTAGAAAGAGG	57	189	178	366	CACCTCCAATTTCAATCCCATTTCTTCTTCCATAGCCAAGAAAAAAATCACACTCAAAGCTCAAACATTTCACCAAGTTCCCAGAACAAATCWACCAATCAAGAACAACCCACTGCAAATCTTTGTCAACACCCATGTCTCATTCCTTTCTCTAGCTTTCTCTCTACCTCTTTCTAGCTCTGCTTCTGA
ESNP0020	A1Contig9245	1869	K	0	0	0	37	0	0	0	27	0	0	40	0	TGACGAATTGCTTGCTGAAC	CTGGTGACATGCCGTTATTG	55	181	1789	1969	TGACGAATTGCTTGCTGAACAACATGAGAACGCTGAGTGAGAAACATATCATAACCGGTAGGAACACCGTTTGGACCCTCKGGAGGAGCTGATGCAGCATGTGTTAAAACAACAATGGCATTAAACCATATTGACGGACCAAATGTATCTGTGATTGTACGCAATAACGGCATGTCACCAG
ESNP0021	A1Contig9245	2875	Y	0	23	0	0	0	1	0	24	0	20	0	0	TAATGCTTCCCCTGCAATTC	CACCAACCACTGAAGTCTCG	53	155	2709	2863	TAATGCTTCCCCTGCAATTCCACCATCAACAGATTTTGATTTTTCAGCACTTAAACTCGTCTGATAAGTAACAGAAYGATTCAAACTTTGCTCAACATGAGAAGCAGCACCTTCAGTTTTCTCATCCTCCTTTAACGAGACTTCAGTGGTTGGTG
ESNP0022	A1Contig9437	744	Y	0	27	0	2	0	33	0	0	0	1	0	26	CTGGTTGGAAGAAGGGAACA	ATCTTTTGGGTGGCAATGAG	52	151	668	818	CTGGTTGGAAGAAGGGAACAAAAATCACTTTTCCAGAGAAAGGGAATGAACAACGTGGTGTTATACCGTCTGATCTYGTTTTCATAATAGATGAAAAGCCTCATAGCATCTTCAAGAGGGATGGAAACGATCTCATTGCCACCCAAAAGAT
ESNP0023	A1Contig9662	640	R	0	0	52	0	0	0	58	0	39	0	50	0	GCAAACAAGGCACCAATTTT	TGCAGACAGCTGACACTTCA	53	166	545	710	GCAAACAAGGCACCAATTTTCTTTGAATTGTCTTCTATTTCACGCTTCTTAGCAGGATTTGCTCGAGGGCCTCCCAGTGCTTCTGATGTCTCATTRAACAGTCTGGTCAAAGTTGTAATAACAGGCCTCTGCGAAGCTGGCACATTTGAAGTGTCAGCTGTCTGCA
ESNP0024	A1Contig9801	605	R	0	0	64	0	40	0	12	0	0	0	107	0	CCTGGATTCGCTTTCCAGTA	TTCAGCGTCTTACTTATCGCAA	55	153	526	678	CCTGGATTCGCTTTCCAGTAACAGGGCACTTAGGTCCACTAGCTCTCTTCTTAGTTGTCTGGTAAACCAGCCTACCTCCRGGGGTTTTGACAACCCTGTGCTGGTTGGATTTGGTGGCATAGCTGTGCCTTTTGCGATAAGTAAGACGCTGAA
ESNP0025	A1Contig18780	538	M	20	5	0	0	2	25	0	0	28	0	0	0	AGAACATCCCGTCCAGGAAT	TGAAAATCCTCATGCAGCAC	56	186	440	625	AGAACATCCCGTCCAGGAATCACTGAGCTCTGCTTGCTAACTATAGCTCCAATTTGACTTCCTCGAGGACGACTATGAAAGTACTGTTCAGATTCTTCMTCAGAAACCTTCTGCACTGAACCTTCCACTCTTACCTGACGATTTAAACCATCCCAGTAAAAAAGAAGTGCTGCATGAGGATTTTCA
ESNP0026	A1Contig9876	136	S	0	8	11	0	0	0	28	0	0	3	0	0	AAATGTGCCTCATACGCCTC	CTTGAGATGCGGGATTTGAT	55	188	49	236	AAATGTGCCTCATACGCCTCCTTTGCAGCAGCTGCAGCAGCTTCCTTGGCTAAACCAAATAGATGTATAAAGTCTTGATATTCCAAASTTTGATTCATTACAAGTCCTCTTACCAACTCACAAGTGAGATAGTTTGACAGAAGTTTGAAAAAACACTACTCCAGATGCATCAAATCCCGCATCTCAAG
ESNP0027	A1Contig11310	673	M	3	9	0	0	0	21	0	0	10	0	0	0	AGTGATACTCGTGCCCTTGG	AGCAAGTCGTCTTGGTCTGAG	55	159	587	745	AGTGATACTCGTGCCCTTGGCAGCAAGTCGGGATGGTATGTTGCCAGCTTTGCTATTGCTGTCACAACAAAAGATAACAGCCTTGAMTGTGACGATTTTGTTAAGGTTGTGGAACTGCTGGAACCAAAGGCTGACTCCCTCAGACCAAGACGACTTGCT
ESNP0028	A1Contig16463	582	K	0	0	35	20	0	0	39	0	0	0	0	34	ATGTCTGACTGGCACTGCTG	TGATTGCGAAGAACTGCAAC	54	158	659	502	ATGTCTGACTGGCACTGCTGTGACCTGAATACTTTCTGGCAGTAGACAGTTGCAACAAGAACCTAATTTGGCAAGCCKATTAACCCACCCTGGGATACCCTTTCCAGTGAGACGCAAACACACTTCGTTCGTAAAATGGTTGCAGTTCTTCGCAATCA
ESNP0029	A1Contig17312	422	Y	0	49	0	0	0	41	0	0	0	1	0	38	ATCGTAGCCAGATTGCAACA	CAACTGTGCGCTGAGAAATC	54	150	522	373	ATCGTAGCCAGATTGCAACAATTGCTTTAGCTACTCATAAAAATGCACTTGGAGTTGCTGKTGGRGCTTCTTTKGGGCACACCATCTGTACATCAGYGGCYGKGGKTGGAGGAAGTATGCTTGCATCCAAGATTTCTCAGCGCACAGTTG
ESNP0030	A1Contig40588	2714	Y	0	9	0	8	0	0	0	20	0	13	0	0	GCATGTTGTTGAGCAGGAGA	AATGATGAACAAATTGCCTCC	53	162	2624	2785	GCATGTTGTTGAGCAGGAGAAGGGAACTAAAAGAGAAAATATTCGGAAGGCAATAGCATTCTTAAAGGAAACTGATGGGTTGTTAAAGATYGAAGATATTCTGCCTTTCTTTCCTGATTTTGCCCTGATTGATGACTTCAAGGAGGCAATTTGTTCATCATT
ESNP0031	A1Contig40588	2852	Y	0	33	0	4	0	17	0	0	0	0	0	12	TCAAGGAGGCAATTTGTTCA	ACTCCTCGTCACGTTCGATT	54	156	2761	2916	TCAAGGAGGCAATTTGTTCATCATTAGAGGATTATAACCAGCAGATTGAAAAACTGAAGGAGGAAATGAATGATGCGACCCATGGTGCAGAYAACATCAGAAATGATATTAGTGCTCTTGCTCAACGCTATACTGTAATCGAACGTGACGAGGAGT
ESNP0032	A1Contig40588	902	R	7	0	18	0	0	0	21	0	13	0	0	0	CCAATTGCATGAATTTGCTG	CGTGTAGGGGTAACAGCCAT	55	165	824	988	CCAATTGCATGAATTTGCTGTTGATGAGAAAGATAAAAGGGAAAAGTATATAAAGTTTCTTTTTGAACTTGCCGAATTRCCAGAAGCTTTCAAAGATCTACAGATGGAAACAGCTAGCACAAGCAGTGGAACTAGATATTATGTGATGGCTGTTACCCCTACACG
ESNP0033	A1Contig16785	230	R	7	0	10	0	0	0	22	0	48	0	0	0	TGTGAGAGCTTGATCTCTTGTTG	GCTGAAAACCTTCTTGATCTGG	55	151	157	307	TGTGAGAGCTTGATCTCTTGTTGTTTTGAATGGCTCAATCTCCTTTGAATTCGAGGCGGCCTAGTGACATCGCRGAGTCGAGCCAGAGAGAATGGAATCTGAGGGCACGGATGATCAGCCGCGAAAACACCAGATCAAGAAGGTTTTCAGC
ESNP0034	A1Contig16785	940	R	6	0	9	0	40	0	0	0	0	0	41	0	GCAGCAGGGGAGACAGATT	CAACTCTTCATTGGCAAGCA	55	170	858	1027	GCAGCAGGGGAGACAGATTCTCCTAGTTCTAGTCGCAAAACAAATTCCGAAACCGAAGAGGTTAAAGTGAAAGAAGCAGTAGRCGAGAAGGAAGAAACAAAGACGACAGTGGTGTGTGAAAAGATCACGGAGAAGAAGAGGAGCACTGGGTGCTTGCCAATGAAGAGTTG
ESNP0035	A1Contig15196	1558	Y	0	1	0	15	0	0	0	15	0	35	0	0	ACGTGGTCAGCTTGTTGTTG	TTCGTGTGGTTTTTCCCTTC	55	177	1459	1635	ACGTGGTCAGCTTGTTGTTGAAGCAATTTACAAACCTTTCAAGGGTAGTGAGATTCCACTTGATACTGAGAATTCTGACGAGGTGCAAAAGGCTCCTGAYGGAACACCTGCTGGTGGTGGTTTGCTTGTAATTATTATTCACGAGGGTCAAAGTATTGAAGGGAAAAACCACACGAA
ESNP0036	A1Contig25062	834	R	0	0	12	0	0	0	24	0	10	0	6	0	CGTAGCAACTGCCATACTCATC	GCGAAGTAGAACCCACGATAG	54	190	735	924	CGTAGCAACTGCCATACTCATCATATTGTCTTATATATTCAGATTTGCTCGTGTTGGGTCTGTTGTTTTGGCTCTACATGATGCTAGTGATGTGTTCCTRGAAGTAGGGAAAATGTCCAAATACAGTGGTGCAGAGGCACTTGCTAGCTTTGCATTTATTCTGTTTGTTCTATCGTGGGTTCTACTTCGC
ESNP0037	A1Contig25332	164	W	6	0	0	10	30	0	0	0	16	0	0	0	TTTCTTGACCAGTGGATGAGTC	CGGTGGAATATCTGTGTCTGAG	54	166	91	256	TTTCTTGACCAGTGGATGAGTCTGCAACTGTCTTTAAAAGATGACCATTTTTTACTCTGAACTTTCAATAGGAAATGGGCTTATAATCCGCAATTTCATACAGAAATCCAGACCAACTGTAGCAAAAAGAAATATCAAAAGATTCTCAGACACAGATATTCCACCG
ESNP0038	A1Contig26847	139	W	2	0	0	20	0	0	0	18	17	0	0	0	TGGCCAAAGGTTAAAACAACTT	AAGGTGAGCACGGCTTATGT	55	158	72	229	TGGCCAAAGGTTAAAACAACTTTGCACCAAAGCCTAAGTGCCGTACATGCTTTGTTTTTCCTGGAGCTGCAATTAATTCAAACAGGTCGCATTTAATATATATGTATATATGGCACGGCAGACAGGCACTACTATGCCACATAAGCCGTGCTCACCTT
ESNP0039	A1Contig42873	162	Y	0	9	0	3	0	1	0	23	0	17	0	0	GTTCAGGAGAAGATGGGCAG	CTCTTTGATTCCAACCCCAA	55	171	89	259	GTTCAGGAGAAGATGGGCAGCTAGGAATTAGTAATAACGAGGAAAAAGAATGGGTTTGCTCAATCGAATCTCTYAACTCTAGAAATGTTCGCTCTGTTGTTGCTGGTAGTCGTAACTCTCTTGCTATTTGTCAAGATGGCAAGTTGTTCACTTGGGGTTGGAATCAAAGAG
ESNP0040	A1Contig42873	891	Y	0	13	0	29	0	2	0	18	0	1	0	35	ATATTGCTGCTGGAGGATGG	CCACATGACACCTGAACGAT	54	172	815	986	ATATTGCTGCTGGAGGATGGCATTCTACAGCAATAACGGATAAAGGAGAGGTATATGGTTGGGGAAGAGGTGAACAYGGGAGGCTTGGATTTGGAGATGACAAGAGCAGCAAAATGGTTCCCCAAAAAGTTCAGCTTCTAGTTGAGGAGAATATCGTTCAGGTGTCATGTGG
ESNP0041	A1Contig4071	2804	R	0	0	46	0	41	0	4	0	0	0	57	0	CAAAGGATCCAGTTCCCACT	GCCGACGATAAGGAGATGAC	55	151	2716	2866	CAAAGGATCCAGTTCCCACTACACGCTCTGCCATGTAACTAACAGTCTGTTTTGGTTCACCATTTTTGCCTCCAATGGTTGTGGAAATRATATGACCTGTAACTTCATTACTTCCATCAACTACAGGAGCAGTCATCTCCTTATCGTCGGC
ESNP0042	A1Contig15238	339	R	36	0	36	0	2	0	67	0	47	0	5	0	TTGAGCATCAGAAGTATAAATGGC	TTGGTGGAATTGGAGGGAT	52	179	256	434	TTGAGCATCAGAAGTATAAATGGCTAGCAGGAGTTGCAGCACACCCTATGCTTCTTCTGCACTGGATTAGAGAAAGTTGACTGRCACCTAATCGGAATCTTCATAGAGTTCATCATCCGAAAGCTCATCAAAGGACCGAATATCAAGCTGGTAGCGGAGGATCCCTCCAATTCCACCAA
ESNP0043	A1Contig22620	220	Y	0	10	0	16	0	0	0	14	0	0	0	25	TGCCATGTACAAGTGTACGGA	GCTTTAGCACGGATTTCGAG	55	172	124	295	TGCCATGTACAAGTGTACGGATACATACAGAGTATACATATAATTCGATAGCGTAGATAAAAATCAATGGCTTCCACGGTGATTTTATGTAATTATTCGAACTGTTGCTCCCCAAAAACCCTAGAATCATTCAGGTCATCTCTATTTCCATCCTCGAAATCCGTGCTAAAGC
ESNP0044	A1Contig9353	1432	R	3	0	14	0	3	0	23	0	4	0	9	0	ATATGAACTGGCCCATCTCG	AACAAGGTGCCTGTTGCAG	55	152	1506	1355	ATATGAACTGGCCCATCTCGTAGACCAGAATGCATGTACTCATTTGTCACAAACAACCTCATCCCTGCGATCTTRGACTCTGCCTCTATTGCTAACTGAMAGTTGACAAACATATCTTCATAATAAGCAGCTGCTGCAACAGGCACCTTGTT
ESNP0045	A1Contig27953	204	K	0	0	62	1	0	0	4	57	0	0	63	0	CACCCACAGACAATACTAGTTCTTTA	CCTTCACCCATCTTGCTCAT	55	154	104	257	CACCCACAGACAATACTAGTTCTTTATTTGTTAAGGGAGTGGCACGAAATGGTTCTCCCCCATGGCGACCAGACGACAAAGATGGACATTTTATGTTTGCKGTTGGAGATAATCTAACATCTCGCTATAAAATTATGAGCAAGATGGGTGAAGG
ESNP0046	A1Contig27976	1031	R	8	0	11	0	7	0	0	0	33	0	0	0	AGAGACCAATCTTTCCTTCCA	CCCGGCATATATGTTGCACT	55	175	950	1124	AGAGACCAATCTTTCCTTCCATAATCTATGTAAGCCAGCACTCATCAGGTCATTCATAACATCATAATTTGAAGCAACACTRGTAAATACATTGCCTACCATTTTGCTCTTTTCTTCTTCCGGCACTTCTTGAAATCCAAAACTTGTAGCATGAGAGTGCAACATATATGCCGGG
ESNP0047	A1Contig28476	388	R	17	0	9	0	0	0	29	0	0	0	44	0	AATTTGATAGCGCTCCCCTT	TTCACGCGTGTCTAATCCAA	55	158	318	475	AATTTGATAGCGCTCCCCTTATAATTCCACAGGGAAAGTAGAGAAGCATGCTTGTTGCTTGTGCTGCACTRGTTTCAGCCTGTGCTGCTTTGTTTTGAGCAAGTGCTTCAGGATCTTTAGCACTCGCCTCGTCCAGTATTGGATTAGACACGCGTGAA
ESNP0048	A1Contig28476	556	Y	0	21	0	26	0	40	0	0	0	51	0	0	ATTAGACACGCGTGAAAGCC	GTATACAATGGACCGGCCTC	55	172	460	631	ATTAGACACGCGTGAAAGCCAGCGGAAGCGATTATCTTGCAATACAAATGTACCTCTATGATTGGTCTTCAAGTTATCTATCTGCTTCTTAAAGAGYTCAGACCAAAAGTCCTTGCAGATAAACTTGATTGCTTCTAGGTGATCACTAAACCGAGGCCGGTCCATTGTATAC
ESNP0049	A1Contig2167	1344	K	0	0	23	0	0	0	20	17	0	0	0	39	GAAGTGCACAACTCGCAAAA	GCTCCGCCTACAACTAACCA	55	163	1257	1419	GAAGTGCACAACTCGCAAAAATTACTACAAAGATTTCAATTGACGGGAGCTCAGATTCTTCGGAGTCCGTATCAGGAGCAGAAGAGAGAAATGGTATGATGGATGTTCAGAGGCAAGGGGATCGGAATGGAATAGACTGGAAATGGTTAGTTGTAGGCGGAGC
ESNP0050	A1Contig2167	998	Y	0	36	0	0	0	36	0	20	0	24	0	16	CCATTCTTTTGCAGTGATCG	CATCTCCCTTGCGAGATTGT	56	184	905	1088	CCATTCTTTTGCAGTGATCGTGAATATATCATTGGTAGAAGAATATGGGAAGCTGGCAACACCTATTACTGCGTGACTAAGGCAGTTCCTTATCCAGCTTTGCCGAAGCGGGACAAACCTCGACGTGTAGATAGGTACTTCTCAAGCTGGGTTATCAAGCCTGTACAATCTCGCAAGGGAGATG
ESNP0051	A1Contig5255	2113	Y	0	26	0	6	0	32	0	0	0	4	0	7	GGACCTGAGCTAAAAGGGCT	CAGAAAGACGATATTTGGAGCA	57	174	2022	2195	GGACCTGAGCTAAAAGGGCTAGTACCCTATGACTTTGGATGCTAAAACTTGTGCCGAGGTTTAAATGTCTGCTTGGATTGCCACAATGTAAYAATAGTTATCATGTATACGTAATGTATCTAGCTTGTATGAACTTGCCAATAAGTTTATAATGCTCCAAATATCGTCTTTCTG
ESNP0052	A1Contig30148	517	M	24	0	0	0	15	15	0	0	19	0	0	0	TACTCCGGTCCAGATTTTGC	GGTTTTCATTTATTCAAGGTGGA	54	175	433	607	TACTCCGGTCCAGATTTTGCTGCTCCCTTGACCAGGTATTGAGGGCCCTTATCACGAACCTGCAGAGCTTTCTCCATGATATTCMCTATCGCAACAGCTCTATCCTCGTCTTCTTCATCACAAATCTCTTGCAGGTCAGAGTCTTCAACATATCCACCTTGAATAAATGAAAACC
ESNP0053	A1Contig30148	621	W	1	0	0	20	0	0	0	17	10	0	0	16	CGCAACAGCTCTATCCTCGT	TGCGTTTAGCAGGAATACACA	54	190	522	711	CGCAACAGCTCTATCCTCGTCTTCTTCATCACAAATCTCTTGCAGGTCAGAGTCTTCAACATATCCACCTTGAATAAATGAAAACCTTGCTTCTTTTGAWGGGCTTCTTACTCCCGTCTGAGTTGAAGATATTAACTGCTGAAATTCCATTACATATGCTCCTGTCCATTGTGTATTCCTGCTAAACGCA
ESNP0054	A1Contig29028	1324	Y	0	9	0	9	0	23	0	0	0	17	0	0	TGAGGAATTGAAGATCTCCTCTAAA	CTGGTCTTACAGGCGTGGTT	52	161	1402	1242	TGAGGAATTGAAGATCTCCTCTAAACTTCGAAAATTCTCTTTCAGTGAACTTAAGTCAGCTACAAGGAATTTCAGACCYGAGAGTCTACTTGGTGAGGGTGGTTTCGGCTGKGKTTTCAAAGGKTGGATCAACGAACATGGRACCACGCCTGTAAGACCAG
ESNP0055	A1Contig15715	411	R	74	0	26	0	100	0	0	0	0	0	116	0	TAGAGGTCGATGGGGAGAAA	CGTTATCAATTGGTTTCCCG	55	165	332	496	TAGAGGTCGATGGGGAGAAAGCTGTTGTTCAGGTATTTGAAGGAACATCTGGAATTGACAACAAATACACAACTGTGCARTTTACAGGAGAGGTCCTGAAAACTCCCGTCTCATTGGATATGCTTGGGCGCATATTTAACGGTTCCGGGAAACCAATTGATAACG
ESNP0056	A1Contig15715	828	Y	0	0	0	81	0	0	0	93	0	145	0	0	CTGTTGGAGGATGGAGAGGA	TTAAAGCAATTCGAGGCGTAA	55	187	736	922	CTGTTGGAGGATGGAGAGGATGATAATTTTGCCATAGTGTTTGCTGCCATGGGGGTCAACATGGAGACTGCCCAGTTTTTCAAACGTGATTTYGAGGAAAATGGTTCGATGGAAAGAGTCACCCTTTTTCTGAACTTGGCTAATGATCCTACTATCGAACGTATTATTACGCCTCGAATTGCTTTAA
ESNP0057	A1Contig54114	1067	R	59	0	0	0	48	0	0	0	28	0	50	0	GCAGTAGCTTGTGAAAGGGC	CGAATATGGGCCTTTTCTTG	55	168	992	1159	GCAGTAGCTTGTGAAAGGGCTTTCCTGCTAACTCTGGATGGGTCTTGTCGGACCCCCATTGCTGGATACGCTTCCRAGGACGAAGATGGAAATTGTGTATTTAAAGGTTTGGTGGCCTCCCCAGATGGAACCCGTGTACTTGAAACTTCAAGAAAAGGCCCATATTCG
ESNP0058	A1Contig3395	374	S	0	12	1	0	0	14	0	0	0	4	25	0	ATCTCAACGCCTTCGGAAAC	GGATCCGGACTATCCGTTTT	55	162	445	284	ATCTCAACGCCTTCGGAAACCGCAGCGGAGGCCGGATAATTAAATCCGTACTCAGAATCCAGAGAGAGAAASAGAAAAGCAGCAATGCCAAAGAAAGACAAAGCCATGGCAAGCAAGAGCAAAATGAACCACGTCTGTTGCCAAAACGGATAGTCCGGATCC
ESNP0059	A1Contig32676	503	R	20	0	28	0	30	0	0	0	5	0	43	0	ACAGTTGCCTCCCATTGAAC	TCCAGCTGTCTCAAGATTGG	53	165	417	581	ACAGTTGCCTCCCATTGAACAGGGGAAGTTACCTGACGAGCTAATATTTCCTTAATTGTTTCAGGATCTGCATGTGGTAGTGCATCRACATTGGATATAACAGGTATTCTTGGGACTCTTATTTCTGTTGCTGCCAGAGCAGCTTCCAATCTTGAGACAGCTGGA
ESNP0060	A1Contig33329	725	Y	0	60	0	7	0	47	0	3	0	33	0	45	GCAAAAATTCAGCTTGCACA	AACTGAAGGTTGCGGAGGTA	55	174	644	817	GCAAAAATTCAGCTTGCACAGAAAGAGTCCAATTCGGCAACCCATTCCCAGCAGGGAGAGGAACGAGCATCTCCACCTGCTYCTGAACCTAAGAAGAACGACAATACATCAGATGCCCGTGGCCAACAACTAGCTCTTGCTTTACCCAGTCAAATACCTCCGCAACCTTCAGTT
ESNP0061	A1Contig33505	333	R	4	0	15	0	0	0	12	0	26	0	0	0	TTCCGATCTTCAGAAGGCTG	TGCGTCTAGTGACCTCCTCA	55	182	242	423	TTCCGATCTTCAGAAGGCTGCTGAAGAGATCTCTCGCAATGCTGCAGAGGCTGCCAAGACAGCAGCACAAAGCATTGCAGATATGCAAATTRCAGAGGAAAGCTCTGATTCCTCAAAGGAGGATGAAATAGACACATCGGGTAAAGAAGATGACACTGAAGATGAGGAGGTCACTAGACGCA
ESNP0062	A1Contig33652	390	W	17	0	0	18	0	0	0	31	0	0	0	27	CTTCTGCAGAGCTTCTTGCC	CGAGGGCTTCCAATATCAAA	53	181	294	474	CTTCTGCAGAGCTTCTTGCCATATATCATAAAACTCCGCCATGATTTGGTGAGACTTCTCCCATGAGGAAATGGGTAGATAATCCATCTCCATCACWATTCCCCTCAAACTTTCCGAGTGAACTGGAACAACTTTCCCGACTCTCAACTGGAAGTCTCCAATTTGATATTGGAAGCCCTCG
ESNP0063	A1Contig35575	1164	K	0	0	11	9	0	0	1	25	0	0	0	22	TGCACTTCTCTTCCTTTATCAGC	AGGATCTCGGTTGAGTTGGA	54	182	1067	1248	TGCACTTCTCTTCCTTTATCAGCTGACTTCTCTGGATATATTGGAGCAGAATAGCTGCTTGGTCGAGAGTGTTGTCCAAAAGCATGGGCCTCGGGGGKTTTTCTACGAGTTCTCTCACTTTCTTCCGGATTAGAAAAATGAGGATATGATGAGTCAGCCTCGTCCAACTCAACCGAGATCCT
ESNP0064	A1Contig279	623	W	0	0	0	12	21	0	0	2	0	0	0	17	TCCAGCCATGTTAAGTGCAG	GGCATCCATGTTGTTTTCCT	55	163	530	692	TCCAGCCATGTTAAGTGCAGTGCAAAGTCAGATGGGAGCTGTTGAAACACATTTCGATGAGGCAGAAAACATTTTTGATACAGGAGGGTCCGAWGGGTTGGCAGGAGATTCGGTTGACAGAATTCCCAAGGTAAGAATCACAAAGGAAAACAACATGGATGCC
ESNP0065	A1Contig21074	2102	Y	0	11	0	12	0	0	0	27	0	13	0	8	GGTTCCTCCAAATTGGCTTT	CCGGGCTTTCTTGGACTACT	55	182	2013	2194	GGTTCCTCCAAATTGGCTTTCCATAATGCTATAGTGGTTCGAGGCTGTGCATCCTGAGGACTGACATATATTGCAAGTTCCAACTTCAAYGGCCTTGTGAAATTACGTGAACCACATGGCAATATAACAACCCAAACTTTTCTCGAAAGCAATTGAGGAGCAAGTAGTCCAAGAAAGCCCGG
ESNP0066	A1Contig21074	1017	W	6	0	0	5	21	0	0	0	10	0	0	2	AAGCTGATATCAATGATGGGG	GCTGCTTTATCGAAAGGAGAAA	54	150	942	1091	AAGCTGATATCAATGATGGGGAAAAACCAACAATGGGAACAATGATTTTGTTTTGATTCCATTACTTACCAACATWAACATATGTAGATCCACAATTTTGGTAACCAGATTTGTACTAGCTACTTCTTTTTCTCCTTTCGATAAAGCAGC
ESNP0067	A1Contig21074	1289	R	17	0	12	0	38	0	1	0	8	0	14	0	GCTCCAACAATCAAACAGCA	TGAAGCTTCTTCATCGTGTGT	54	185	1195	1379	GCTCCAACAATCAAACAGCATATAACCGTATCACCTGATCAATTTTGGCACGGCAAACAGGACAACCCCATTTCTTTGCTTTGATACCATTCAARCATGACATGCATCCAGCCATGTGACCACATGGGATACAAGCTCCCTCAACTGGGGCATCTAAACATATTACACACGATGAAGAAGCTTCA
ESNP0068	A1Contig14009	1189	Y	0	0	0	23	0	6	0	7	0	6	0	10	GAGGGTGATTACGTTCGGAG	CTATCCATGCTGTTTGCGTC	55	155	1109	1263	GAGGGTGATTACGTTCGGAGTCCACACCTCTAGGATGATGTATAGCCAAATATAAGCCCAGAAAGACCAAAAGAGCTCGAYAATCCACACTCCTAAATCTGAAATCTTTTTCAGTTCTCCAGCTTTTGGAACTACGACGCAAACAGCATGGATAG
ESNP0069	A1Contig38065	545	R	0	0	9	0	0	0	7	0	30	0	0	0	TTAAAAGCTGCCCCTTTGCT	CTCCTCGCCCTGATATCCAT	55	150	481	630	TTAAAAGCTGCCCCTTTGCTGACCAACCTCCAATTAAATCAATTCCACTCAAGGTTAAGCAGAAGATCAGAGCCGGATGATATACTACTACCTGAAGTCACTCATGTGAATCTTACAAAATTAGAGATAAATGGATATCAGGGCGAGGAG
ESNP0070	A1Contig302	848	M	27	25	0	0	0	56	0	0	0	70	0	0	TTGCAGAAGCTGGTTCATTG	TAACCCTTGGGGTGGTACTG	55	163	761	923	TTGCAGAAGCTGGTTCATTGCTGATGGATCTGGAATCCCCATTGTGCGATCCAACCCTGGGAGACCCAGCCCACCTAAGCCACCAATMCCTGCTGCCCCTCCTGTGGGATTTGACCTTGCAGCTGTGTTTGTTTGGGAACCAGCAGTACCACCCCAAGGGTTA
ESNP0071	A1Contig16192	337	W	16	0	0	5	0	0	0	27	16	0	0	0	CCACTTTGGCTATTCCATGC	CAGCTGCAAATTTGTTGACAT	54	181	239	419	CCACTTTGGCTATTCCATGCAGTTGTTGCTCGCGGAAGATTCTCATTACCTGCTCCCTCAGTTCCACATGATCGCCATTGGGCACCATGCCATGCCGTWGTTGCAACACCTTTGCTGATTGCATTCGAGCTTCTTCTCTGTATATATCTTGAGAGCTTGTATGTCAACAAATTTGCAGCTG
ESNP0072	A1Contig8718	1532	R	19	0	22	0	1	0	36	0	0	0	44	0	AAGTGTCCGTTTCAGTGAGGA	CTCGCAGAGAAGCATCATGT	54	155	1607	1453	AAGTGTCCGTTTCAGTGAGGATATATTGAGTGTGTGGAATCGCAATGCATCTGACAATCAGGCTGTAATGTCTTTRAGAGATGCTATCAAACGACACTTGAAGCTTCCTCACAGCTATGTTATGGAATACAAGCCACATGATGCTTCTCTGCGAG
ESNP0073	A1Contig41352	727	M	18	14	0	0	0	23	0	0	0	36	0	0	TCCTCTTGGTCACTTAATGGAA	CGGGGCAGAAAAGTTAAATG	52	159	647	805	TCCTCTTGGTCACTTAATGGAATTCTTGAATCCAACTTTCCACCACCAATCAAGGTCCCATTTTGAAAATTAAAAGGATGMACTTTCTTCCCAAACTTGTGGTCACGGTCACTCTGCCATGCGATGTTCTTCCTATTAACATTTAACTTTTCTGCCCCG
ESNP0074	A1Contig41583	490	Y	0	13	0	14	0	10	0	0	0	23	0	0	GCCAAAGGGTCATCTAGTTCC	GGGGGCTTATTATGGTTATGG	53	189	392	580	GCCAAAGGGTCATCTAGTTCCTCTCTTTGTTCAACGGGCGGGACAACAACAGCAATATCTTGATTCACTTCTGCCTGCTGAGGGTACTGCGAATAACCYGGATATGTACCATATGCATAAGTTGACTGATCCTGAGTTGTTCCATAAGCATAGGATTCATAACCTTGACCATAACCATAATAAGCCCCC
ESNP0075	A1Contig14933	283	Y	0	8	0	4	0	0	0	7	0	0	0	25	TGAAGAACGGTGGAACACCT	CCTTGCTGATCTTCTAGGCG	56	170	184	353	TGAAGAACGGTGGAACACCTAAGAAGAATGAGATCATATTCACTGCTCCTACTGGGGAAGAGATCTCTACCAGAAAGCAGCTGGAACAGTACCTTAAGTYACATCCTGGAGGGCCTGCAATGTCGGAATTTGATTGGGGAGCAGGTGACACGCCTAGAAGATCAGCAAGG
ESNP0076	A1Contig30	1023	R	19	0	2	0	0	0	24	0	27	0	0	0	GAAGTTTCAGCCCCTGTCTG	CTGCAAGGGGTACCAGAAAA	55	191	923	1113	GAAGTTTCAGCCCCTGTCTGAATTCCACCCTTATATGCTGGTTTTATTTTCTAAAGCAGGACAACCTTCAAGTTATTCTTCTTACTAGAACAGAGATTTCRCAGTCTAGTATAGGTTTTAGTGTATAATATTGATATATAGCTTCTGTTTATCCTGAATACAATAGCAACCTTTTCTGGTACCCCTTGCAG
ESNP0077	A1Contig30	523	Y	0	40	0	3	0	0	0	56	0	52	0	0	GACGCTATTCAAAGGGCTGA	GGCAGCACTTTTCTTTTGCT	55	150	452	601	GACGCTATTCAAAGGGCTGAGGATGCTGAACTTGACCTCGTAATACTGTCTCCGGAAGCTGATCCACCAGTYGTCAGATTAATGGATTACAATAAATTTAAATATGAGCAGCAAAAGAAGAAAAGAGATCAGCAAAAGAAAAGTGCTGCC
ESNP0078	A1Contig30	697	Y	0	5	0	58	0	81	0	0	0	0	0	66	CGCATGGATTTGAAGGAACT	CCAATGTCACTCTGGAAACG	56	191	605	795	CGCATGGATTTGAAGGAACTAAAAATGGGTTACAATATTGACGTGCATGACTATTCTGTGCGCTTGAAAGCTGCTTTGAAGTTTTTGAAGGCYGGCGATAAGGTCAAAGTCGTAGTGCAGTTGAAGGGCCGTGAAAGTGACTTCAGGAATAAAGCTATAGAGCTTATTCGACGTTTCCAGAGTGACATTGG
ESNP0079	A1Contig31840	1318	R	8	0	15	0	8	0	14	0	28	0	0	0	AGATCTCACGGTGGGGAAG	CGATTCTGCCTCAAATCAGC	55	159	1402	1244	AGATCTCACGGTGGGGAAGCCTGAGCTTGTGGAATTCTCCGACACCGAGACGGTGGAGGCGGCGATTAAGGCCATCGGCGAATCGACCGAGGGAGGAATCGCGGTGTGGAAACAGAAGAAGAGATCGGTCATTGAGAATGCTGATTTGAGGCAGAATCG
ESNP0080	A1Contig19761	1381	Y	0	0	0	26	0	0	0	33	0	36	0	0	TTCATGGAATTCGCTGTTGA	CCGTGACATTTTCGATTTCA	55	163	1283	1445	TTCATGGAATTCGCTGTTGAGAGTCCTCATTGGCTATACAAGCAAGGAAGAATTTCTGAAGCTGAGGTTCAATTTGAGAAGGTTTTAGGTGGATGGCAYGTAAACGCTGCAATGGCAGAGTTGATGAAATCAGATAGAGGAGATGAAATCGAAAATGTCACGG
ESNP0081	A1Contig1692	176	W	6	0	0	10	21	0	0	6	0	0	0	23	AAAAATCCAAATATAACATCAAAGTGT	ATTCAGCGGATTGAGACCAC	53	179	92	270	AAAAATCCAAATATAACATCAAAGTGTACTAAACTTCAGTCAGACTACTCAGGCAACTTTAACATAATTTAAAGTATAATATTGWGATTTGAATCTGATGATCAACTCGAAACTGCTTTACAGTAGAATTCCCTCGACACTTACTGCTTTACTTTCAGTGTGGTCTCAATCCGCTGAAT
ESNP0082	A1Contig44298	517	Y	0	9	0	10	0	1	0	15	0	0	0	21	GCTCGCTTTTGGTAGTTTGG	TCCCAGGTCTTGGTAAGAGG	54	185	421	605	GCTCGCTTTTGGTAGTTTGGAAATTAAACTCCTAGCATTTATTTGAGAAGGGAGGGGGGCAGTGAATGCGGAAAAATTGCCTCAGTTCAGATTGTTYCCTGCAACTGGAGAAAACAGACAGCACCATCTTACTATCTTCACGCTGATGAATCTTTCACTCTACCTCCTCTTACCAAGACCTGGGA
ESNP0083	A1Contig11544	983	Y	0	0	0	12	0	1	0	25	0	15	0	2	TGCTTCCCAGAGTTGCTTTT	GGGCTAAAGTTTATGGTGTGGA	55	161	902	1062	TGCTTCCCAGAGTTGCTTTTCTATGCTCAACTTCCTCAGCTCCGTCAGACCTTTTTCAACATCAACAGCATTATGTGATGTYGGTGAATGGCCACTACGGCTTATCCAGAACTGAAGGCGCTCTTCTGCAATATCTTCTTCCACACCATAAACTTTAGCCC
ESNP0084	A1Contig45244	732	M	22	3	0	0	1	31	0	0	0	27	0	0	ACCTTGAAGCATTGGGTCAG	CTTTGGCGTGGTCCTTTTAG	55	151	645	795	ACCTTGAAGCATTGGGTCAGCTATCTGTGAAAACTTCCTCCTATCTTTAAATAAAGGCCTTGCCCAGGCAACAAGAGTGTGATCACCMGCAGTTTTTGTACTTTCAACGGCTTTCCTACCTGTAATGATCTCTAAAAGGACCACGCCAAAG
ESNP0085	A1Contig45770	1150	Y	0	4	0	8	0	0	0	23	0	14	0	0	TGACCTCTGCAGGAGTAAGTG	TCTTGCCCGAAACCTAACTG	53	184	1067	1250	TGACCTCTGCAGGAGTAAGTGTTTTAGTTGGACGTGTTCCCAAACTTGAAACCATATTGCTATCCAACACGCCTACTGACGATYTTGCTATCTCACACCTCAGTGCAATGCCTTCACTGAAAGTAATCAACCTAACTGGTACAAATGTTAAAGGTCAAATTCAGCAGTTAGGTTTCGGGCAAGA
ESNP0086	A1Contig46120	1246	W	36	0	0	0	54	0	0	0	31	0	0	28	TGCTCAACTGTTCTTTCTCAGC	AAGAAAAGCTTGACAAGTGCG	55	177	1146	1322	TGCTCAACTGTTCTTTCTCAGCAAGTAACTCGCTAGTAGTAGCATGAGGTGCTTCCAAAAATTCAAAGAGCTTCGTGACAATGTCTTCCTTCTTAGACGTWGCCCTTGTTAATGGCAAGTCAAACAAATCACAAAATTCCAGCAACTTTTCTTTAACGCACTTGTCAAGCTTTTCTT
ESNP0087	A1Contig46297	157	W	15	0	0	14	21	0	0	24	23	0	0	19	CTTGCGGGATTTTTCTTTGA	CCTCCTGCCATTTGTTGATA	54	176	59	234	CTTGCGGGATTTTTCTTTGAATTGAATCATTCTGTTGATCTAAATGCAGGGCCTGGAGTTACAGAACTGGACAGGAGAGAGGAAAGGTTGCCTTCGGCATTGAGGCAGCTTCCTCTTACTGCTTCACAGGCATTACCAGATGAGCAGTTGAAGATGTATCAACAAATGGCAGGAGG
ESNP0088	A1Contig46298	528	Y	0	11	0	45	0	64	0	0	0	75	0	0	GAAAGCCAGGTGGTTGAGAG	GTTCCAACCAGCAACACCTT	56	179	611	433	GAAAGCCAGGTGGTTGAGAGTTCAAGTGAGGAGCCCAAGAAAGAAGATGTCTTTGCTGTTGTTATGATTGGGGGTCGACAATATATTGTTTTCCCTGGACGATTTCTTTATACTCAAAGGCTAAAAGGAGCAAACGTAAATGATAAAGTCATACTGAACAAGGTGTTGCTGGTTGGAAC
ESNP0089	A1Contig22292	749	Y	0	0	0	8	0	0	0	17	0	26	0	1	ACAGCTCGTGGCGATTTTAC	AAAAGGGATAGAAGCACCCATA	54	189	650	838	ACAGCTCGTGGCGATTTTACCTCTGGCGCTGGTACACACTTTAGGCAACCTTTTTACTAATATGAGTCTTGGGAAAGTTGCAGTATCATTTACCCATACYATCAAAGCCATGGAGCCCTTTTTCTCAGTTGTACTCTCAGCTATGTTTCTTGCAGAGACACCTACTATATGGGTGCTTCTATCCCTTTT
ESNP0090	A1Contig48137	843	M	0	26	0	0	0	12	0	0	13	2	0	0	CTTCATTTCATGGCGGATATG	AACTTCAGGAATAGGACAGTGAGAA	55	150	764	913	CTTCATTTCATGGCGGATATGCTCATGGTTTTTATCAACATTCAGCTCAACAACAGGTTACAAAATCTTTATTGAAGATMTGTTTCTTGTTTCTTGGTCTTCTCATGATCCTTCGACTAATTTCATTCTCACTGTCCTATTCCTGAAGTT
ESNP0091	A1Contig48264	3174	R	35	0	1	0	0	0	35	0	46	0	0	0	GGTGGATTGCCAAATTTCTG	GCCATGCTTTTTCTCTCTCG	55	160	3076	3235	GGTGGATTGCCAAATTTCTGAACCTCTCTACAAAGTTTATCAGCTGAGGCCTTAATTGGCATTCCAGTGCAGTGAAAAGCAAATGGCAATAAGACATTRGCACCTCTTAGCCTATGAAAGGCAGCAGCAAACTCAAGTTTCGAGAGAGAAAAAGCATGGC
ESNP0092	A1Contig35006	1345	Y	0	16	0	2	0	0	0	19	0	24	0	0	CATTGGGACCAGAGTGACAA	CTGGGAACTCCTACCCGTTT	55	167	1429	1263	CATTGGGACCAGAGTGACAAGTTTAACTCAGATTGTATAGAATCTTCAACATCACCATTGGATTCAAAAGGACTCATTCTATAGYGATCAATCCCATTTAGCTTCATCTTGAAATCTGTGTTTCGGAAGTTCATCAGCCATCTCACAAAACGGGTAGGAGTTCCCAG
ESNP0093	A1Contig35006	1191	Y	0	16	0	10	0	0	0	10	0	26	0	0	AAACGGGTAGGAGTTCCCAG	GATGCCTGTTCGAGAGTATCTG	54	164	1282	1119	AAACGGGTAGGAGTTCCCAGAAGTTCTTTTCTTAAAGGGTCTTCCCCCAGAGACTGAATGATGGAAGTTACAGCAGTAACCATTTCTGAATYTGCTGGTTCCACTGTGGAGATATTCTGAGATGGGCACCAGCAACCATCACCAGATACTCTCGAACAGGCATC
ESNP0094	A1Contig16118	942	S	0	4	10	0	0	18	2	0	0	20	0	0	TCTGATCGGTCTTTTCAGCA	TGAAGACACCATGGACAACAA	55	170	857	1026	TCTGATCGGTCTTTTCAGCATCATATGGTTCAATATCACTGGCAGTGATAATTTCATAAGATGCCAAACCATTAGTATCGTCCGCSTCCTCAACAGTGCCAATATCCCAATCAATCTGAGCGCTGTCCAAGGTAATATCCCAATCAATATTGTTGTCCATGGTGTCTTCA
ESNP0095	A1Contig17069	1147	Y	0	7	0	8	0	23	0	0	0	14	0	2	GCAAATAGAGAGAAGTAGACTCGCA	GCAGCAGCAGTTATCACATCA	56	168	1071	1238	GCAAATAGAGAGAAGTAGACTCGCAGAATCCCTGGATGCTGATGTTAAACGATGGTCAAGTGGGAAAGAAGGGAATYTGCGTGCTTTGCTTTCAACATTACAATATATCTTGGGGCCTAATAGCGGCTGGCAGCCCATACCACTAACTGATGTGATAACTGCTGCTGC
ESNP0096	A1Contig49806	2609	K	0	0	2	2	0	0	0	14	0	0	23	0	AAGTTAAGTTAGCAAAAGAAGGTATGG	CAATGGTCAGGCATCAACTG	54	175	2527	2701	AAGTTAAGTTAGCAAAAGAAGGTATGGTACCAGAAAGCTTGTTTCTTTGGAGAGCCAGAGTCTTGAGTTGAGAGAGCTGAGAKATTTCAGATGGGAGAGAGCCGGAGATAGATTTTGTGGAGAGACTTATGGAGGTGACTTTGTTGGAGTTGTCACAGTTGATGCCTGACCATTG
ESNP0097	A1Contig50193	1241	R	9	0	7	0	0	0	13	0	0	0	20	0	TATTTCCAGGGACCACTTCG	AAGCAAAATGCTGAAGCTGA	55	187	1150	1336	TATTTCCAGGGACCACTTCGCCACCTGCTTCAACATTCTTGTTCTTCTTGAACTCCTCAATAGTATATTTCAGCCGATCTCTTTCCTCAGTRACAGAAGAGAGCATCATTTTGATATGTTTGACCTCTGTTTTTGACGCTTCTAGCATCTCTTTTGCCAAAATCGTATCAGCTTCAGCATTTTGCTT
ESNP0098	A1Contig16237	1538	Y	0	12	0	0	0	5	0	2	0	0	0	22	CAAAGCTCTTTTCTGGTCGG	TTCCTAGACTCATCACTTGTTCAAA	57	171	1445	1615	CAAAGCTCTTTTCTGGTCGGATTGAAAAGGTAGTAGTCTGTTCGACAAGTTGGAAATGTTGGTTAAGTGACGCTTGTGAGGAATTGTAATTACYGGCTGGAGATGCAGATGCTTGGTCGCCATTACCGGCACCCAAGTTGTATTTCTTTGAACAAGTGATGAGTCTAGGAA
ESNP0099	A1Contig449	560	R	43	0	0	0	48	0	0	0	23	0	26	0	ATGAAGCTTCTGGCCTTTTG	CGTGGAAAGAATATGAAACAGTCA	55	171	479	649	ATGAAGCTTCTGGCCTTTTGGAGGACTTTCGAATTGCCACTGAAATGGTTCATCCCAATCTGGATTTGGACCAGTTGACACRACCTTGGTCTCCCTGGATGGAGTGTTTCCTAGTGTTAGCTTGCAATACACACTTGGATTTCCAACTGACTGTTTCATATTCTTTCCACG
ESNP0100	A1Contig14823	1026	R	29	0	0	0	3	0	21	0	18	0	0	0	AGGTCAGTTTCCACCGAGAG	AGGAGCACCTCCATAAGCAA	54	163	929	1091	AGGTCAGTTTCCACCGAGAGCGCCACATATGTCACGGACAGCGTGTCCACTGGCTTTAATTTTGTCCCCGACAAGAGAGTTATCAATCCAAATTCACRATGAAGCACGGAAGTTTGCATATCAAACCGGTGTTAAAGTAGTTGTTGCTTATGGAGGTGCTCCT
ESNP0101	A1Contig14823	1217	Y	0	0	0	25	0	18	0	2	0	0	0	32	CATTCTTGTCGCAACTCCTG	CCATTTGCTGCACAATATTCC	53	152	1130	1281	CATTCTTGTCGCAACTCCTGGAAGGTTGGTGGATCTGCTTGAGAGGGCAAGAGTATCATTACAGATGATCAAATATTTAGCTCTTGAYGAAGCAGATCGGATGCTGGACATGGGTTTCGAGCCTCAGATTAGGAATATTGTGCAGCAAATGG
ESNP0102	A1Contig14823	665	Y	0	27	0	0	0	2	0	14	0	17	0	0	AGTGGGAGGGATCGAGAAGT	TCACCCAAGTCAATTTCTGC	54	176	588	763	AGTGGGAGGGATCGAGAAGTTAACCCATTTGGTGATGATGAAGGTGCTGACGTTGAACCTGTAGAGCAGGAGAATACYGGGATTAATTTTGATGCTTATGAAGATATTCCTGTGGAGACGAGCGGGGATAATGTGCCGCCTCCGGTTAATACATTTGCAGAAATTGACTTGGGTGA
ESNP0103	A1Contig14823	788	R	18	0	0	0	5	0	28	0	36	0	0	0	GAGACGAGCGGGGATAATGT	CAGACCCAGTCTGAGCACAA	55	181	702	882	GAGACGAGCGGGGATAATGTGCCGCCTCCGGTTAATACATTTGCAGAAATTGACTTGGGTGATGCCCTCAACAAAAATATTCGGAGRTGCAAGTATGTCAAGCCTACCCCTGTGCAACGGTATGCCATACCGATCTCTCTTGCAAACCGGGATTTAATGGCTTGTGCTCAGACTGGGTCTG
ESNP0104	A1Contig14641	1723	R	55	0	0	0	37	0	1	0	0	0	56	0	CAAAAGCAGGCAACAAATCA	CCCAATTCTTGATCACAAAACA	55	199	1623	1821	CAAAAGCAGGCAACAAATCAACAGCACTGTGAAAATTGTTGAGAACAGGCCAAGAAATCTGTTTGGGAAGAACAGGGAGCACATCTTTAGGCCTAAAAGGRACTTTTAGAGCATACCCATAATCAAGATCGAAACTTAACCCTAACCCTAGAATGAATAACAGTTTAAACAAGTACATGTTTTGTGATCAAGAATTGGG
ESNP0105	A1Contig54971	829	M	5	20	0	0	3	13	0	0	12	13	0	0	TCAAGCAACCCAGATTGTAGAC	ATTCACCTGCATCTGTCGTG	54	168	747	914	TCAAGCAACCCAGATTGTAGACATTTATCCTGTTGTCAGCTCTGTAACGAAAATTCTCGTAGGTAGTCTGATTTGTGCTTATMAGGTACAAATGGAATCCAGTGAGTCCACCAACAAACCAGAGTGCAACAAAGCAATAAAGCATTAGCACGACAGATGCAGGTGAAT
ESNP0106	A1Contig17136	123	S	0	3	14	0	0	0	25	0	0	6	0	0	CAACTTTCTAAAGTAAAGGTGATTAGG	GATCAAATGTGCTTTCGTGC	54	184	28	211	CAACTTTCTAAAGTAAAGGTGATTAGGATGTACACTTATAAGATCTCTGTCAATACAAGACTTGGAAGACTAATAGACTATACACATGAATTGTGSCATGAGGATTTCTTGCATTGCTCATAAGGAGTTCTAGCAAAGTTTCTGGAAACAGTGGTGGTGTTTCGGCACGAAAGCACATTTGATC
ESNP0107	A1Contig17136	226	K	0	0	18	7	0	0	24	0	0	0	0	8	GAGGATTTCTTGCATTGCTCA	AAATTCGATGGAAAGCTCTCTT	54	186	127	312	GAGGATTTCTTGCATTGCTCATAAGGAGTTCTAGCAAAGTTTCTGGAAACAGTGGTGGTGTTTCGGCACGAAAGCACATTTGATCTGAGACACATCTAGKCATTTTCAGAGTGATGTGGTCTGACAATTGGAATCTGGAGCATCGACTATGTTGTAGTACAATGAAGAGAGCTTTCCATCGAATTT
ESNP0108	A1Contig55235	102	Y	0	12	0	10	0	32	0	0	0	6	0	21	CTTGAAGGGAAACAAAAGCG	CCCGCCATCTAAGCTACAAA	55	185	5	189	CTTGAAGGGAAACAAAAGCGGCCTACAAATCGCCCTCACCAGATAAGATGATTTATGTGCACGTGTCCGAAACCGATTGCGGTTCTAACTCTCAGATYAACAAGCTCATGGAACCACATATTATCTACAAAGCAAAGGTTGATATATCAGGAGTTCCTAGGATATTTTGTAGCTTAGATGGCGGG
ESNP0109	A1Contig55235	628	Y	0	4	0	4	0	26	0	0	0	1	0	7	ATGCAGCATTTTATGAGGGT	TCCACTATCTTGCATTCATTTAGC	53	172	557	728	ATGCAGCATTTTATGAGGGTAGAAGCCAAATTTCCTTTACTTTATATAAAAGAGTGTTTTGTTACCTAAATYAGCAATATGGTTGATGAACTAATATCTATGCCCGAGGTGCATTGATTTATCTGATAAATTGAGTATACGATCTTTAGCTAAATGAATGCAAGATAGTGGA
ESNP0110	A1Contig14993	790	R	11	0	16	0	27	0	0	0	0	0	29	0	TTTGTGCAGGACTCAAGCAT	TAATGCCTCTGAACGAGAGC	53	176	693	868	TTTGTGCAGGACTCAAGCATATGCACAATCTTGATCCTCCATATGCACACAATGATGTGAAGCCTGGTAATGTTCTTTTAACACACAGGAAAGGTCARCCACCTCTTGCGATATTGATGGATTTTGGAAGTGCTCGTCCTGCAAGAAAGCAAATTCGCTCTCGTTCAGAGGCATTA
ESNP0111	A1Contig14993	910	Y	0	11	0	16	0	31	0	0	0	0	0	29	CGTCCTGCAAGAAAGCAAAT	TGCAACCCAATGACCAGATA	53	160	827	986	CGTCCTGCAAGAAAGCAAATTCGCTCTCGTTCAGAGGCATTACAGTTACAGGAATGGGCATCTGAGCACTGCTCTGCACCTTAYCGAGCTCCTGAGTTATGGGATTGCCCTAGCTATGCTGATATTGATGAAAGAACTGATATCTGGTCATTGGGTTGCA
ESNP0112	A1Contig19695	621	R	24	0	25	0	0	0	49	0	0	0	58	0	GGCTGTTTCTTTTGCTTTTTG	CGCGAGAAAGTCAGTTTATTCC	56	190	530	719	GGCTGTTTCTTTTGCTTTTTGTTACTTTCTATATAGGTGTGATCACTTGTATTGGGATTGTATGGTTCAACTGTTGCTGCAAAGCTGCAAARTGCAGGTGGATGCACTTGTGAAGATTTCAGATTGACGGAGTGATACTTTTTTCGATTTTAGGAGAAAGTTAGTTGAGGAATAAACTGACTTTCTCGCG
ESNP0113	A1Contig497	871	R	20	0	23	0	0	0	39	0	0	0	49	0	CGTGGTGCACTATATTGTCGAT	CGCCCCTCTTCTTCCAATTA	55	180	774	953	CGTGGTGCACTATATTGTCGATGTTTCTGCATAAGTGACAACAATTATGCGGACTGGCCTTCTCTCCCTCAAATTCCAGCTAGCCTCATTGCAGAAARTGCTGCTCTAGAGGAAGAAATTCTATCAGTACTTGATGTCCCCGCTGGAAAAATGGGATGTGTAATTGGAAGAAGAGGGGCG
ESNP0114	A1Contig56280	1040	R	90	0	16	0	84	0	38	0	118	0	38	0	TGGCAGTGTTTCCTCTCCAT	GTCTCAGCTGCAGTGTCCAA	55	184	955	1138	TGGCAGTGTTTCCTCTCCATAGAGATCCAAAACCTTCTTCCTTGATTGTTCTACTGAAACATTCACCAATACCTTTGTATGGTTCRGAAAGACGACCAGTCTTGAGCATCTCATCTTGGTTCTGAATAAGAAGTTTCACACGCTCAATGGGAGCAGCAGCAGTCTTGGACACTGCAGCTGAGAC
ESNP0115	A1Contig14929	499	M	22	0	0	0	15	0	0	0	0	15	0	0	GCAGTTTGGGCTTGTTGAGT	CCATTTCTCAATGCCTGGAA	52	190	404	593	GCAGTTTGGGCTTGTTGAGTTGACTCGGTTGAACACGGAAGTGGTCCGAGTTGAGCTGAAGGAGGATGAGTGGGTTGTTGAGTCAAGAATGGGCGMGTTGACTCGGGAGGAGGCTTTTGATGCGGTGGTTGTTTGCGTGGGGCATCACACTGAGCCCCGGGTGGCTAATTTTCCAGGCATTGAGAAATGG
ESNP0116	A1Contig15104	2908	K	0	0	11	10	0	0	1	23	0	0	23	0	TGATTACCCAAAGCTTCTGTTG	ATGCATCGAAAACCTGCTCT	54	151	2832	2982	TGATTACCCAAAGCTTCTGTTGTAGTAACAGGAATGGAAGTTATTGTAGCATGAACAGCAAAATTCGAGGCTTCTTKTAATCGTTCACTTGTAGTAACATACTGTTTCTCCGCGCAAGTCCCCTCTAGAGAAGAGCAGGTTTTCGATGCAT
ESNP0117	A1Contig16610	664	R	5	0	1	0	1	0	0	0	0	0	23	0	TCCCGGATTTGGTATTTTGA	GTGTTTGTCAGCCAGGGAGT	54	167	569	735	TCCCGGATTTGGTATTTTGATATCTTCATGTGTCAAAACAAATTCCCCATATGCTGGATCCAAGGTGAAGCCATACACACCGTTTCCTATTGAGARAGTAAAAACCACTGAGCTTGAGTACAAGCAATAGCCAGCTGCCAGTAAGTTACTCCCTGGCTGACAAACAC
ESNP0118	A1Contig57233	1867	Y	0	1	0	10	0	22	0	0	0	4	0	10	GCATCATCTGCTGCTCCATA	TGAAACAGAACCACAACCGA	55	174	1772	1945	GCATCATCTGCTGCTCCATATTATCTGGATGATTACTCCGATGACGGTTATCGCTGGCAAGATGGTGCTATTGTGGCTAATAATCCTACTATCTTYGCATTACGGGAGGCACAACTTCTATGGCCTGATGCAAAGGTTGATTGTTTGGTTTCAATCGGTTGTGGTTCTGTTTCA
ESNP0119	A1Contig57233	3244	M	20	4	0	0	0	19	0	0	16	1	0	0	TGCAAAAGCTGTAATATGCCC	TCCCAGTCACTTGCTGGACT	55	165	3151	3315	TGCAAAAGCTGTAATATGCCCAGCAACGGAACCACACGAGATGCAGATAACATCGTTTCATGGATCAATCGAATTTGGTGCTTTGGAGAATGGMAGGTTTGAGATTGGTGAGGATGAAGTAGAAGATGATGAGACAGAGCCTGCCAGTCCAGCAAGTGACTGGGA
ESNP0120	A1Contig57526	773	Y	0	14	0	0	0	23	0	0	0	4	0	14	TCCTTCTGGATCACTTGCAG	ATTGTTGGGCATAGCAAAGG	54	155	691	845	TCCTTCTGGATCACTTGCAGAAAGTCTTTACCCAAACGATCTTCATTGCCTCGCTCTAGATTGTAGCGGCCAGAAACATTAAYAACTCTGTTGATATCGTGATACTTCGATGCGTAAAGAAGCACCACATCACCCCCTTTGCTATGCCCAACAAT
ESNP0121	A1Contig57591	153	Y	0	8	0	9	0	26	0	1	0	12	0	5	AGCGGCATCATGAACAAAA	TCAATTGGATCTGTTCTCCTTG	54	182	61	242	AGCGGCATCATGAACAAAAAAGTAGTAGAAGAAGAAGATCTTAATCATTCCGCAATTCCAACTTCTCCGCTTTCGAGTATCGATTCAAGATTYAACCAAACTCTTCGAAATGTTCAAGGGTTGCTTAAAGGCCGCAGCTTTCCCGGAAAAGTTTTAATAACAAGGAGAACAGATCCAATTGA
ESNP0122	A1Contig57591	459	R	16	0	12	0	24	0	0	0	8	0	12	0	AAACTTCAACTTCAACTAATGAGGG	ATATGGTGGGACACCACTCC	54	170	383	552	AAACTTCAACTTCAACTAATGAGGGTACAACCAAAGAGGTGCAGAAGTCCACAATGGGTGCCAGAGCTACTGATTCRGCCAGGATAATGAAGTTTAATAAAGAGTTATCTGCACCAGCAGTCATCTTGGATAAGTTGCGGGAGTTGGCGTGGAGTGGTGTCCCACCATAT
ESNP0123	A1Contig15395	152	S	0	5	9	0	0	22	0	0	0	20	0	0	ATCAAAACAGGCCCAATGTC	TGACGATTCTGTCCTCCTCA	54	160	67	226	ATCAAAACAGGCCCAATGTCGTCGTCTTCTTCTTTGGCTCAAACCCTAGGTGACCTAAACACCCAAAACTTCGTGACCCTTTTGASCAAACTGATCGGTGAATCAAAATATGTACAAAACAACCCACCTGAGCTGGTCCCTGAGGAGGACAGAATCGTCA
ESNP0124	A1Contig58408	1210	R	11	0	9	0	0	0	30	0	0	0	16	0	TGCCTTCAGCTTTATTTGGC	CGCAAGTGAAGAGTAACAAGGA	55	177	1124	1300	TGCCTTCAGCTTTATTTGGCTCGAGTTTTATCCCTTTGTCTGGTTTCATCTTCTCTAATAGGACTTGTGATTCTGTCACATTCTCCRAAGCTGACCGTCCATTGCAAATTTTTGATTGCTTAACTTGAGAAGGAGTTGATCGTAACATATTTCCCTCCTTGTTACTCTTCACTTGCG
ESNP0125	A1Contig58408	828	Y	0	24	0	7	0	1	0	22	0	24	0	0	AACCTGCTGGAACGGATATG	CACCCATGCCAAGCTTCTAT	54	154	745	898	AACCTGCTGGAACGGATATGACGTCCACTGTTTTCTTCAGAATCTCCACTGAGCAATTCTTTGCGAGCAAACTTGGGGGACTTYGCTCTTGTTGTTGGTTTCTTCTTCAACTCTGGTTTGGGAGGAGGTTCCTGATAGAAGCTTGGCATGGGTG
ESNP0126	A1Contig15288	2123	R	4	0	12	0	1	0	4	0	4	0	25	0	GGAAGTGATTTCATCTGCCA	AAGGAGAAGGGATTGCCAGT	55	153	2193	2041	GGAAGTGATTTCATCTGCCACCTTAAATTGCCCCACTAAACGTGCAAAAAACAACATTTGTTGTTCAATTRTGAACTTGATGTTTTCAGCCTTACGGAATCCATGYTGCTCTCCTTCGTACTCCACCAAAGCAACTGGCAATCCCTTCTCCTT
ESNP0127	A1Contig58626	236	R	21	0	0	0	0	0	18	0	57	0	0	0	CCGTGCGACACTTGTAAAAT	CTGCAGCGTCTGCCTTACAC	54	175	154	328	CCGTGCGACACTTGTAAAATTAACGCGGCGGTGCTGTTCTGCCGCACGGACTCAACGTACATGTGCATGGACTGCGACTCGARAATTCACGGTAATAATAGTTACGAGCGCGTGTGGATGTGCGAGGTGTGTGAGCACGCGCCGTCTAGTGTCACGTGTAAGGCAGACGCTGCAG
ESNP0128	A1Contig58697	355	M	10	8	0	0	6	3	0	0	1	20	0	0	CTGCTTTGTCAGCAGCTTCA	AGGAGGAAGGCAAGAAGCAC	52	164	285	448	CTGCTTTGTCAGCAGCTTCACGTTTGAGAGCCCTTTTCGCTCGTCGACCCATGGCAGCTGTATCTTTCATMGTCTCTTTGTTCTTAGGCTCACGAGATGATGAACCACCACCTGAATCCTGAACATTTGGTCGAAACACTGGCCGTGCTTCTTGCCTTCCTCCT
ESNP0129	A1Contig59119	1810	Y	0	0	0	9	0	13	0	2	0	0	0	24	GATGAGCTAGATGCTGCTTGG	GATCTCCCCATCGAACATTG	53	151	1727	1877	GATGAGCTAGATGCTGCTTGGTCTCTGTTTACACCATTACTCAAGGAACTAGAAAAGAAGAAGATTGCTCCAGAGCTCTATCCYTATGGTAGTAGAGGACCAGTTGGAGCACATTATCTTGCTGCAAAACACAATGTTCGATGGGGAGATC
ESNP0130	A1Contig15397	1403	R	29	0	0	0	1	0	11	0	0	0	16	0	CAACAAGAGCATCCAGGTGA	CCATCCTTCTTCATAACCACATC	55	161	1323	1483	CAACAAGAGCATCCAGGTGAAGTTTCTGCTGGGCAGTCCATTTCTCGTAGAAATCTTCAAAGTTACTAACACTCTGATTARTAGGCATACTCTGGTAGTGTAAAAGGTTGAGCAAGAGATGACAAGGTACTTAGCTGAGATGTGGTTATGAAGAAGGATGG
ESNP0131	A1Contig59248	222	R	21	0	0	0	17	0	0	0	0	0	26	0	GTGGTGCAATCATGGTGTGT	TGGTTGAATCATCATAGTTGCTTT	55	158	134	291	GTGGTGCAATCATGGTGTGTGATATGGGAACTGGCTTTCAATTTTTATACAAAGATAAGAGTCTAGACGAATTTGACCCCCAAGAATTRTATATTAAACTATTGAATGCCGAAGAGCATGAGGAACTCGACAAAAAAGCAACTATGATGATTCAACCA
ESNP0132	A1Contig59248	480	Y	0	16	0	0	0	32	0	0	0	0	0	15	AAGGACCTTTCTGTTCCTCTGA	ACCATAGAGGCCAAATGCAG	54	150	430	579	AAGGACCTTTCTGTTCCTCTGAAGAGAAGCTTTGTAACATATGATGGCACYAGAAGTTTCTCGATTTTATATGCATTATTCAAAAACGCAGTCGAAGCGCGTGTGAAAGTTAAGATATGCAATGTGGTGTCTGCATTTGGCCTCTATGGT
ESNP0133	A1Contig18110	2199	R	4	0	30	0	0	0	31	0	42	0	0	0	CAGCTTTGGCTGCTTTCATC	CCACCAGTACAGTGAACCAAGA	56	150	2248	2099	CAGCTTTGGCTGCTTTCATCATTCTATCATYCCATTCAAAGTTGTTCCARTAGCTAGTATCACCCCAAGACCAAGCACCAATCCCAAGCTTTGTGACCTTCAAATCAGAATTACCCAACTTGACTTTATCTTGGTTCACTGTACTGGTGG
ESNP0134	A1Contig18110	2053	R	25	0	0	0	30	0	0	0	0	0	30	0	CCTTCAAATCAGAATTACCCAAC	TTGAAAATTTTGTTTCAATGGCTA	53	174	2152	1979	CCTTCAAATCAGAATTACCCAACTTGACTTTATCTTGGTTCACTGTACTGGTGGTAGCAGCGTATTCTTCGGAAGCAACTGCTCTGATTCTTTGGTGAARTTTTCTTTGGCTACTCAAAGCATGAAAGCAAGCACTGCTGCTCATGTACATAGCCATTGAAACAAAATTTTCAA
ESNP0135	A1Contig59454	857	R	11	0	14	0	0	0	31	0	37	0	0	0	CTTCCCCAGCATTGCATATT	AGAGACGTGAAAGCAAGCAA	53	162	779	940	CTTCCCCAGCATTGCATATTCTGGGGCAAGGTATCCAAGAGTACCCTTGACTCTAGTAGTCACATGTGTGGCACCATCRGGTATTAGCTTTGCAAATCCAAAATCAGCAACCTGAGCTTCGAAATCTGAGTTGAGTAAAACATTGCTTGCTTTCACGTCTCT
ESNP0136	A1Contig58962	273	R	15	0	25	0	9	0	23	0	17	0	35	0	GGAGCTCCAAGGTAGTTGTTTC	TGTTTCTGCCAGAGCCTTTC	54	185	183	367	GGAGCTCCAAGGTAGTTGTTTCTGTAATTCCTCCTGCCTCGGGAGCCGTGAGAATGAAACCCAGACTCATTTTGAGGTGTAATAGCAGCARCAGCTCTGGACCTGGTGGCCCTTCTTCTCCTGGTGAAAATGAGAATAAGACTGTTTTAGATGCATTTTTTCTGGGAAAGGCTCTGGCAGAAACA
ESNP0137	A1Contig6524	205	R	26	0	57	0	0	0	104	0	50	0	45	0	GCTCGAGCTGAACTTGCTCT	GACGAAACACTTTCCTTGCC	55	166	128	293	GCTCGAGCTGAACTTGCTCTTGCAGTACTGTATTTGAACAAAGCCGAAGCCAGGGACAAGATATGCAGGGCCATTCARTACGGCTCGAAATTTGTGAGTAATGGTGAGCCTGGCACAGCCCAAAATGTTGACAAATCAACTAGCTTGGCAAGGAAAGTGTTTCGTC
ESNP0138	A1Contig17025	916	R	21	0	0	0	28	0	0	0	0	0	16	0	TGGATGGGAAGAAGGATTCA	CAACTTCGGTTGCCATTCTT	56	170	820	989	TGGATGGGAAGAAGGATTCATATCTTCTAGGTTTACGTCGAACTTGTATAATGTTGATGGAGTGCCTTCGCCTTCTATTGGCAACTCTTGACATGGRCTCCTTTTCTTATGTAATCTCTGATGTAAAAGAAAGAGCCAAGGCTATTGCTGAAGAATGGCAACCGAAGTTG
ESNP0139	A1Contig7023	640	W	38	0	0	10	0	0	0	43	44	0	0	0	TTAATGGGAACGCTCTCTGG	TCATATGATGAACGCCTAGAGACT	56	161	554	714	TTAATGGGAACGCTCTCTGGGTGAGTAGGGAGGGTTGCCAGAGTGTGCAATAAACCAACTCGGTCATCTTCTGCTTCTCCAAGTCCWATAATACCTCCTGAACAGACATTGATCCCAGCTTCCCGAACATGCTTAAGAGTCTCTAGGCGTTCATCATATGA
ESNP0140	A1Contig7023	814	Y	0	17	0	11	0	0	0	37	0	38	0	0	TTGGGGTAATACTCTCTTGAGG	CAAGCAGATCCTTGAATATGTGA	53	159	731	889	TTGGGGTAATACTCTCTTGAGGTATCAAGATTATGGTTGTAAGCTGTAAGCCCTGCCTCTTTCAGCTCTTCAGCTTGCTGCTTYTCAATCATCCCTAGGGTGCAGCAGACCTCCATCCCCATACCTCTTATTTCTTTCACATATTCAAGGATCTGCTTG
ESNP0141	A1Contig683	710	R	12	0	11	0	0	0	16	0	0	0	21	0	ACTGATGTGCCCCGTAAGAT	TCAAGTGAAAGAGGCCATCA	53	167	638	804	ACTGATGTGCCCCGTAAGATGTACCAGCAAAGTACAGAACTCCGTTGCTATCCCCATCACATATGTACTGGARCTCTCTAAAACTAGATCTTCTATGTTGAAACTTCTGATCTTGTCCTGGGCTGACCATCCCAAGTTCTAAGAAGTTGATGGCCTCTTTCACTTGA
ESNP0142	A1Contig22979	1942	Y	0	0	0	20	0	0	0	6	0	8	0	10	ATCCTTGCTTGCGCTTCTAC	CGTATTGACATGCTCCCAAA	55	185	2038	1854	ATCCTTGCTTGCGCTTCTACATAAGACAATGCTGCACATGACTTGATTATACTTTTTGTAAATCTTGTAGAAATAATTTCTGCTTCAGGTGTCATTYCCCAAATAACAGAAAAGGCCAATCTCTCAACATCAGCTCGAAGAGAACAAATATCCTCTGTTAAAGGCTTTGGGAGCATGTCAATACG
ESNP0143	A1Contig14679	476	M	19	24	0	0	0	32	0	0	0	49	0	0	TGTTCTTCTGAGGATTTTTCCC	CATTTAATGCACAATTTGAGGAA	54	177	394	570	TGTTCTTCTGAGGATTTTTCCCATTCTCTACAAGAGGCCCAAAGCGTTTGATGAAAGATCTGTATGCCGGCAATAATACTTCMGCAACTGCAAGCCTCAAAGACTCTCGCAACTCTGTGTCAGGAACTGTCCACTGAGATTGTCTTTGATGAAGTTCCTCAAATTGTGCATTAAATG
ESNP0144	A1Contig8154	1508	R	15	0	0	0	15	0	0	0	3	0	23	0	CATTCGAAAAGGACCCGATA	CATCCCACTGTTTCCCAAAG	55	194	1415	1608	CATTCGAAAAGGACCCGATAATAGATACTTTGCTACCAGGATCTCATGTTATATCTGATTGGGTAACATCTTCCAGTAGAAAGCAGAGAGACARCGCAGATGTAGAACCAGATTTTGGGGCCAGCGTGGATCAGTTTTTTGAATGTTTTGATGAGCTGAGGACATCTCAGTCAGCTTTGGGAAACAGTGGGATG
ESNP0145	A1Contig8208	1514	K	0	0	61	51	0	0	74	8	0	0	1	142	GAGCACCAAAATTGAAGATGG	GCTTGATCACCACACTATTTGC	55	174	1432	1605	GAGCACCAAAATTGAAGATGGTGAATGATGAAGGAAGAGCAATCCAGCTAACTATTCCTACACCAATAGTCATTAGCACAGTKGAGATAATGAGTTGATTCTTCAATGCTGGCTCTATCTCTTTTACAGTCTTAACTTCAAAGAAATCAGTTGCAAATAGTGTGGTGATCAAGC
ESNP0146	A1Contig8265	1241	Y	0	2	0	13	0	28	0	2	0	0	0	22	GGCAAATTTGGCTGATCAAA	AAGCATGCATGGAGAGTCCT	55	181	1151	1331	GGCAAATTTGGCTGATCAAATGTTGATTACCTCAGAAGAGAGCATCAAAACAAGCTCTAAACTGCTTGAAAATGGTAAAGTTGCTATGATYGTAGTCATGGATGACACTGGAAATCTGGCAAGTGAGTTTGACCACGAAATCGTTGAGACTTCAAGTACAGAGGACTCTCCATGCATGCTT
ESNP0147	A1Contig8340	535	R	18	0	6	0	0	0	17	0	0	0	34	0	CTCTTTCTTCCCTCCCTGCT	GGTATGTTGCGGAAAGGTGT	55	169	444	612	CTCTTTCTTCCCTCCCTGCTTTGACCATTGCCAGCCTTTCATCCTTGGTTAGCTTTTTCCGTATGTTGGCCTCAAGTTTCGCAGCATCCACRCGCTTGGAACTCAACTGCTCTGAGGTTGGGATTTTAAATGGCGCTGATTTTCCATCTACACCTTTCCGCAACATACC
ESNP0148	A1Contig8400	795	Y	0	0	0	35	0	0	0	31	0	18	0	17	GTGAGCTCCAGCAGGAGAAG	ATTGATCCCAGCCCCTATTC	56	174	695	868	GTGAGCTCCAGCAGGAGAAGCAGCAGGATATAATGACAGACTCGACCATATCACATTCTCGCCATGTTGATGTGGAAAGAGAACTGGGTCGCTGGGTTCCYGATGAAGATGTTCCAGAATGTCCTGAATTAGACAACATATTTGATGGTCCTTGGAATAGGGGCTGGGATCAAT
ESNP0149	A1Contig8434	1584	S	0	13	4	0	0	20	0	0	0	5	8	0	AGAGGACAAGTGGTTTCCGA	GACGAAGAGAGGAAGCGATG	53	172	1506	1677	AGAGGACAAGTGGTTTCCGAAGCCGGAGAGATAAGCTAGTGTATCGGAGGAGTGTTGATTCTCCATTTGTTTCATCCASAAGAAAACAAATGTTATGTTATGTCACCTTGGTATTACTAGTCTTATTATTACATTGCACCGGTTTGCGTGCTCATCGCTTCCTCTCTTCGTC
ESNP0150	A1Contig8646	524	Y	0	13	0	4	0	25	0	0	0	3	0	9	ATGCTACTGGGCAAGTGGTC	CATAGACATTCACATGCCGC	55	186	428	613	ATGCTACTGGGCAAGTGGTCACTGGTAGTTGGGACAAGAACCTTAAGTGTTGGGACCCTAGAGGAGCTAGTGGCCAGGAACGTACGCTGGTTGGAAYTTACAATCAACTGGAGCGTGTTTATTCTCTCTCTGTTAATGGACATCGTTTAGTAGCGGCAACTGCAGGGCGGCATGTGAATGTCTATG
ESNP0151	A1Contig8646	930	R	10	0	16	0	23	0	0	0	25	0	0	0	AAATGCCATTGCTTTTCACC	CGACGCAATAGCCAAAAGTT	54	175	837	1011	AAATGCCATTGCTTTTCACCCCATCTATGGTACCTTTGCAACTGGAGGTTGTGATGGTTTTGTCAATGTGTGGGATGGAAACAACAAGAAGAGRTTGTATCAGTACCCAAAATACCCTTCAAGCATTGCAGCGTTATCATTTAGTAGAGATGGCAAACTTTTGGCTATTGCGTC
ESNP0152	A1Contig8865	2292	R	15	0	3	0	15	0	11	0	27	0	0	0	TGCTTGGCAGCATAAAAGTG	CCCAGCAAGTTTCTCTTTGC	53	180	2206	2385	TGCTTGGCAGCATAAAAGTGATTCTAGCCATTTTGCAGATAGCAGTCAAAGGCCATCTGATCAGGTCATGTACCAACAGATTCCTCRAGGATCGCGTAGTTATGAATCAGGGTATGCTGAGCAGTTCAGGTATAATGTTTCTAGTGGTGACTTGGACTCAGCAAAGAGAAACTTGCTGGG
ESNP0153	A1Contig8898	878	M	29	0	0	0	3	43	0	0	7	21	0	0	TATAGGGGCTGGGTTCCTTC	AGTTTGACCAACAGTTCCTGC	55	183	789	971	TATAGGGGCTGGGTTCCTTCTGTTATTGGTGTCGTTCCGTATGTGGGCCTCAACTTTGCTGTTTACGAATCTCTAAAGGATTGGTTAATMAAATCTGACCCGCTTGGACTTAATGATGGTTCTGATTTGGGTGTTATCACAAGGCTTGCCTGTGGGGCTGCTGCAGGAACTGTTGGTCAAACT
ESNP0154	A1Contig15226	1425	R	9	0	22	0	0	0	34	0	15	0	21	0	TGAACCCCATCAAGTCGAA	ATGAACTTCCAAAACCCACC	55	175	1327	1501	TGAACCCCATCAAGTCGAAGCTTTAATTCTGCTGATCCACTGTGAGAAATAGATGGCACTGCTGGAGTCTGGTGTATTTCCCTCGTATAAGATGGCTCGGGTACTGGGACAAGCTCAGTTGAGGGCATTATGGTAGCAGGTCTACTTGTGGGCATGGTGGGTTTTGGAAGTTCAT
ESNP0155	A1Contig8947	879	Y	0	14	0	11	0	0	0	21	0	17	0	8	CGTTTTTCAGAGGCCAACTC	TTCGGGTAAGGCAACTGTTC	55	168	798	965	CGTTTTTCAGAGGCCAACTCCCTATACGAAATGGACAAAGCTACCCAGGAAGTCGCAAATGCCATAGTGGAAGCTCAGTCTYTGGCAATGGGAGGAAATGTGAATGGACTATCTCTTGGTCCAGACATACCAACCATCAGTCTCTCAAGAACAGTTGCCTTACCCGAA
ESNP0156	A1Contig9105	1242	Y	0	32	0	7	0	0	0	35	0	26	0	7	CGTTTGAATCTCACGAACCA	ACCCCCAGCTTAGTAGCGAT	55	185	1153	1337	CGTTTGAATCTCACGAACCAAACAGATAGGCTACTGGGTCCTTTCGAAGTTTGGTTATCTCAAAGTGGTCTAAGCAGCGAGCAAGTTGTYATGGTTAACGGCATTCAAACAATGGCGTTACCTCGGTTACAGGCATTTGGGTCTTCAGATTTCCATTTGAACCTGATCGCTACTAAGCTGGGGGT
ESNP0157	A1Contig18052	782	R	7	0	13	0	28	0	0	0	15	0	0	0	CGGCAGGATGGTTGAAGATA	ACCGGATTTTGGCAATTACA	56	168	857	690	CGGCAGGATGGTTGAAGATAACAAGAAATTTTGGGAAGATCAACACAACCTTTTACAGGCTACCTTGTATAGAACRAGTTCCGTGGAATCAAAGATCAGAAACTGCACAAAAGAAGCATTGAGTGACGCTAAAGTCTCCGGAAATTTATGTAATTGCCAAAATCCGGT
ESNP0158	A1Contig9640	595	R	2	0	6	0	0	0	15	0	28	0	0	0	TCTGGTTTTCTTTTTCCAGTTGA	TGGATGGCATCGAAGACTTA	55	166	516	681	TCTGGTTTTCTTTTTCCAGTTGAACATGAACAAAATGTCCATGATAAGTACGCGGATAATTTCAACTTGTCCTCAATCARTTTGTACCAGATTGGATAATTAGTAGCAGCATGCATTTCGTAGCCATTTTGCTTTAGGGAACCTAGTAAGTCTTCGATGCCATCCA
ESNP0159	A1Contig16935	444	K	0	0	32	14	0	0	57	0	0	0	47	11	CCAACCGAGAGGACAATGTT	GCACTTGCTTCAGAGTTCCC	57	176	368	543	CCAACCGAGAGGACAATGTTGGCCAGGTCATGTTTACCATATGACCACTTAACTCCTGCACGACCCAAAGTCACATKCCTTGTYTGTAAAATACCAGCACTAACACGGAACGAACTGGCAGAAGCAGCATTCAGTCGCAGAGTTGCATCCTTGGTTGGGAACTCTGAAGCAAGTGC
ESNP0160	A1Contig9700	736	Y	0	39	0	3	0	1	0	34	0	60	0	0	CCACAGCAATTGACTCATCC	CTGCGAACTCATCACATCGT	55	162	669	830	CCACAGCAATTGACTCATCCACAAAAGGAGTCACCTTAGCGCCAGATCCAGCCTTGACCAGTGCTCTYAACCCAGATTGGAAATCAGATATGTAAAAATCTACTACATGCCTCTCAACTGACCGAAGACCCCAAGTAAATCGACGATGTGATGAGTTCGCAG
ESNP0161	A1Contig20919	894	R	12	0	12	0	4	0	23	0	0	0	27	0	TCCCCAACCTTTATCTTTCG	CCCCTGTGTTCAAAGGAATG	55	187	798	984	TCCCCAACCTTTATCTTTCGTTCTAAACACCTCCAACCGAACTTTTAATCCTGCTTGAGAAACCCGGTTTCGGCAGTTTGGAGGGCATAAACAAGARGAACCACACTCATGTATCAAGGAATTGTAATTTAAAACTACGCCAAGTGAATTGTATGGAAGAAAACCTTCATTCCTTTGAACACAGGGG
ESNP0162	A1Contig10462	499	R	6	0	5	0	11	0	0	0	0	0	24	0	TTGACCATGGGAAATCAACA	TCAATCAAATTCAGACAATATGGC	55	190	399	588	TTGACCATGGGAAATCAACACTAGCAGATAAATTACTCCAAACATCAGGGACTGTTCATACGCGTGACATGAAGGAACAATTTCTTGATAACATGGATCTRGAGAGGGAGAGGGGTATAACCATCAAACTACAGGCTGCTCGAATGCGTTTTCTGTATAATAATGAGCCATATTGTCTGAATTTGATTGA
ESNP0163	A1Contig10113	439	K	0	0	0	16	0	0	13	0	0	0	10	0	TCTAGCAGCCTTCTCTTCCG	TGCGATTAACAGAAATGATTGA	52	152	360	511	TCTAGCAGCCTTCTCTTCCGCCAGCTGCTGCTCAAGCCTTGACCTCTCTTCGACCATCTGCTGCTCAAACCTTGACCTCKCTTCGACCAGCTGCTGCTCAAGCCTACTGATATTCTCTTTAAACTTTAACTCAATCATTTCTGTTAATCGCA
ESNP0164	A1Contig14491	914	R	6	0	1	0	15	0	1	0	0	0	12	0	CAAGTAACAAGTGACATGTATGAGC	CAGGTCGGATCCATCATCTT	56	184	818	1001	CAAGTAACAAGTGACATGTATGAGCTAGAGCTAGCTAAATCTTTGGTTCTCTGCATATGGGAATATGTTAACTAGTTTTGAAGAGATGAGAGCCTTRCATAAATTGGTGATACAGAATTGAGATGTTTGAAATATGAATTTGAGAACATCTAGCGATGAGAATGAAGATGATGGATCCGACCTG
ESNP0165	A1Contig17394	1366	R	11	0	0	0	13	0	0	0	0	0	9	0	CTCAAAACAAGTGTTCATGGAAT	TGATGGAGGTGTAACAGAAACA	54	157	1285	1441	CTCAAAACAAGTGTTCATGGAATTTCCCTACTTGTATGCGAAGTCTGGTGATCTAACAATCAGTGATGTAGAGGAACTGCTAAATAACTATAAGCAACTAGTCTTCAAGTATGTCTGTCTTTCAAAAGGAATGGGTGTTTCTGTTACACCTCCATCA
ESNP0166	A1Contig1877	1076	R	50	0	3	0	3	0	65	0	39	0	0	0	CCTCTGGGGATAGTGTTGTATG	TGCAACCAGCTTTAGTAGTCCT	54	173	976	1148	CCTCTGGGGATAGTGTTGTATGTTTCAAGCTTTTATTCAGACCATTTGTTTTGCTCACATTCGGACTCCGTCTTTACTTAGTATTGCTGCAGTATATGTARAAATTGTTGTACTGGGAAGATTACATCTGTGGATTGAGATCTTTATTTTAAGGACTACTAAAGCTGGTTGCA
ESNP0167	A1Contig21689	438	K	0	0	7	0	0	0	3	0	0	0	1	10	TTTAGTAGAACTTGGACGCACA	CAATTTCAGCTCCTTCACAGG	52	166	366	531	TTTAGTAGAACTTGGACGCACAGAAGTCATAATGAATAACTTNGACCCTATTTGGATTGGAAAAGTTCCTGTKGCGTATCAGTTTGAGATTGTCCAGCCATTAGTCTTCCATGTTTATGATGTAGATACGAAGTANCACAATCTACCTGTGAAGGAGCTGAAATTG
ESNP0168	A1Contig36957	911	R	1	0	101	0	109	0	5	0	0	0	169	0	AAGCTCCCATTTGAAACCCT	TTAGCCCATATGATTACGGC	54	175	817	991	AAGCTCCCATTTGAAACCCTGTAANACCTTCNTTAACCGTATCCATTAGCCCNCCAGTTGACGCAACAATAGGTACAGTTCCATAGCGCATTGCRTGTAATTGGATGAGACCACAGGGTTCAAATCTACTAGGAACAATCATGAAATCAGCGCCNGCCGTAATCATATGGGCTA
ESNP0169	A1Contig38809	418	W	9	0	0	122	129	0	0	0	0	0	0	195	AGGAGAAAGTCTTTGACTGTGG	TACAAAGCGACCATCCATGA	56	183	326	508	AGGAGAAAGTCTTTGACTGTGGTGAAAGCGAGTTCGCGGGTTGATAAATTTTCTAAGAGTGACATCATTGTATCTCCATCTATTTTATCAGCTAATTTTGCAAAGTTGGGAGAGCAGGTAAAAGCAGTGGACGAGGCAGGTTGTGACTGGATACATGTTGATGTCATGGATGGTCGCTTTGTA
ESNP0170	A1Contig4408	3350	Y	0	0	0	30	0	0	0	28	0	25	0	2	TGAGTGACTGCAGCTGATGA	AGGTAGCCTAGTGTTGTTTGTTCT	54	178	3268	3445	TGAGTGACTGCAGCTGATGATGATGAAATGATCAAGGAGATAAACATACTCAAGCACAGCATGTACAAGTATATAAATATGCYATTTTCTTCTTCTTTTTCCTCTGTTTTTGGTGCTTGAACATAACCCTACTAGCTAAACTTGAACAACTACTAGAACAAACAACACTAGGCTACCT
ESNP0171	A1Contig46509	443	R	1	0	43	0	1	0	31	0	26	0	0	0	CCAACATTTTGGGGATCAAT	CCTACTGCAACATTACACAACAA	54	164	367	530	CCAACATTTTGGGGATCAATCTCAATCTTCCTATTTCGCTCAGCTTGGTTCTTAATAACTGCGGCAAGCAAGTCCCRAATGGCTTCGAATGTACCTAAATAGACAAGTGGTTATCTGCTTTCTATGTTTTTCGTTCTTTAATTGTTGTGTAATGTTGCAGTAGGTAGCTTCNCA
ESNP0172	A1Contig7867	1943	K	0	0	0	10	0	0	21	0	0	0	21	0	ACATTACTGCTCGCTTTGGC	TTCCAAGGTTTCTCTTACAGTCA	54	168	1867	2034	ACATTACTGCTCGCTTTGGCCGGGAAGCTTGATCCTGCCCTTGAGTTTTCTGGAAGGGTGACGTACAATGGCCACAGAATGAATGAGTTTGTGCCTCAAAGAACAGCTGCCTATATTAGTCAGTACGATGTTCATATAGGAGAAATGACTGTAAGAGAAACCTTGGAA
ESNP0173	A1Contig8781	1191	R	22	0	0	0	30	0	0	0	0	0	28	0	GCTATGGATGGGAAATTTTCTG	AAATCTGGTAATCACCAACTTATGA	54	168	1113	1280	GCTATGGATGGGAAATTTTCTGTAATATGAGAAAATGATGTTACTGATAACACTTATCTTCGATGATCAAGAGTTGTGACTTAGTTTTCCTGGATCGTTATCGTTTATTGATGTGAATTATGGTCTCATCTTTTTGTCAATTATCATAAGTTGGTGATTACCAGATTT
ESNP0174	A1Contig9108	578	K	0	0	0	93	0	0	11	102	0	0	160	0	GATTGATGATGTGCATGGG	GCATATTTGCAGAAATGGGA	54	175	490	664	GATTGATGATGTGCATGGGAGAAGCAATTAGGACCATTGCCTTCAAAGTAAGAACAGCTTCTTGTGGAGGAACCGCGTGTGTCAACTCTTTTGGAGACGAGCAGCTTGCAGTTGACATGCTTGCTGACAAACTCCTGTTTGAGGCCTTGACGTACTCCCATTTCTGCAAATATGC
ESNP0175	A1Contig10665	2384	Y	0	37	0	0	0	0	0	36	0	54	0	1	AAACTGTGGGCATAGCGATT	CTTTCAGAAGGTGTTGACTGCT	55	173	2299	2471	AAACTGTGGGCATAGCGATTGGAATTCCTCCAATAAGAAGCNCAAGAAGATTGTCAATCCCAGGGCGATACTTTCGGTCTTGGATYGGATATTGCACAATAATCTCTATAACCATCCCCACAGCAATAGAGCATATACAAAAATTACCAATAGCAGTCAACACCTTCTGAAAG
ESNP0176	A1Contig1190	795	R	0	0	8	0	0	0	11	0	6	0	0	0	GGAAGAATCAATTCTGCAACC	CGACGTTTAAAACCAAATGTTTC	54	173	705	877	GGAAGAATCAATTCTGCAACCATATTACTCTTTTGATGACTTGCATGCATATTTTGGGAAGCCAACTGTGCATCAGACTGATTCATGTCGRGTAAAGGGCTTTGATGCTCATCATCAGGCTCAGTTACTGGTAGCACAGGTTGTTGTACTGAAACATTTGGTTTTAAACGTCG
ESNP0177	A1Contig13086	342	M	2	21	0	0	14	0	0	0	0	14	0	0	TCTAGTTTTTGGGGAAGGGG	GAAGTCCAGCTACAATTCCCA	54	170	246	415	TCTAGTTTTTGGGGAAGGGGTTGTAAATGACGCCACATCTGTGGTGCTTTTTAATGCAGTCCAGAGCTTCGACTTATCTCATTTCAGCCCTCTAATMATTCTCCAGTTAATTGGCAATTTTATATATTTATTTATTGCGAGCACTCTACTGGGAATTGTAGCTGGACTTC
ESNP0178	A1Contig14129	142	K	0	0	91	0	0	0	61	0	0	0	1	51	ATGCGCGGATTATTTGAATG	CAAAGTAGGAAGCCTCACAGC	54	169	70	238	ATGCGCGGATTATTTGAATGCAACCAGTAAGCCGCCGGCTTCGTGTTGTGATCCGATCAAGGAAGCTGTTACKAAACAGCTTCCGTGTTTGTGTAATCTTTATAATACTCCTGGCTTGTTGAAGTCTTTTGGGATTAATGTTACTCAAGCTGTGAGGCTTCCTACTTTG
ESNP0179	A1Contig15013	427	R	1	0	8	0	2	0	0	0	13	0	0	0	GAGATTGAAATCCTCACACGC	AAGTGGTTCATTTTCCGCTC	54	159	344	502	GAGATTGAAATCCTCACACGCTTACGCCACCGCAATCTTGTGTTACTGTATGGTTGCACCTCTCACCGCAGTCATGAGCTTCTRCTTGTTTATGAGTATATTCCCAATGGCACGGTGGCTGATCATCTTCATGGCGATAGAGCGGAAAATGAACCACTT
ESNP0180	A1Contig15818	213	R	112	0	0	0	3	0	89	0	90	0	0	0	CACCAAACAACAGCATGAGG	TGAACTTCGTTCTCAAAGAGTTG	54	172	141	312	CACCAAACAACAGCATGAGGACAGGATTCATACACACACTCACAAGTACACAAACACATTACTCCATATGCCRCCAGGAAACTAATGTAATCCATGGCTAAAGTATGATCAACACAACANAACAGAAATGAAAGTTACTTCAAAGTTTACAACTCTTTGAGAACGAAGTTCA
ESNP0181	A1Contig16941	1036	R	62	0	1	0	56	0	0	0	1	0	134	0	TTCGATAAGAATTTAGATGCAATTTT	TCAAACCATTATCCATCATAATAACC	55	190	938	1127	TTCGATAAGAATTTAGATGCAATTTTTATTAATCATAATCGGTTTAAGTTCTCNATTCCGGAGAATTTTGGGAATTCTCCGGTGTCGGTTGTTGTGTTRGCTGGAAATGATTTTAAGGGCTGTCTTCCTGCGAGTATTGGTAATATGNCGAAAACNCTTAATGAGGTTATTATGATGGATAATGGTTTGA
ESNP0182	A1Contig16970	1766	Y	0	6	0	1	0	0	0	5	0	0	0	18	TGACATACAAATTTCAGGGCAA	TGCTCCTGCTAGAAGCCATA	54	151	1691	1841	TGACATACAAATTTCAGGGCAAACCATTGNTTTCAAGTGTCCATATGTTCCTTTCTTACCGGTTGTCTGCATTCTYATAAACACATACCTACTGATAAATCTGGGGGCTAGCACATGGACTCGCGTTAGTGTATGGCTTCTAGCAGGAGCA
ESNP0183	A1Contig16991	468	M	1	7	0	0	0	3	0	0	10	0	0	0	GCAGCTTTAATTTCTTCGTCG	TCGCACAATTCATAAACCGA	55	172	370	541	GCAGCTTTAATTTCTTCGTCGGTCTTATTGTTCAAGAACAATTGGGTGATATCAATTTGGCCCATATCAATAGTATACAAAGCTTGTGAAAAATATTTMGCCTTAGGCATGAACTTCTTGAAAACTCCTCCTCGTTGCCTGATAGTCTGAGATCGGTTTATGAATTGTGCGA
ESNP0184	A1Contig17870	1033	W	40	0	0	1	0	0	0	42	7	0	0	40	AAGCACAAGCTCAGCATCAA	TCCCCTTAAAACCCTAAAAACTC	55	181	935	1115	AAGCACAAGCTCAGCATCAAGATGCTCTGGAATTTCATCATCACCAAGCTTCACTTTCTTGCCCTTGTCAGCCACCATTTTGATTGAATTGAGCTTGATTTCAGTGATGCTAAGTGGGTTTTCAAGGAAAAGAGATGTGGGGTGGATATAAAGATGAAGAGTTTTTAGGGTTTTAAGGGGA
ESNP0185	A1Contig18196	460	R	70	0	0	0	56	0	0	0	0	0	39	0	CTCGAACACCTTCAGCAAAA	TTTTTCCCTTTGCCTCACAC	55	158	387	544	CTCGAACACCTTCAGCAAAATCACTACGAAGGGAAGACCTNAATGCTATGCGATATTCGGTTTTCATTACACCRATTAGATTGCACAAATCACTTTCTTTCTTTCGATATGCAGATGCAACGTTTGAGAAATGCTTCTGTGTGAGGCAAAGGGAAAAA
ESNP0186	A1Contig1877	599	Y	0	8	0	110	0	108	0	4	0	1	0	138	TGTGAATTCTCCAAGCAGGA	TGACCCTTTTCTTTAGCCCA	55	167	504	670	TGTGAATTCTCCAAGCAGGAGTTTGTTGGCGGATTGCAATCTCTTGGAATAGATTCACTGGAGAAGTTCCGTGAGCGATTGCCATTTATGAGGTCYGAGCTTAAAGACGAACAAAAGTTTCGTGAGATCTATATTTTTGCTTTTGGCTGGGCTAAAGAAAAGGGTCA
ESNP0187	A1Contig18969	154	R	10	0	0	0	15	0	0	0	0	0	16	0	GTTGCCAAGAAGTCCTGGAT	TGAGTACTTGGTGAGTGGTTGC	55	169	83	251	GTTGCCAAGAAGTCCTGGATCTTCCCAAATGGTATCTCATTGCTCTGTGATCCAAATGGATTCTTCTGCTARTAGTCTTAACTCTTCCAAAACATCTTTACCTCCCAGATATTCCTGTTGGTCTGGGAAACAATCTATATCTCTTAAGCAACCACTCACCAAGTACTCA
ESNP0188	A1Contig23610	1506	Y	0	0	0	13	0	16	0	1	0	1	0	17	TCCGAGATTCCCAGTGAAAG	AGGTTTATTCTGCTGCAGGG	56	186	1411	1596	TCCGAGATTCCCAGTGAAAGCTCTGATGAAAACGAGAGGTGTGTGGCGAGACCTTGTCATCCTTCTTCTAGCTCTCAGGACTTGTACGAAGGGAAYGGTGGTCCACTAAAGCGTGTGAAAATAGATGAAGAAGAGTCAAGATGGGTCTAGTTAAACAGCTGGACATCCCTGCAGCAGAATAAACCT
ESNP0189	A1Contig25292	1147	S	0	7	1	0	0	5	0	0	0	0	12	0	TGCAACTTATGGTCTTTGGC	TTAAGGGAATTGGTTGCTCG	55	155	1067	1221	TGCAACTTATGGTCTTTGGCTTCTCTTCTCTTTCTGCCCTCGGCCAGTGCTTCCTCCCTGTTAGCTGCAGCAAGTGCTTGSCGCTCTTCAATGTATTCATCTAACTTCTCTCTATAAAGCTCTGTTGCAAGGACTCGAGCAACCAATTCCCTTAA
ESNP0190	A1Contig32102	693	K	0	0	0	13	0	0	0	7	0	0	8	1	ATCGTCCTGGCTATGGAGAG	GCTCCTGCTAACCTGTGAGG	53	184	599	782	ATCGTCCTGGCTATGGAGAGAGTGATCCTAATCCAAATCAAACAGTGAAGAGTGTATCTTTGGATATAGAAGAGCTTGCTGATCAGTTAGGTCTKGGATTGAAATTTTATGTGATTGGATTTTCAATGGGNGGAGAACTTGTTTGGTCTTGCCTCAAGTATATCCCTCACAGGTTAGCAGGAGC
ESNP0191	A1Contig32460	506	Y	0	0	0	44	0	0	0	35	0	40	0	0	GACTGGAAGATAAAGATTTGCTCA	AAGCCGAGGAGAATTCCAAG	55	159	418	576	GACTGGAAGATAAAGATTTGCTCAAAGGGACTCCTTGGTCAAACCTGGCTTTCAGTGACTTCACATCTTGGCATATAACTGATATCTCTCCTTGTAGCATATCGACTAATTGCCCTCGATCAATGAGGAACTCTCTCAACTTGGAATTCTCCTCGGCTT
ESNP0192	A1Contig3272	1815	Y	0	14	0	0	0	12	0	0	0	0	0	6	GCAATTGCACAGTTCCGTTT	TGACCAGAAAATCCAGTGTGA	55	158	1738	1895	GCAATTGCACAGTTCCGTTTTCTTACAGATCTACTTCTTGTTCATGGGCGATGGTCATATCTTAGAATATGCAAGGTYGTGTCATACTTCTTTTACAAGAATCTCACATTTACGCTGACNCAATTTTATTTCACATTTCACACTGGATTTTCTGGTCA
ESNP0193	A1Contig38379	384	Y	0	2	0	12	0	5	0	0	0	3	0	0	TGTTCAGGATGAGCTTCCAA	ACTGCACTTACCTAGCCCGA	54	167	302	468	TGTTCAGGATGAGCTTCCAATTTCCTACACCATACTTCCTGACTCCTGTCCTCAAAGTGTCCTCCTCCACGTTACTCCAAAGYCTACGCCTTCTCCTTAAAGGTTTTGGACTTTCATATTTTTTCAGAGGAGAGACTACCCTCTCCTTCGGGCTAGGTAAGTGCAGT
ESNP0194	A1Contig39154	2382	R	0	0	69	0	0	0	76	0	101	0	0	0	TGCACAGATTTATCTATCGCAAG	AAACCGGTGACACTTGTCGT	55	184	2299	2482	TGCACAGATTTATCTATCGCAAGATATTCTGGAGCACGTCCTCCTGGTATCACTATTCCATCATACTTGCTGGCTTCAATCTCGTCAAAATTTGCATTTAAAACAAAGTTGTGGCCTCTTGACTCAGAGTAGTTCTGATACTCAGAATTTTGATGAATAGCGGTACGACAAGTGTCACCGGTTT
ESNP0195	A1Contig43227	1743	Y	0	8	0	0	0	0	0	9	0	13	0	0	CTTTTCGCTGCAGTAAACCA	TCTCCTCGGATTTAAGCTTCC	53	150	1670	1819	CTTTTCGCTGCAGTAAACCAAATTGTTTTGGTGTAGTCCTTGATAGAAGTCTCTTTCATGACAAACAAATGGTYAGTCAATGCCCAGATATCCACACAACTTGCAGTTCCGACCCTCATATGCAGATTAGGAAGCTTAAATCCGAGGAGA
ESNP0196	A1Contig47658	282	W	10	0	0	0	6	0	0	0	0	0	0	8	GGATGCCGATGGTAAAAAGT	GGCTTGTAACAGCTGAACCAT	54	176	204	379	GGATGCCGATGGTAAAAAGTACGACAAAGTTTCTCGCATCGAAGCTCGAAGTGAGCAATTGAAAATGCAGCTGCATCTWGATGTGCACTCAGAACTTTGTCCTGTTCGTGTCGGGGATAAGTTTAGGATCGTGTTGGCTGATACTCTGAATGAAGATGGTTCAGCTGTTACAAGCC
ESNP0197	A1Contig48163	360	Y	0	2	0	12	0	0	0	6	0	9	0	0	CGCTGACAGAGTGAGGTAGG	CCTTATCATTTGGTCCAGCC	55	156	290	445	CGCTGACAGAGTGAGGTAGGAACGACCCGAGAAAGCTATTTGATCTTCTGCTTCTTTGATTTATAGCTAAYCCAAGCGAGAAAACATGCAGGGAACCTGAAGAACTCGTGGCTGCAAGTATGTCTGGAAGTTCCGTGGCTGGACCAAATGATAAGG
ESNP0198	A1Contig48292	584	Y	0	15	0	0	0	5	0	0	0	1	0	7	TTCATCAGGAGATTGAGGCA	TCCAGTTCACATCAAAGGCA	53	172	509	680	TTCATCAGGAGATTGAGGCATTTCGTGCAAGAGTTTGTCCAATAGCTTGACCGGAGCTTCAAGATCATAACTGTTYCCATACTCTGAACGAAGATAGGGTACTGATACAGTTGTAAATACAAATCCTGCAATAATGTAATATGACGGGGGTCTGCCTTTGATGTGAACTGGA
ESNP0199	A1Contig51451	329	R	0	0	33	0	0	0	30	0	17	0	0	0	TTCTTAAATCGGGGAGACTCTG	TTCTCCTTTTTGGATTGCTTG	55	150	251	400	TTCTTAAATCGGGGAGACTCTGTTTTTACAACAATTTAGTAAAACAAAAAAATCGAATCAATACTTAACTTCATCATCRTGACAAGGCGTGATAGATGAACGGCAGGGGAAAGCAATCTTTTAGGGATTCAAGCAATCCAAAAAGGAGAA
ESNP0200	A1Contig56809	561	S	0	10	1	0	0	0	12	0	0	0	11	0	ATTGGTGGGATGATGTGGAT	CAAGAAACTTGTTTCCAATGTCA	55	168	472	639	ATTGGTGGGATGATGTGGATTGGTGTAAAGGATGGAAGGTATTTTGTCCGACATGTCTGCCAAGATTCAGATGAGCTGAAGAAGTATGGSTGGACATCTCATAATGGGCGGGATTATGGGCATCAAGTTATTATTGACCAAGAAATGACATTGGAAACAAGTTTCTTG
ESNP0201	A1Contig57704	536	R	0	0	20	0	0	0	8	0	11	0	0	0	CTCTTTTGAAGCTTCTCGGG	CGAACAATGACAGAGGTTGC	56	164	459	622	CTCTTTTGAAGCTTCTCGGGCAAAGATTTTTTAACCAAGTCAAAAACACAAAAGTTCACAGCAATATACGGAGCTATRCTAATAAGAGAAGGACCAAGACCCTTGTAGAAGGATGCAAATCCTTCTTCTCTTAGCATGTTTACAGCAACCTCTGTCATTGTTCG
ESNP0202	A1Contig59024	1233	Y	0	0	0	40	0	0	0	24	0	34	0	4	TCAGGTATCTCTGTGGGATGG	TTTGCCAGTCTTAGGCATGA	56	160	1158	1317	TCAGGTATCTCTGTGGGATGGTATTATACCTTCAAAAGAGCATGCGGATTTCTGGATTCATACCACAAACAAGTAYCGGTTCATTGATCAAGGAAGCAACCTTCGTGGAAGAAATTTTAACTTGACGCTGCATTGGCATGTCATGCCTAAGACTGGCAAAATGTTTGCN
ESNP0203	A1Contig6023	504	W	19	0	0	0	0	0	0	25	1	0	0	26	CAACCAAATAACCTCAGGCG	CAGCCAAGAAAGAATCAGCA	52	160	416	575	CAACCAAATAACCTCAGGCGGTTCTTTTTCACTTTGCAACTGCGAAGCCTTCACATCGCTTCAGGTTTGTGTTTTGCGGAAAGTACGTTCTCGAGGTTCGGCTGATTTCGAGAGGAAGAGAATACGATAATGGCAACTGTTGCTGATTCTTTCTTGGCTG
ESNP0204	A1Contig6871	309	W	5	0	0	46	19	0	0	1	5	0	0	50	GTAAGAAAATGGGTGGTGGG	GGGGGAAATCAATGGAGAGA	54	165	239	403	GTAAGAAAATGGGTGGTGGGTCAGTGAAAGATTTGGTGTCAAAGGCAGAGCTTGATGAGAAAGTGAAGATTGGTGAACCTGTGATTATTCACTTCTGGGCTTCTTGGTGTGATGCTTCTAAGCAGATGGACCAAGTCTTTTCTCATCTCTCCATTGATTTCCCCC
ESNP0205	A1Contig7283	2245	Y	0	30	0	4	0	0	0	30	0	51	0	1	CCGCCTTTCACATACTCCAT	GAACGAGAATGTCGCGATTA	56	183	2153	2335	CCGCCTTTCACATACTCCATCACGAAAAAAATCTTCGATTTCGTCGCCATCACTTCGAANAGCTGCACGATATTCGGATGCCTCACTCTCCGYAAAATCGAGATCTCGCGCTTGATATGATGAATCAGGCCGCCTTTGAGAATCTGCTCCTTGTCGATCACTTTAATCGCGACATTCTCGTTC
ESNP0206	A1Contig7835	102	W	12	0	0	0	0	0	0	8	0	0	0	3	GTGGGAGAGATTGGGAGAGA	GAGGAGCTATAGGTAGGAAATCTTTG	55	152	28	179	GTGGGAGAGATTGGGAGAGATTTCGAGGGAGAGAGATATAAATTTTTAGCAACAAGGAGAGGCCAGGATTTGTCWCAAATCTATCAGAAGGTTAACCCCCCAAAACCCTTATCCTATCTTCTTCTACAAAGATTTCCTACCTATAGCTCCTCTCTTTTCNTCACTCA
ESNP0207	A1Contig7848	794	Y	0	0	0	76	0	0	0	73	0	92	0	13	CACCACAGTTCTGTGCCAAC	AGAACCCCAAACTTGTTCCA	55	162	719	880	CACCACAGTTCTGTGCCAACGTACGAGGAATAGCTTCAAATGCTACTGCAGCAGCTTCATATGGCCATTTCTCAAYGCCTTCAACAGATGAACTCTTCTGCTTCAANGTAGCAGATACAGTTAATTCTGTTGCACCACCTCCTGGAACAAGTTTGGGGTTCT
ESNP0208	A1Contig849	727	W	0	0	0	9	0	0	0	13	21	0	0	0	CCGAGGATGTTGTTGCTTTT	TCGCAGCTATGTTACATGACAA	54	162	644	805	CCGAGGATGTTGTTGCTTTTGACGATGATTCCATCAATTTATCCTTCCTATCTTTCACTTTCTTCCCAAAATTATGGTCTTCCWGTTTCCTTCGCTTTCTCGTCATCCATCTACACCTCAGAGCAACGTCGCGCACAGTTTTGTCATGTAACATAGCTGCGA
ESNP0209	A1Contig9016	1033	R	55	0	7	0	63	0	0	0	0	0	63	0	TCCATTGCTTAAGAGATTGCAT	CCACAACAATTGCAAAGACG	55	184	938	1121	TCCATTGCTTAAGAGATTGCATTAATGTAATTTNGCTTCCATGTTGAATGATTATTAGATCTTTGATGTAACTGAGTTGCTATGCACTAGTTCTARACAATGTAACATTGAATCTTTATGCCCCTGCNGCGTGCAACTTGAATTAGTATCNATCTTATTCGNCACGTCTTTGCA
ESNP0210	A1Contig9698	972	M	56	0	0	0	38	0	0	0	0	63	0	0	ATCAGAGTACGGGGTGATGC	GGAACCAAACTGTCATATGGG	54	152	894	1045	ATCAGAGTACGGGGTGATGCATGCTTCCATTGATACACCCCAAGTTGCATCAGGATCTTCATCAGATTTGCAAAGAGGMGGCTGGGTACCAGGCTCTCTTTCCATGTAACAGTCGTTATTTAAAGGCTTAACCCATATGACAGTTTGGTTCC
ESNP0211	A1Contig9907	986	R	9	0	0	0	0	0	11	0	7	0	0	0	CAGCAACAAGGCACAGGATA	TGTCTGGTTTTTGATTCTTTGG	56	177	907	1083	CAGCAACAAGGCACAGGATATCAAAGTCTTGCTGGAACCCATGGCCTGAAGACGAAGGTGGCCGACAAATTCAGGCCACRGAGCAAGGACTCTGAGATATGGATTATAATTGCACACGAGTTTGTTTGACAATCAAGTTGGTTTATATAGAAAAACCAAAGAATCAAAAACCAGACA
ESNP0212	A1Contig10612	219	R	8	0	1	0	0	0	13	0	6	0	0	0	AGTAAAGGTTCCTGCTCCCC	AACGGCTCAGCCACATTATT	56	183	136	318	AGTAAAGGTTCCTGCTCCCCCACAGCCTACTGTAAGGCGATCGGGGAACTACAAACCTTGCCTGTGGGACAACAATTTCTTCCRGTCTATGAAAACTGAATACACTGGTGAAGCAATTGATGCACGAGCTTCTGAGTTGAAAGAAGAGGTGAGAATGATATTCAATAATGTGGCTGAGCCGTT
ESNP0213	A1Contig11011	1326	W	38	0	0	0	1	0	0	38	31	0	0	0	CGGGAAGCCAATCATCAGTA	TGCAGTTGAATCTCATTCGG	55	170	1247	1416	CGGGAAGCCAATCATCAGTATTGTTATCAAGTGCTCCCTGAGACGCATCAACTCCGGCAGCCACCATCTTCCCTTCTATATTAACCTCTTTTTTTTTGGGAAAATACTTCCTCGGTTTCGTATAACCACCATCAAAGCCCTCTTTGTTTTCCGAATGAGATTCAACTGCA
ESNP0214	A1Contig13159	134	Y	0	25	0	1	0	43	0	1	0	0	0	44	CCCATCCACAGGAAAAGAAA	TGATCGGAGAGGAGAGGAAA	56	174	59	232	CCCATCCACAGGAAAAGAAAGGAGAAGCCAATACTGACNCTTATTCATTCATACACAATGGCTGCTCGTCTCTCTYTCACTTCATCTCCCTCTTCGGTGACGGCCGCTAACACTCGCCTGGACTCGCCCCCAANCACCACCTCCAGACTTTCTTTTTCCTCTCCTCTCCGATCA
ESNP0215	A1Contig13693	1326	R	0	0	18	0	0	0	13	0	18	0	1	0	TTATGAAGCCCCAAAGCAAC	AGGCCTGTGAAGAATGTGGT	56	158	1245	1402	TTATGAAGCCCCAAAGCAACCGCATCCACCGGCTTATTAAACACCCAACCATGCTTATGTTTCATCAATTTCGACAAAATCRCTCCACATTTCCTCCTCATCACCGCCTCAACCTTNCTCNTAGCCGTCGAATCAAACACCACATTCTTCACAGGCCT
ESNP0216	A1Contig13938	121	Y	0	2	0	0	0	3	0	22	0	1	0	9	GCAGGAACAGTTACCCCAAA	TCGAGGGGTCTTCACAAAAG	56	165	44	208	GCAGGAACAGTTACCCCAAAAGCAGCTAAATCTAACCTCCGGATTTTATTAAATCATTCGTTGAGGACCGGAGTTAAYAAGGGCTTATCTGAGAAAAATGCTTCTAGGTTCTCTGAAATGAGTTCGTAGGAATTCCATAAAGATTCTTTTGTGAAGACCCCTCGA
ESNP0217	A1Contig14918	711	K	0	0	9	1	0	0	0	11	0	0	0	17	CTCTAGGCCTCGCTGCTG	GCACCTTCATTTCGCAATCT	54	154	641	794	CTCTAGGCCTCGCTGCTGGTTTTGATAAAAATGCTGAGGCAGTTGAAGGCTTACTAGCAGTAGGTTTTGGTTTTGTAGAGGTTGGCTCAGTTACACCTGTTCCACAAGAGGGTAACCCAAAACCTCGTATATTCAGATTGCGAAATGAAGGTGC
ESNP0218	A1Contig15015	1801	Y	0	6	0	46	0	43	0	0	0	0	0	60	TTTGAGCCTTTTTGTTCGAGA	GACTTGCACGCAACCTACAA	56	182	1710	1891	TTTGAGCCTTTTTGTTCGAGAAANNTGGCAGACAAGAGGGATTTGGCTGGGAGATTGAAGAGGAAGATGGGGTTGAGAAGAGTGATGATATYGACAATGGTGATGATGCCATGAATGAGTTGAGANTCTGTATAGCTCAGGGTAGCTGTGTATACATATCGATTGTAGGTTGCGTGCAAGTC
ESNP0219	A1Contig15177	1625	Y	0	0	0	18	0	0	0	19	0	39	0	0	CCGAAAGGGGATGCTATTTT	TAAGCTTGGAGTCTGGAGCC	56	157	1542	1698	CCGAAAGGGGATGCTATTTTCATGAAGTGGATATGTCACGATTGGAGCGATGCACATTGTCTGGCGTTCTTAAAGAACTGCTAYAAGGCACTTCCAAGTAATGGAAAGGTGATACTAGCNGAATGCGTTCTTCCAGAGGCTCCAGACTCCAAGCTTA
ESNP0220	A1Contig15303	932	R	47	0	3	0	4	0	44	0	44	0	0	0	CCATCAGCACGAAGATACGA	AAACAAACAGAGGGTGCAGTG	56	184	846	1029	CCATCAGCACGAAGATACGATGCTGTAGTGCATTGCACNNCAGGCATCAGCTGGTCGACGTTTGAAAACGTGTTAACATCTAATGGRATCGTCGTAGACATCACCCCTAGCCCCAAGTCCATAACAACCTCTGTGGTGAAGANGCTCTCGTGCTCTAAAAANACACTGCACCCTCTGTTTG
ESNP0221	A1Contig15834	829	R	12	0	0	0	4	0	0	0	3	0	18	0	TGGATATTCACCATTGGGGT	TCTCGTTGACGCTCTTAGGAA	56	170	759	928	TGGATATTCACCATTGGGGTCCTCGGGTAGCTCGTTTGTCAAAACTCAAGTCCTCAAGAGTCCTGTTGTCRATATGGTTGCAGAGAAGCTCGGTAAGTCTCCTGCACAAGTTGCACTCTGCTGGGGATTGCAAAAGGGTAACAGTGTTCTTCCTAAGAGCGTCAACGAGA
ESNP0222	A1Contig16415	786	R	0	0	8	0	0	0	3	0	12	0	2	0	GACCATTGATGCTTGTGTGG	TGGTTAACAATCCATAGACCCC	56	170	704	873	GACCATTGATGCTTGTGTGGCTCAGAAAAGTGGCAGNCATCCTTCGTTTGCTGCTGACATGCAAAGCTTATGCTCCCTGAGTRCTTCAATTGGAGCTTTAGTAGGATTCTCTATAAGCGGGATATTTGTTCACTTAATTGGGCCAAGGGGGGTCTATGGATTGTTAACCA
ESNP0223	A1Contig17798	941	W	0	0	0	25	0	0	0	13	21	0	0	0	CCTTTATCGTGGCGTAAGGA	ACCCACCCCAGCAATATGTA	56	174	862	1035	CCTTTATCGTGGCGTAAGGATCATCCCTATGTTTTGGTAGATCGATTTGAAGATGTCACACCTCCAGAAAAAGTGGAACWTGATAAGAAGTGCGACAGAAATGTCACCTTGTATGGTTACCTGCGNGGCTGTAATTTNAAAAAAGAAACNAAGGTACATATTGCTGGGGTGGGT
ESNP0224	A1Contig21080	347	Y	0	59	0	0	0	75	0	0	0	0	0	74	ATGTCGAAGCGAGGGAGAG	ACACAAGCTGAAGGCAACCT	57	170	261	430	ATGTCGAAGCGAGGGAGAGGAGGGTCGGCAGGTAACAAGTTTAGGATGTCACTGGGTCTACCGGTGGCAGCTACGGTGAATTGTGCCGATAATACGGGTGCCAAGAATCTGTACATCATTTCGGTTAAGGGAATTAAAGGAAGGTTGAATAGGTTGCCTTCAGCTTGTGT
ESNP0225	A1Contig2228	1915	R	1	0	13	0	11	0	0	0	0	0	7	0	TTGCAAGGACATGTGGGTTA	TGGAACAGTGGAATGCTTCTC	53	174	1842	2015	TTGCAAGGACATGTGGGTTAATAGTTTCTAGATTCAAAAGACCAAGAGAAGAGAGATCTGCTTTCAGCTGCCCRATGTCAAGACTCTTTAATGCCACATAATGTATTAAGTTTGCTGCACTCACTAAATAGGTTCTATGACACAGTTTAAGTCGAGAAGCATTCCACTGTTCCA
ESNP0226	A1Contig2332	1074	R	65	0	6	0	2	0	68	0	0	0	54	0	GGGTGCATACCTTTGGAAGA	AGCAACGAGAACAATGAGCC	55	179	978	1156	GGGTGCATACCTTTGGAAGAGAAAGGTTATAGCAATGTCATTTGCACCAAGAGATTCTCACGAGGCACAGGTTCAGTTTGCTCTTGAGAGAGGAGTRCCAGCTGTTATTGGTGTTCTTGGAACCATAAAAATGCCATATCCNTCTAGGGCATTTGATATGGCTCATTGTTCTCGTTGCT
ESNP0227	A1Contig2759	1737	Y	0	12	0	0	0	4	0	0	0	0	0	17	CATAGCCGAGTAATTCCCCC	TGTTAGTTTCGAGTAGGGTTGATG	56	188	1642	1829	CATAGCCGAGTAATTCCCCCGCGGAAGTGGACACCTCACAACAAAGTAAACACCATTATACCCCTCAATTGACAACACATTACTCGTCACACTATYTGATTCATTAACCAAACCCCTCCTATAAACACATTCCCACTTCNCATTCNTCCCAATAACCTCCCCNTCATCAACCCTACTCGA
ESNP0228	A1Contig27904	172	R	0	0	2	0	10	0	0	0	0	0	15	0	GTCGATTAGCGTAGCAAGGG	TGGAAAGCAGCATTTTGAGA	54	176	85	260	GTCGATTAGCGTAGCAAGGGCGCTCTGCCTCTTTTTCTCTCCCTCCCTCTCCGTGTATACCACATTAATCTTTACAAGTTCAGTGTARTTGATAGCGCAAGTAGCATTGCCTTATCATCCTTAGGACCGTAGCAAGAGCTTCAAGCTGTGGTTCTTTCTCAAAATGCTGCTTTCCA
ESNP0229	A1Contig303	565	Y	0	38	0	0	0	0	0	25	0	36	0	0	CGTGAAATGCGTGATAAACG	CGTTGAGAATCTGGAAAATGTG	55	181	478	658	CGTGAAATGCGTGATAAACGGCCGTCTCCATCCCTCTCTCCCGTTACCGGCATCTTTCAGATGATCTTCCCACATCTCACCGTAACGYTCACTCACTTTCTCAGCATGTCTACGCCTTANGCTCCGCGCCCCCTTCTCGATATCANTATACTTNCTNGTCACATTTTCCAGATTCTCAACGATTTCNA
ESNP0230	A1Contig3055	1141	R	46	0	4	0	28	0	1	0	0	0	75	0	TGCCTCGGCTTCTCTTGTAT	TTTACGAGCTGTTTTTGGGG	56	166	1052	1217	TGCCTCGGCTTCTCTTGTATTTGATATGTGAGTTCCTCCACAAAGCTCGGCGGATATCGATGACCACTCTTTATTTTCTGGATTAGCCARAAGTTCTTCCACCTTTCTACCAATTGCCACAATTCTAACTGGATCAGGATAGACTTCCCCAAAAACAGCTCGTAAA
ESNP0231	A1Contig3105	828	R	0	0	10	0	7	0	0	0	0	0	5	0	AAATCCAGGTCTTGGCCC	CCCATTTCGTCAGCTTCATT	54	154	760	913	AAATCCAGGTCTTGGCCCCATAGCAGTGTGACCTGCAGGCAAACCCATGCCATATCGGTTCATCATGGRAGGCACACTGTACATTCCACCATTTCCCACCATAGCTCCACTGGAATAGGGTGTTGGACCAGATAAATGAAGCTGACGAAATGGG
ESNP0232	A1Contig3325	888	W	3	0	0	35	0	0	0	34	24	0	0	3	TGAAAAGCACAAGAAGGGAGA	CCGTCAAGTTGTCCTCCAAG	56	162	804	965	TGAAAAGCACAAGAAGGGAGAGTACAGTTCCATCATCCACGGTAAATATTCCCATGAAGAGACCGTAGCTACTGCATCTTTTGCWGGAACATATATCATTGTGAAGAACATGGCAGAAGCAACATATGTATGTGATTACATCCTTGGAGGACAACTTGACGGGTCNAGTTCAACCAAA
ESNP0233	A1Contig35826	357	Y	0	20	0	0	0	21	0	0	0	0	0	10	GGATGGAAGTTTTGACCACG	CCTTGCACTCCTTGAACCAT	56	188	261	448	GGATGGAAGTTTTGACCACGGTAGCCAGTCAGATGATAGCCATCAATTTGATAGATTTCACATAGAGCCTATCTATGATGCTTTCATCTGCCCTCTYACAAAACAAGTGATGCGTGATCCTGTAAGTCTGGAAAATGGGCAAACCTTTGACCGAGAAGCAATTGAGAAATGGTTCAAGGAGTGCAAGG
ESNP0234	A1Contig35937	271	R	0	0	21	0	0	0	14	0	8	0	0	0	TGGAAGACACCAATGACTGC	GGGAATACCAATGGCATCAG	56	166	199	364	TGGAAGACACCAATGACTGCAATCTAACCCACTGTGTCCTCCCCGATAATATGTTGGATGTGCATCTTTTCGRTACTGTGACAATAATGTAATGTCAAGCAAATAAACAGGTTTTCGAATCCTGCTCAATACTTTGTTCAAAACAACTGATGCCATTGGTATTCCC
ESNP0235	A1Contig37210	1151	W	10	0	0	0	11	0	0	0	2	0	0	20	CATGGTGCCCAAGGACTTTA	GCTAGGTGAGAGGAAGAATGTGA	56	182	1051	1232	CATGGTGCCCAAGGACTTTACGGACATTAACAAGGTCTGAACCCTTGCGAACAAATGAGAGTGCAATCATATCAATCTTGTTTGGAACACCCCAAAGCAAWATGTCTTCCTTGTCCTTTTCTGTCAGTGTTGGGAGATCCACAACAACACCAGGAAGATTCACATTCTTCCTCTCACCTAGC
ESNP0236	A1Contig39430	189	R	1	0	10	0	7	0	0	0	0	0	10	0	TTTCCTTCAACCATAGAAATGGA	CGGGTGTCTTCCCAAATCT	56	168	102	269	TTTCCTTCAACCATAGAAATGGAGTTCCATAATGATTTTATACCATCAATTACAAATGTACTTGAATTGGATTTCAAAAATGTCATCRGGGTGAAGAAGGCAACTCCGGCTCATCATCGTTTGGAGGTGATGNAGAAGTCCCGAAATCAAGATTTGGGAAGACACCCG
ESNP0237	A1Contig41434	106	S	0	2	15	0	0	19	0	0	0	19	0	0	GGTTGATCGGCGTTACTTGT	CTAGTGTGCGCTCTCCGAA	56	185	17	201	GGTTGATCGGCGTTACTTGTCATGTTCCAATTGAGTAGCAGCAAGTNATAATTAATTAAACCTCCACCCCCCTCCGGCGAAGATGGCTTSGAGCAGCAGCAGATTGAGTATTCTTCCTCTGCTCATTCTCATCTTTCATCTCTCCGTTCCTCTNCGCAGCNGCTGNTTCGGAGAGCGCACACTAG
ESNP0238	A1Contig41785	104	Y	0	20	0	0	0	0	0	17	0	0	0	13	TGAAGCATATCTCCTATTTTCCTTTT	TTGGTCGCCGGTGATCTT	56	179	4	182	TGAAGCATATCTCCTATTTTCCTTTTACTTTGTGTCATGTACACATTGAATCCGAAGCAAACCCCACTCTGATTTAGCTCTCTCGATTCAATCCTAATTCYATAATCATTATGGACAATAACAACAGTAACAATCNCGATNCTGATTCCAAAGCTCCGCCCAAGATCACCGGCGACCAAATCCCTTCNCC
ESNP0239	A1Contig42054	719	R	10	0	96	0	2	0	108	0	123	0	0	0	GTTGATGCAGTGCTGACCAT	AGCCCACATGTCGTCGTAAC	56	150	642	791	GTTGATGCAGTGCTGACCATCCCTAAGGGAACTCTCTTCCCCATGTGTGGTATGAACTTGGGATTCGACCGTGAACTRATTGGCCCTGCAATGTACTTCGGCCTTATGGGTGATGGTCAGCCAATTGGACGTTACGACGACATGTGGGCTGGTTGGTGNATCAAGGTG
ESNP0240	A1Contig42916	1461	Y	0	0	0	93	0	0	0	91	0	104	0	0	GTTCTCCCCACTTGCCATC	TGTACAGGGAGTCCGAGCTT	56	171	1361	1531	GTTCTCCCCACTTGCCATCAGATGGTGCTTTGTACAGAATACGACCCACAGGCAAGAACTGATCAACAGGAACATCTTCAGCAGGAATACCGAGCTCATCYAGAAGCTTCCTCTGTGCAGCGTTTCTTGCCCCTAATGCCTTTTCCTCGATAAGCTCGGACTCCCTGTACA
ESNP0241	A1Contig46649	451	Y	0	1	0	24	0	0	0	7	0	35	0	0	CTTGAGATCCAGTGCTGCAA	CTATCATTACCGCGGCTGAG	55	177	357	533	CTTGAGATCCAGTGCTGCAAAAAAGNCCTGCAGGTTTGCCGGCTAATTTNTGAGCTCCCCACAANCCACCAGTAGAATCAAGAAAAGCCTTGAAYTGGGCAGCCATCATTCCAAATCTAGTCGGAAANCCAAAGATCAATCCATCCGCCTCAGCAAGCTCAGCCGCGGTAATGATAG
ESNP0242	A1Contig48039	1244	Y	0	0	0	5	0	0	0	10	0	6	0	0	CATCAAGTTGCAACACTGGAA	TCTCAAGGTGATGGGAAAGC	54	160	1169	1328	CATCAAGTTGCAACACTGGAAANTCCGTCTTTATTTCCTGAGAACTGCCAATACCATCTGTCGTAGAAGGAATAAYACCTTCTCTGTTTTTCACAGCAGCATCTCCGGTTTCACTTTTCCTTGCGGCCCTCTTACGCTTTGCTTTCCCATCACCTTGAGA
ESNP0243	A1Contig54804	1209	R	5	0	0	0	1	0	12	0	11	0	0	0	TGTTTAACGCAAACATCCGA	TTGGTACTAGACCTGTCATCCTCA	54	155	1132	1286	TGTTTAACGCAAACATCCGAGTTTCAAGAGAGTTTGACAGGTTCTTCAAATGATTCTCAAGTTTATAATAAGAAACARAAAGTGTTATCAGGTCCTACTGAAGTTGCAACGGATGCCAAAACTAGTTTAGCTGAGGATGACAGGTCTAGTACCAA
ESNP0244	A1Contig6297	2125	M	0	3	0	0	0	11	0	0	6	0	0	0	CAGTTGGTATGGGTCCCTTG	AAGCTCTGCGAAACATGCTAA	55	170	2047	2216	CAGTTGGTATGGGTCCCTTGCAGCCGCTGCTTTAATCGGATTTGTTGGCCCATCATCAGCCATTGGAGCAATACTTGCMGGGCTGGACAATTATGGTGGTCTAGACCATCTAATGGTCTTTGCGTGTGGGGGATTGTTTCCTTGTTACATTAGCATGTTTCGCAGAGCTT
ESNP0245	A1Contig6489	1379	R	0	0	31	0	0	0	42	0	27	0	0	0	TGGTCAGTGCTTCCAGAGC	AGTTGGTGCAACCTCGAGAA	56	173	1288	1460	TGGTCAGTGCTTCCAGAGCTCCAGCTTCTACCATAAGAATTTTATTTGAAGGGCAATCTTTTCCAAGCTGAAGAAGAAGCCCTAATGATAARAATGGTGCCCCTGGACGATCAGGAATTGGCTTAAGTAAATCAACTAGTGCCGGTATAGCTTTTCTCGAGGTTGCACCAACT
ESNP0246	A1Contig7120	672	R	1	0	17	0	15	0	0	0	0	0	20	0	TGGGGCACTAATCGAGGATA	GCGCTTAGGATCTCGAAGGT	56	166	600	765	TGGGGCACTAATCGAGGATAGAGGAATAAGTAAAGGAATGGGTGGTCTTAATGAAGAGGTACAACCCATTATGGAATCCAAAACAAAATTCAATGATGTAAAAGGTGTCGATGAAGCAAAAGCGGAGCTAGAAGAGATTGTTCACTACCTTCGAGATCCTAAGCGC
ESNP0247	A1Contig7317	332	R	0	0	5	0	0	0	10	0	7	0	0	0	GGCTGCCTCAACAAATTCAT	GCGTGGAAGTTGAGCTGAG	56	176	256	431	GGCTGCCTCAACAAATTCATATCTACTTTCTTACAACCTATACACTTACTTTTCCCGCGGTAATTAACAGCTTTAGRAGAAGTTTATTGCAAGAACAAAGATGGCAGATCTNGTTGCCCTACTTCCACTTATTCATCCNAATCTCCGNGGCNTCCGCCTCAGCTCAACTTCCACGC
ESNP0248	A1Contig8046	111	Y	0	1	0	17	0	0	0	29	0	9	0	1	CAGCACACAAATTCACATTAACAA	GGAAGGCATGATCGATTTGA	55	187	23	209	CAGCACACAAATTCACATTAACAAACACAGTTAACAACACTACATAAAAATCATCATCAATAATTATAATCAAACATACATACACACATACAGGCTACAGCCCAAAGACTGAAAAAGAGCGTAGATCCATCGATCGATCCAGGCAGGCAGGTTTTCAATTTGCAAAATCAAATCGATCATGCCTTCC
ESNP0249	A1Contig8207	701	Y	0	67	0	2	0	67	0	4	0	0	0	106	TGCTGATCGTCTGCATCTTC	CCGAGAAGCTCAAGGTCAAG	56	177	607	783	TGCTGATCGTCTGCATCTTCGCCTGNGTATCNAGCCGCGCCACGACGGCGTCGAGGCGGGANGCGAGGCGGAGATAGTTCATCTGCTCGCTACGYTTTCTGATGGCGTTCTCGGCGTAGATGCGAGCGCCGTCCATGTTGCCTTTCTCGATGGCTTTCTTGACCTTGAGCTTCTCGG
ESNP0250	A1Contig8221	894	R	103	0	0	0	3	0	96	0	172	0	0	0	CAGGCAGAGTAAACATGCCA	ATTTTCCCCGGTGCTCAGT	54	152	814	965	CAGGCAGAGTAAACATGCCATTTCTGTTGTTTGTCGGAACCGCCCATAANGTAAGCTTTGCTGCCTGAGCCAAGCTTTCCRAAATAGTTATCAAGGACAGAAACTTCCTCTGAGAAACTACGATGAGGGTAGGACTGAGCACCGGGGAAAATGAAGCNCCCACGAGTA
ESNP0251	A1Contig8575	1424	S	0	0	6	0	0	10	1	0	0	0	8	0	GAGCGAGTCTGGAACGAGTC	TTCGACCACTCCGCACTAAT	56	156	1350	1505	GAGCGAGTCTGGAACGAGTCNAGTGAGAATAGCAGCGGNAAGTGAGAGATGAATCGGTGGAGTGGAGTGATGGASTGAGCGAGAAAGTAGGGGCTGGGAAAGTTATAATTGCGGCAAGAGAGAGGATAGAATTGGAATTAGTGCGGAGTGGTCGAA
ESNP0252	A1Contig8640	405	R	8	0	47	0	66	0	0	0	0	0	103	0	GGAATTGATCGTGATCGGAG	CCTTAGCAGCAGCAGCCTT	54	154	322	475	GGAATTGATCGTGATCGGAGAGAGATGGACGGCGGAGACGGCACGATTAAGCTGGGAACGATCAATATGAGGCCGATTGATCGRTGTTTTAACTCGGAGCCGGATGTTTCGGTTTCGTCTCCGGTCACGAAACAGAAGGCTGCTGCTGCTAAGG
ESNP0253	A1Contig8658	1757	R	13	0	1	0	12	0	0	0	0	0	24	0	TGGATGGGAGAATCCAAAAA	CTAGGGGACCTTCTTGCACA	56	158	1671	1828	TGGATGGGAGAATCCAAAAATGAGAAGTAAGATGATGGAGAAACAGGTGGAGGTGAAAAGGGTAGTGAAGGACTAGCAAAAGATTTRGTCTTTTGGCTTTCAAATCCCCAGTTACTTCCAAAATCATCATTGTTNGGCTGTGCAAGAAGGTCCCCTAG
ESNP0254	A1Contig8770	960	Y	0	0	0	6	0	17	0	0	0	0	0	7	GAACACGGCAGCACAGTCTA	CCCCGTTCATACAGAAACGA	55	174	873	1046	GAACACGGCAGCACAGTCTAGTTTTCAGTGTTGCACCTGTCGGAAGGANTACTTTGGAAACGAAACACATCTTAACTTAACTGTATCYAGCGGATCAAATGCCTATGACGAATCTATGCCAGCCTCTACAGAAATTTTTAGAACACCAGTTGTGTCGTTTCTGTATGAACGGGGNTG
ESNP0255	A1Contig899	984	M	3	18	0	0	30	0	0	0	0	11	0	0	ATGTTGCTGCAGTGATGGAG	ATGAACCCATCCTCAGTTGC	56	181	896	1076	ATGTTGCTGCAGTGATGGAGTACAAAGGGTTGGGCCTGCAAGAAGCAGTGGACTTTGTGGTGAAAGAAAGGCTCGACGAGGGGAAGGCMGGACTAATAGCAGTGTCCAAGACTGGAGAAGTGGCGTATGGATTCAATTGTGTAGGAATGTTTAGAGGATGCGCAACTGAGGATGGGTTCAT
ESNP0256	A1Contig9059	477	M	10	0	0	0	1	6	0	0	0	1	0	0	ACCTGCAAGTGCAACAGATG	TGTTCATTTGACGAACCCCT	56	153	396	548	ACCTGCAAGTGCAACAGATGGCCATGAATATCGTGTTCCAGGTTTTGTTCCCCTCAACAACAACCCTTCATATACAAGTGTMCCACCTGATACTAAATGGTGGCTCCAGCTGCAGCCCAACTATGGTTCCCAAAGGGGTTCGTCAAATGAACA
ESNP0257	A1Contig9512	137	S	0	0	19	0	0	14	0	0	0	0	27	0	TCAAAGTTCAGACCAAAGTCTCC	CCACTGATTCAACCCCTGAA	56	157	57	213	TCAAAGTTCAGACCAAAGTCTCCTACCTCNGCTTCATCAGTNTAAACCAGAACAATGATGCAAAAGGTGTTGATCAGAGTSACAATGGTCGACCAAAAGAAATCTCGCACAAANGCCATGCAGATTGCAGCNACNGTTTCAGGGGTTGAATCA
ESNP0258	A1Contig9978	1248	Y	0	14	0	0	0	1	0	8	0	0	0	7	ACAAATGAATATCGGGCAGC	AAACAGCATGTTGCCATTCA	56	166	1174	1339	ACAAATGAATATCGGGCAGCCAGAAAGGATTCTCATCTTTCTATAGGTCAGTGGCATGCTGCAGCAGAATATGAYGGTCAAGTCAGAGAAATTAAATTCAGGTCCCTATGCAACAATCCTATGTGCCCTCCAGACACTGCAATGACTGAATGGCAACATGCTGTTT
ESNP0259	A1Contig1424	2386	Y	0	12	0	11	0	7	0	14	0	5	0	23	CGAGAAGGCCAATGAACTTG	TCTATTACTCATTCACGAACACCT	54	171	2291	2461	CGAGAAGGCCAATGAACTTGTATTGATGGAGTTTCCTGCNCAGANGCTTGATGNGATAAAGATGATGGAGCTGCTAGTGATGGCAGAGGGGTCAAYTGAGCCTCTTTCAGAAGTGCTGCAGCAGTTGTTCCCAATCCAGATGCTTGTAGGTGTTCGTGAATGAGTAATAGA
ESNP0260	A1Contig47962	399	Y	0	13	0	7	0	3	0	3	0	3	0	8	TATCTGCATTTGGGACTCCT	TGACACTCACCATGAGAAATCA	54	184	299	482	TATCTGCATTTGGGACTCCTAGGATGNGCCCTTCTATNAAGGTTTGGGACCCTTATAATGTNTTGGCCCCACCTCCTGCTTTGCCTCCTCCTCCCCATTTYTCCAGGGCTTTTAGTGCCGCGGATGTGGTGGAGGATGATCGCACGGTCACTGAGGTGTTTTTGATTTCTCATGGTGAGTGTCA
ESNP0261	A1Contig13424	155	Y	0	29	0	17	0	12	0	29	0	18	0	23	TCTCATTTCTTACACTGTCAGCTT	TCAGTGCCTTTTCCTCTTCC	55	188	55	242	TCTCATTTCTTACACTGTCAGCTTATTGTTNTTTTTCAAGAAATCCCAACCCTAGAAANCAGCAACCATGTCATCCAAGCAAGGTGGAAAAGCTAAGCCTYTGAAAGCACCCAAGGCTGAGAAGAAGGAATATNATGAGGATGATTTGGCTAAGCTCCAGAAGAAGAAGGAAGAGGAAAAGGCACTGA
ESNP0262	A1Contig9146	454	R	30	0	8	0	23	0	14	0	8	0	39	0	CTTTACGCGCATCTTTACCC	AGTTATACATGGTCAATACAAAGTTCA	55	176	379	554	CTTTACGCGCATCTTTACCCAGTTCTTCGATCCAGAAGGAATTTCAAATGCTCAAAAATCACTTGGACTGGGACARGAAGAAAAAGTCCGTCAAGTTCGTTAAAANAAACTCAATATATTTTCCCAACCAGCTGTTAATTTGCTANATNTGAACTTTGTATTGACCATGTATAACT
ESNP0263	A1Contig4949	688	W	10	0	0	17	5	0	0	19	19	0	0	16	CATGTTCAGAATTTTGTCTTCCT	CAAATTGATGGAGGGACAGG	54	184	599	782	CATGTTCAGAATTTTGTCTTCCTAGTTCACTCAGTTGAAANGACCTTGCAGAGGAAGCGTCCATATTAGGCAGCGGTCTGGTGGTACTAWCCTGTAACCTTTGATCACGAGATGCAAATTGNGNTGCTCTTGTTTCTGGTGTTAAACNTCCCTGAATTGCTAGTCCTGTCCCTCCATCAATTTG
ESNP0264	A1Contig10818	405	Y	0	5	0	23	0	6	0	19	0	5	0	17	GACCTGCTGCAGATTTCAA	TCAGGTAGAGGAAGTTGCTGG	54	188	305	492	GACCTGCTGCAGATTTCAATTTATTCTCCAACTGCTTCACACTAGTAAATCCATCNCTAGTTCCCATNACAAATAGCTTTGGTTTTGGAGATTGTAATATYGCCTTGTGATGTCTACCAAAGAGAATAGAAGCAGTCAGGCCAAACGGATANCCNAANCTAACATAACCAGCAACTTCCTCTACCTGA
ESNP0265	A1Contig37640	308	W	6	0	0	6	10	0	0	5	5	0	0	6	GAATAAGTGCCTGCATATCTTTG	TTGATAAGCTTTCCACATCTGA	54	174	208	381	GAATAAGTGCCTGCATATCTTTGTANTATGTTACTAGGAGAGTGTCACTGGAACCTGGAGTATGCTCTTCTTCCTTGTCTGAAGTAGGCATGGGTTGATCWTTTTGTTTCTCGACACTTTTGGATATATCATCATGAAACAACTTCAGTGCATCAGATGTGGAAAGCTTATCAA
ESNP0266	A1Contig33666	587	R	14	0	9	0	1	0	4	0	13	0	6	0	ACTGCTTCCAAATAAGGAATCTT	TGGATGTTCTAGCAGCAGGA	54	181	507	687	ACTGCTTCCAAATAAGGAATCTTNTCATACTCATCTGGAACAATAANGTCAGATCTCTTTCTGCCAGTCGATCTCAACTCRTTTTGCAGTTTCGCCATGACCTGGGGGTGCCTTAGCAGTTCTGTCATCGCCCATTCTAGAACCGTGTAGGTAGTATCAGTTCCTGCTGCTAGAACATCCA
ESNP0267	A1Contig1610	1179	M	14	34	0	0	11	39	0	0	21	48	0	0	AAAATCCGAGTCTTCCGGT	GCAGAGGAGAAGATCAGTGC	55	152	1103	1254	AAAATCCGAGTCTTCCGGTAGCAATCAGTGGTAGTCACCAGATGCCCACCAGCTGGGACCAGTGCCAACAACAAAGMAGTACTTGCACACATTCCAGAAGCCATTAAGAGGGTTGATTCAGCCCCTTCCAGTGCACTGATCTTCTCCTCTGC
ESNP0268	A1Contig40209	1312	Y	0	30	0	14	0	5	0	23	0	15	0	13	TCTGAAAAGGTATCTTCACTATAGCA	CAGATCTGGGAAGTGTGATCC	54	174	1227	1400	TCTGAAAAGGTATCTTCACTATAGCATCTTATCTTCAGGTATTCACCATCTCCTATTTCATCAAAATCAAACTTCTGGTTCCATGYAGGACTTGATGTCCGTTGAACAATCTTAGTTCTTTTAAAAGCCTTCCCATATTGAAGTTTTACATATGGATCACACTTCCCAGATCTG
ESNP0269	A1Contig40223	482	K	0	0	14	49	0	0	16	73	0	0	30	70	GAATGTTGCAAACAGTCCCC	CATCATTGAACTTGTTGCCA	54	170	384	553	GAATGTTGCAAACAGTCCCCANGCNAAACAGAGGNCNCNCCCGNTNAGNCCACCGATGCCAAGGAGTAATGAAGTCGTGAAAGATAAGACACTGGCTGKGCTTCTTCCGAACATGGATTGAGCAATGCGCCCNCCTTCGAGTCTTCCACATGGCAACAAGTTCAATGATG
ESNP0270	A1Contig30340	253	W	7	0	0	14	6	0	0	22	9	0	0	20	TTGGCGTCAATGACTACCTT	CCGATCAACCTTTCCGTTTA	54	184	155	338	TTGGCGTCAATGACTACCTTAGCAGCTTTAACAGATGGGTATTTACTAGCAAAAGTTTCATGCAACAAGGTATCAGTGACATCTGAAGCTAAATCTCCWACAAATATAGAAAGATCAGAACCATTATTTGAGCGCTTGTCGCCCATGCTAAATGTAGCCCAGTTTAAACGGAAAGGTTGATCGG
ESNP0271	A1Contig13687	1438	R	15	0	5	0	16	0	3	0	16	0	4	0	ATGTCATGCCCATTTGAAAG	TATAACAGGGTTGTCCGTGC	54	156	1357	1512	ATGTCATGCCCATTTGAAAGCCGTTCCGTCAAATCTAAGTCACCAACATTCTTTTCATCAGCTTCGGCTGACAATTCATCTRATTCTAAGCTGCTACTATAGATGCTTTCAGGAGGAGACATCCATCCTTTCTCTTGCACGGACAACCCTGTTATA
ESNP0272	A1Contig9727	3724	R	5	0	2	0	10	0	8	0	6	0	3	0	CATCTTGGATCAATCTGGGA	TTCTCACCCTGAACATGTGG	53	188	3627	3814	CATCTTGGATCAATCTGGGATAAAGCTTACTCAAACATGCCAGTATATGCTGAAGCTCTTCCGATGGTTCCTCTTCATAAGAATTCACATCAACAAGRGATGGGTAAACTACTGACCAAGGAGATAGCTTAGCCAGCATAACCAGCATACCCTCTAGTTGTTTCCTAACCACATGTTCAGGGTGAGAA
ESNP0273	A1Contig7329	1480	R	30	0	6	0	46	0	23	0	9	0	45	0	GAGTCGACGGGTGTGCTTAT	AACAATTCGAACTTGGGTGTT	54	182	1389	1570	GAGTCGACGGGTGTGCTTATGAGTTTCAAGCTATACAACCAGGTATTGCTGGCGATTTGAAATTTTCCGGGACTGGTTCAGTTCCAGATTTRCCATGGGTTTCTACAACAGGTTCCGGTCCAAAGGGCAGGACAATANCCGGTGTAACCTATAGGGTTAGTAACACCCAAGTTCGAATTGTT
ESNP0274	A1Contig22623	112	R	15	0	5	0	9	0	15	0	19	0	4	0	AGAACTTACATCCAACCACACAA	GCAACCATGCGGTTCATAGT	54	163	34	196	AGAACTTACATCCAACCACACAATAAAGGAAAGTAAACTGCAAACTCANAATGCTGGAGTTAAAAAGTTTTCAGTGAARGCTAAAAATTATACAACTTTTTGGGTGGCGGCATCACCACAAATCACCGACCAGAATAATATATACTATGAACCGCATGGTTGC
ESNP0275	A1Contig30309	279	R	13	0	10	0	12	0	8	0	11	0	13	0	GGTCCTTCCAGCAGTGATTG	TGCTGTCCCAAAAGAGCTAA	55	181	195	375	GGTCCTTCCAGCAGTGATTGGACTAAACCTACCATCCATCCTGACACCCAACCCNCCTAATGCATTAGGTGAGTATCCTTGATTRTAGCCATTTAGGACACTACTCATCCTGCCCAAACCATAGTTGAAACCCCCAAGTGGACTTCGGTTAGGACTAGGTGTTAGCTCTTTTGGGACAGCA
ESNP0276	A1Contig9711	378	Y	0	2	0	5	0	10	0	3	0	9	0	4	CACCTCCTCAAATCTTTTCTCAA	GACCTCTATTCTTTAGCATTTAAGCA	55	188	278	465	CACCTCCTCAAATCTTTTCTCAATCTGCATTTATTTAGCATTGGTCTGAAAGATCAAGATGCTTGGACAGAATATTAATAGGCTTTATATGGCCTTCATGYAGCCTAATGTTCAACCTGGCTTTGCTTTGATCAAAATGAAACTACAACATTACAAGTTAAATGCTTAAATGCTAAAGAATAGAGGTC
ESNP0277	A1Contig8596	1106	S	0	14	3	0	0	13	3	0	0	14	6	0	GCTTACAGAGGAGTTTGTTGTAGC	CCAATGGCTATGCCTTTTTG	55	153	1027	1179	GCTTACAGAGGAGTTTGTTGTAGCAACGAGGCCGAAAATAANAGAGAACTTGATGATCTTAAACACCGGAGCTGCAAATSAGGAGCCTGCTAAAAATATACAAAATAGCAGATCCCCTGGAGACNAGATTTTGCAAAAAGGCATAGCCATTGG
ESNP0278	A1Contig37324	141	Y	0	34	0	9	0	9	0	42	0	44	0	32	CCATGGGTGTCACGTTTTAC	CGTATTCAGAGGATGGTGGC	55	156	56	211	CCATGGGTGTCACGTTTTACAACCTTAGCTCTGCAGCTNGCCTTAAGAAGCTTGATGAGTACCTCCTAAGTCGTAGTTACATCTCYGGGTATCAAGCTTCAAAAGATGACCTTGCTGTTCANGCTGCCCTTGCAAAGCCACCATCCTCTGAATACG
ESNP0279	A1Contig28045	273	R	6	0	7	0	9	0	9	0	11	0	6	0	TCAAACAACATAATTTGACCATTG	AAGGATGAAGGTGCCTCTGA	55	158	190	347	TCAAACAACATAATTTGACCATTGTTAAAAGTTCACATTTATTTGTGCTATTCCCAAAATCAACCCCACCACAAGCCTGACTTRACCATGTATAACAGGGTTCAGAAATAGTTCGTCTTGTAAAAATTCTTCAAGAAATCAGAGGCACCTTCATCCTT
ESNP0280	A1Contig59334	807	Y	0	18	0	8	0	5	0	3	0	8	0	6	CCCAGAAAATAAACCAACCG	ATCAGGCGCCTCTGAGTAAT	55	190	718	907	CCCAGAAAATAAACCAACCGAGTCAGCCACGAGTCCGGACCATAACTTTGAATTGAAACAGGACTTTTCATTTGTGGACGAGTTGCCCGYGTATGACTCGGCCGAGTTTGGACTCGGTGAAGATAACTATGACAGAAATGAGTTTATAACATTAGGTAATGGGTTGTTTGATTACTCAGAGGCGCCTGAT
ESNP0281	A1Contig5598	653	Y	0	12	0	17	0	16	0	11	0	25	0	15	CCTTTGTCATTAGTGATGGTAATCTT	GCAAGTTCGAGCTCTCTGGT	55	154	576	729	CCTTTGTCATTAGTGATGGTAATCTTATTCTTTTGCCCTGTGGTCTTGTCCTCAGCAGAAACATTCAAAATGCCATTYGCATCAATATCAAAGCATACTGTAATCTGTGGCACACCCCTTGGAGCAGGAGGAATACCAGAGAGCTCGAACTTGC
ESNP0282	A1Contig7989	1135	Y	0	64	0	15	0	66	0	15	0	44	0	70	TTTTGTAAAAATGATTTCTGGATCA	TCTCATTTGCATCCCTCCTC	55	176	1042	1217	TTTTGTAAAAATGATTTCTGGATCATATGTTCCTGCTTTGAAAGGNCTGAAGATTGAGTATTCGGATCCTGTTTTGTTCTTGGATAACGGGATYTGGCACCCTTTGGCCCCTTGTATGTATGANGATGTGAAGGAATATTTGAATTGGTATGGGACGAGGAGGGATGCAAATGAGA
ESNP0283	A1Contig35025	522	K	0	0	2	9	0	0	7	3	0	0	17	3	ACACCTGATTTGCTTGCTCG	TTATTCAAAGCCCAACACCA	55	159	451	609	ACACCTGATTTGCTTGCTCGCAGACCCTGATAAGACATTGTCTTTGCCTTGCTGTCTGGAGTTGTGGACTTKGCACCAAATTTCTTTGCAGAAGAATTTTTTTGATCGAAAGGTGACGGGTTTGTATGCTTAGACGGCGTGGTGTTGGGCTTTGAATAA
ESNP0284	A1Contig2115	1210	R	5	0	13	0	8	0	8	0	10	0	10	0	TTTTCCAACACATTCGCTCC	CCCACTGTTCTCGCTGTAGA	55	186	1113	1298	TTTTCCAACACATTCGCTCCACNAGTGNACTCATCTCTNTCCATATTCTAAGATCCTCTTCATCTTNTGCATATGCTTCAGGCGAAGAGTATGCAAARTAGCCTCCAGGTCTGAGCAACCTATCTAATTCAAGTAGAAGAATCCCACCCCTTTGCAGCCAATCTATTCTACAGCGAGAACAGTGGG
ESNP0285	A1Contig34442	301	Y	0	10	0	5	0	8	0	5	0	6	0	12	CTGCACCAACGCTCAAACT	TGACATTTGCGAAGAAAAGC	55	168	226	393	CTGCACCAACGCTCAAACTCCTGGCATGTGGTTAAAAGTGACCCCAGTTGGAATGGCATACACAGCCGCCTACAAYATAATACCTAAAGAAAACAATAGCAACACGTAGGACACGACCTGAGTGGGAAACTAGTTACATACAGCTCAAGCTTTTCTTCGCAAATGTCA
ESNP0286	A1Contig46778	172	K	0	0	5	3	0	0	5	10	0	0	3	4	TCTGAGAAAATAATTAAAGAACAGCAA	CTCGGCACTGGAGCTAACAT	55	179	90	268	TCTGAGAAAATAATTAAAGAACAGCAAGTACAAAGGAAAACTGGAGATGGTATATCTAGATATTTTGATGGCTAAAAGCTAAKTTTGGTGTTGCTAAATTGTATCCCCACAACTCCTACTTCCACATGTATCTGCTCTGAGCTAGACAAACCTTTCAGCATGTTAGCTCCAGTGCCGAG
ESNP0287	A1Contig9224	162	Y	0	21	0	26	0	21	0	21	0	26	0	25	AAAACAAAGCAAAAAGAAACAGC	TGTTGTTTGTCACTGCCGAT	55	166	87	252	AAAACAAAGCAAAAAGAAACAGCTTGAGAAAANCCTCCATATCAGTATAATGTCTCAACCCAAGCAATGCAGTCTYATTCGGGTTTTCTGCAGAGAATCATATGCATNGGAGTAAAAATCTTGGNCTCACCNCCCTTAGTCAAGTAATCGGCAGTGACAAACAACA
ESNP0288	A1Contig47134	571	R	3	0	16	0	11	0	10	0	8	0	9	0	ACCTTCGGGCTGTAAAGGTT	GATTCAGTGAGGGTCACACG	55	175	471	645	ACCTTCGGGCTGTAAAGGTTACCACAACATCCTGATCTGGTCCAGAAGCTTCAAAGCTCATTGGCTTAATAATCTGGACAATGGCAGCATCATCATGAGTRCCAGATTCGTCAACAGGATTCTTCTGGCGTTGCTGNTCGGCTTGAAGACGAGAGCGTGTGACCCTCACTGAATC
ESNP0289	A1Contig22191	830	R	4	0	10	0	2	0	7	0	4	0	7	0	GCGGTGAACTCCTCTCTCTC	GGGCATGATTAAATAATTAGGACAA	54	171	756	926	GCGGTGAACTCCTCTCTCTCCGGATCAGTTACAAAGTCATGATATTTGTCATGTAGCTTGTTTCTCATGTCATARACATAAGCCTCCACAGCATTCTTTTTGTCTTTGGTTTCTTCCATTCATAAGCTACCTAACCATATAAACAATTGTCCTAATTATTTAATCATGCCC
ESNP0290	A1Contig17533	387	Y	0	26	0	7	0	6	0	22	0	34	0	18	CCAGAGTAGCCTACCAAGCG	ATTTCGACGTCCTCCTTCAC	55	164	305	468	CCAGAGTAGCCTACCAAGCGACAAAAAGCCATGACATAGATTTGCTTTCACTTGGGTCCAGGTGTAGAACCACATCTAACCAYGGGAAGAAACGGCTAATAATGTCAATGTCACCTTTTAACCTTCAAGCTGTTTTTACTTTCCGTGAAGGAGGACGTCGAAAT
ESNP0291	A1Contig39996	458	M	25	18	0	0	32	7	0	0	31	21	0	0	AGGATTTTCCAATGCTGCTG	TGGCAACAGTTATTGGCCT	54	164	380	543	AGGATTTTCCAATGCTGCTGCTACTCGTTCTTTATCATTTAACTGCTTNTTCACTGCGGCTTCAGTTGCATGAGTCCCMGGAGCAACCCTAATATCCACCTTGTATCTNGAAGGCAAGCTGCGCATAAGTTTCACCCNCAAACANAGGCCAATAACTGTTGCCA
ESNP0292	A1Contig40065	1261	Y	0	10	0	6	0	2	0	8	0	6	0	5	CGAGGGAGTGGAAGATGGT	TAAGGAGTGGCCCCTTGTAG	55	160	1174	1333	CGAGGGAGTGGAAGATGGTCTTAAGAAATGGCGAATGAAGGCAAAGAAAAATGTAGCTAGAAGAAGCGCTACTAATTCTGCTCTTACYTCTTTAAATGCTTCACCACAAACTTCATTACACCCTCTGCCATCTTTTACTTCTACAAGGGGCCACTCCTTA
ESNP0293	A1Contig13384	1693	M	2	7	0	0	5	17	0	0	2	7	0	0	CTCCAGGTGAAAATGCTGGT	ATGGTGGGCTTAAAGACAGC	55	155	1609	1763	CTCCAGGTGAAAATGCTGGTATCATTATAAAGGNTGTCAATCTGGAAATGGTTTTGGTTAACCATGTTGATGGTACATTTCTTGMAAAAAATTGAGAAATCAGAGGTCTCATTANTTTGCTTCCCCTTCCCTCCTGCTGTCTTTAAGCCCACCAT
ESNP0294	A1Contig2416	1106	R	4	0	7	0	5	0	1	0	7	0	10	0	CTTCATCTATCTTGGGGGCA	TCCAGTTCCGAGTGCAATTA	54	172	1015	1186	CTTCATCTATCTTGGGGGCATGTCCTTGCTGACACTAGTAGTTTCATTAAAATCTCTCCGGCCACCATCATGCGGTGACAGTATAAAAGACRTGGACTGTGACAAGCAAGCTTCACCTTTTCAAGTGGGTATTTTCTACTGTGCATTGTACATAATTGCACTCGGAACTGGA
ESNP0295	A1Contig13343	468	M	8	8	0	0	16	15	0	0	25	16	0	0	GGAATCGTTGTCGCCTTTTA	TTCTTTAGAAGGGTCAAACCAGA	55	189	376	564	GGAATCGTTGTCGCCTTTTACACAACCAACGGAGATGTATTTGAGAAGACTCACGACGAATTAGATTTCGAGTTCTTGGGAAATACCAAAGGMAAACCATGGAGATTCCAGACGAATTTGTATGGAAATGGAAGCACAAGCAGAGGAAGGGAAGAGAGATATACTCTCTGGTTTGACCCTTCTAAAGAA
ESNP0296	A1Contig9059	783	W	11	0	0	5	3	0	0	3	4	0	0	7	TGTGTGCAAGTTTTATAAAGAAGGA	ATCAAAACACGACACATCGG	55	179	698	876	TGTGTGCAAGTTTTATAAAGAAGGAACCTCTAGTTAACAAGCAAGATCTGAAGGCAGTGTATACGAAGAGCGTCCAAGAACCTGTWAGGGTGAAGGATGGTGAAGAATCTTATGAATTCATAGAAATGGATCATGTTGATAGTGCAAGTTTCAAAACATCCGATGTGTCGTGTTTTGAT
ESNP0297	A1Contig16968	651	Y	0	13	0	5	0	18	0	5	0	7	0	15	ATAGGGCCTCCATTGGTCTC	CGAAAAGCCTATGCGTATACAA	55	180	556	735	ATAGGGCCTCCATTGGTCTCAGCTCTCACTCCATTAGTGCCAGCAGGTTGTGNCTCTTGTTTCTTCCTTTCAGCTTTTTCCTCTTGTTTCTTTTTYACATCTTTAGGTACAAAACTACCATCAGCTTTAGCAACACAATCCGACTTGCTTTTGGCATATTGTATACGCATAGGCTTTTCG
ESNP0298	A1Contig13981	1407	Y	0	18	0	7	0	2	0	6	0	5	0	9	GCAACCTACTAAGCATCTCAACC	TGAAGAGCTTAAAGAAGCAACAAA	55	185	1310	1494	GCAACCTACTAAGCATCTCAACCTCTACTAAAAACTCTTTACCCCCTTGCTGCCCACCACTAGTAAGCCGCTTTATTGCTACCTGTGTACCGTCACTYAATATCCCCTTAAAAACTTTCCCAAATCCACCCTCTCCAAGTATAGAGCTACTATCAAAGTTATTTGTTGCTTCTTTAAGCTCTTCA
ESNP0299	A1Contig36601	439	R	10	0	11	0	3	0	16	0	9	0	8	0	GCAAGGTCCAAGTTCATCTCA	AGAGATCGAGGAGAAAATCAACA	54	150	365	514	GCAAGGTCCAAGTTCATCTCAGAGATCTTTTTGACCTTTCTCTCTTGAACCTTCCAGTACTTAATGGTCTTGTCRTTAGTAGACAAAAGAAATAATGCACCATTGGCTGTTTGGCACCATCTAATTTTGTTGATTTTCTCCTCGATCTCT
ESNP0300	A1Contig44065	302	R	3	0	4	0	14	0	13	0	7	0	19	0	TTTGAGGAGCTCAACATGGA	TCCTGCAATAGTTGCTGCAC	55	152	222	373	TTTGAGGAGCTCAACATGGATCTTTTCAGGAAGTGTATGGAGCCNGTAGAGAAATGTTTGAGGGATGCCAAGATGGACAARAACTCTGTCCATGATGTTGTGCTTGTTGGTGGNTCTACNAGNATTCCAAAGGTGCAGCAACTATTGCAGGA
ESNP0301	A1Contig18370	794	R	20	0	15	0	8	0	29	0	7	0	19	0	TTGTGTCTTGGCTTCTCCAA	TGCAGGTTGACAACGGAATA	54	176	701	876	TTGTGTCTTGGCTTCTCCAACATTTAAGNAATCTATAGACNCCACAAGTTNNGAAATCTCACCAAACTTATCAGCTGATTCAGGTTTCCAGTCRACCTGATACAATTTGTCAAACGTCTTTCTGAAATACATTGATCCATTGTAGTGGAANATTTTTATTCCGTTGTCAACCTGCA
ESNP0302	A1Contig13312	584	Y	0	43	0	24	0	9	0	51	0	17	0	68	TATTCGCCGTCTTCCAGAGT	ATCATGTGCATAATTTGGCG	54	174	488	661	TATTCGCCGTCTTCCAGAGTTNAAGTTCTGGTATGCNATAACAAAAGCATTTTGTGTGGCATTTCTCATGACCTTCTTTTCTATGTTTGATGTACCYGTCTTTTGGCCTATATTACTATTTTACTGGCTGGNGCTGTTNCTCCTNACAATGAAGCGCCAAATTATGCACATGAT
ESNP0303	A1Contig11193	178	Y	0	5	0	11	0	10	0	5	0	18	0	6	CCCCTGCTCTTTTCTTTTCA	TCGGTGGAACATACACGAGA	55	181	91	271	CCCCTGCTCTTTTCTTTTCACCCAATTTTGGGTTAAACCCTAACCTATNCACACACACATACACACACAAATTGTATACGTATATATYGTTTATCTGCGATGCAGGCCTCTTCGGTGATGCTCGGCGCGACGCCTATGGTTGCTCCGGTTCAGGTCAAACCTCTCGTGTATGTTCCACCGA
ESNP0304	A1Contig34514	599	Y	0	23	0	5	0	24	0	8	0	23	0	16	CCCGTTGCTCTTTCTCAGAT	CACTACGGTTTCCGATTGCT	55	172	513	684	CCCGTTGCTCTTTCTCAGATATCACATGGTAGTGCACATGGTCACTCTGGGATGACGAATAGGAGTGCCATGGGTGTTGTTGGAAAYCCTGGTTATGGAAGTACTGCAAATGGCATTGGTGGTTCAATTCCTGGGATCCTCCCAACATCTGCAGCAATCGGAAACCGTAGTG
ESNP0305	A1Contig32154	1213	R	12	0	7	0	9	0	4	0	11	0	10	0	TTCCTCTGATAACCGGATGC	TGATGTAGAGCCATGGACATTT	56	160	1136	1295	TTCCTCTGATAACCGGATGCATTCATGTACATTCTCNGGCGAAACAAAGTCTAGTGCAACCTTTATACATGACTTCARGTTTCGAACCTGGTGCGGACATCCAGCAGGTATAAATACTGCATCTCCTTGTTTTTGGACAAATGTCCATGGCTCTACATCA
ESNP0306	A1Contig18062	2383	Y	0	7	0	3	0	3	0	4	0	11	0	6	ATTTCGTTCTGCCGGAATTT	TCTAATATGGGTGTCAACTGCAA	55	173	2285	2457	ATTTCGTTCTGCCGGAATTTGTCAGATGAAGCTGTAGGACTTGTTGCAGATAGCTGCTTGTCCTTGAAAACATTGAAATTGTTTGGGTGCACCCAGATYACAAATCTTTTTTTGGATGGCCACTCAAATGAGCAGCTACAAGTTNTTGGATTGCAGTTGACACCCATATTAGA
ESNP0307	A1Contig32400	448	R	10	0	18	0	4	0	21	0	17	0	24	0	GTTCTTGAACAGGAGGCTGC	CCTTCCCTCGGACTTAGGAT	56	167	366	532	GTTCTTGAACAGGAGGCTGCTGNGAGAAGTCCAGTGGAGGAAACACTTTTTCAGCTGCGCGACGAGGTACTGAAAATCCACCRTGAGTACTTGTGTCACTTGCAGTCAATGTCTTNCAGAAATAATTAGTTGGCTGTTTGCTGGCGGATCCTAAGTCCGAGGGAAGG
ESNP0308	A1Contig2448	1377	Y	0	4	0	17	0	15	0	4	0	19	0	6	TTCAGAAGCTGATGCCAAAA	TGGAAACAAGCAAGTGTGTTG	56	176	1300	1475	TTCAGAAGCTGATGCCAAAATCTCCAAAAGACCTTTCAACTTTGTTTTAACAGTCAAAGAAGAGCTGAAACGTTCAAYTGTCGTGTAACTAATATAATAATATGATGCTATCATCCCAAGATTTAGAGGAGAAAGATACAAATCATCCTCTATAGCAACACACTTGCTTGTTTCCA
ESNP0309	A1Contig52998	946	R	2	0	5	0	3	0	3	0	11	0	3	0	CAGGTTCAACATACCCAGCA	GGCTGCAATCAACTCCAGA	56	171	876	1046	CAGGTTCAACATACCCAGCAGGAGAACCTNNNGCTTCTCTTGTTTTGAAGAAAGTACTGAGTTCAATGAARAAAAAAGTTTACCTACTCGACATAACAACACTTTCTCAGCTAAGGAAAGATGGTCATCCTTCGGCTTATAGTGGTGATCATTCTGGAGTTGATTGCAGCC
ESNP0310	A1Contig22706	772	R	9	0	2	0	3	0	9	0	3	0	15	0	TTGTGTCTGTTCTTGGTTGTATGA	GAGCAACATGTAAGCTCTCACAATA	56	186	687	872	TTGTGTCTGTTCTTGGTTGTATGATATGTCTTCTGAACAAAGGAAGGGAGGATCTTCTTTCTGGAAGATCATCTCTGACTGCATCRTTTAGCATGTCTGACGTAAATATATCAGAAGACAAGCTTCCNCCACTTGCCAGTTTTAGAACTGAGATGAAAAGGTATTGTGAGAGCTTACATGTTGCTC
ESNP0311	A1Contig33920	331	R	4	0	8	0	12	0	3	0	6	0	9	0	ACTTCGCGCTTCATTTTCTC	CCCGAAGATGTTCTACTCCG	56	180	251	430	ACTTCGCGCTTCATTTTCTCNATTAAACACGCAGGCATCTCTGCGATTAATTCGCAATTAAATGATTGTGTATTCACCTCRTATATTTTCAATCCGACGACGTTTTCCGGTTGACCTAGAAGTCCTGTCANGATAAGACGATTGTTTGAGTATCCGATTACGGAGTAGAACATCTTCGGG
ESNP0312	A1Contig14013	1547	R	14	0	3	0	5	0	7	0	9	0	8	0	CAGATTTGGGGGTTCCATTA	GAAGGATCTTGGACAACGTCA	56	172	1476	1647	CAGATTTGGGGGTTCCATTAGGTTCATCTNCGGGAAGCCAAAAGGATGCTACATTCTTAGATTGTCCATCTRATTCATCTCAACAGAATGTTACAGATAAGCATGTCAATAGAGATGAGATTCTCATGAAATTACATCAATTTAAAAAATTTGACGTTGTCCAAGATCCTTC
ESNP0313	A1Contig31434	142	W	11	0	0	5	1	0	0	1	9	0	0	8	AGAGGGTTTGAAGGGAAGGA	CCAGCTAGCCTCTCACCTGT	56	179	51	229	AGAGGGTTTGAAGGGAAGGACAGGGTTCATATAATAGATTTTGACATTAAACAAGGACTTCAGTGGCCTAGCTTCTTTCAGAGCTTGGCCTWTCGGAATAACCCCCCAAGTCATGTTAGGATCACNGGCATTGGTGAATCCAAGCAAGATCTTATCGAAACAGGTGAGAGGCTAGCTGG
ESNP0314	A1Contig28705	942	Y	0	4	0	10	0	3	0	5	0	14	0	8	TTGGAATCTCAATGTGGCAG	AGCCTGCTCTGGAGTCATGT	56	177	844	1020	TTGGAATCTCAATGTGGCAGCGCCAAGGGATTCACTGGTACTTACCGTTGGATGGCACCAGAAATGATCAAAGAAAAGGCTCATACAAAGAAAGTTGAYGTATACAGTTTTGGCATTGTCCTTTGGGAGCTCTTGACTGCTTTAACACCATTTGACAACATGACTCCAGAGCAGGCT
ESNP0315	A1Contig14643	1556	M	28	15	0	0	29	8	0	0	9	33	0	0	GCTTTTGCTAATGCTCTACTTGTG	TGAGGGTCAATAGGTTCACCA	55	152	1482	1633	GCTTTTGCTAATGCTCTACTTGTGGTGCCCAAGACACTTGCTGAAAACTCTGGCCTTGACACCCAGGATGTCATMATTTCTCTCACGGGGGAGCATGACAAGGGGAATGTNGTGGGACTGAACCAGCACACTGGTGAACCTATTGACCCTCA
ESNP0316	A1Contig2618	348	W	4	0	0	5	4	0	0	4	3	0	0	14	TGCAAACGGAAATGATGAAG	TGTGCTCAAATCAACTCCCA	55	170	257	426	TGCAAACGGAAATGATGAAGTACCAAACCGGCCCGGCTTTTGGCTTTGTTAAGCTCCGGNTAGGTCAGCGGAGAAAACCGGATATGGTATCWGAGATTGCATTGAAGTGGACCAAACTTTCAAAAACTGGGACTCTTGATGTAAAGTTNATGGGAGTTGATTTGAGCACA
ESNP0317	A1Contig14259	119	Y	0	7	0	22	0	9	0	17	0	21	0	14	CAGAAGCGTCTAGCCTCCAG	GCGGGAATGAATCTTAGTCG	56	162	33	194	CAGAAGCGTCTAGCCTCCAGNGTGCTCAAGTGNGGCAAGGGNAAAGTGTGGCTCGATCCCAACGAAAGCAATGAAATCTCCATGGCYAATTCTCGTCAGAACATTAGGAAATTGGTCAAGGATGGNTTTATTATCAGGAAGCCGACTAAGATTCATTCCCGC
ESNP0318	A1Contig32531	940	Y	0	17	0	24	0	24	0	15	0	19	0	26	CATCCCCTGGTACTGGAGTG	GATACCACGATCACGAGCAA	56	182	852	1033	CATCCCCTGGTACTGGAGTGATTGCTGGTGGTGCTGTTAGAATTGTTCTTGAAATGGCAGGTGTTGAGAATGCATTAGGCAAACAGCTYGGCAGTAACAATGCCCTCAACAATGCAAGAGCNACAGTTGTTGCTGTGCAACANATGAGACAATTCAGTGAAGTTGCTCGTGATCGTGGTATC
ESNP0319	A1Contig20959	658	R	21	0	7	0	16	0	15	0	19	0	14	0	CACCATTATTGTGCGTATCTCG	GGTTTATGAAGAACTACGGCAGA	54	170	563	732	CACCATTATTGTGCGTATCTCGNCAACTTCACCTCTAACACGGTTAATGGTATCAGCACTNGGATTACTGGAGAAAAATTCCATTTGTTGATGCARGACTCGTGAAAATTCATCATTCATAGCATATGCAGGTGCATGTAATGCCACTCTGCCGTAGTTCTTCATAAACC
ESNP0320	A1Contig28132	568	M	7	4	0	0	4	6	0	0	6	14	0	0	GGAAATCCGCTATCTGAGCA	ACGGAGAGTTCCATAAGCCA	56	159	496	654	GGAAATCCGCTATCTGAGCAAGGTGTGCACGAATTCCAAACNGAGATTGAAATGCTCTCAAAACTACGACACMGACACCTTGTTTCATTGATTGGTTATTGTGAAGAAAACTGTGAAATGATCCTTGTGTATGATTACATGGCTTATGGAACTCTCCGT
ESNP0321	A1Contig930	424	S	0	16	8	0	0	14	12	0	0	15	12	0	AAAGGCCTTCAGAAGTTCCC	ATTTCCGGGCATGTACCATA	56	177	344	520	AAAGGCCTTCAGAAGTTCCCTGTCCAATTCATGTGGCCCAGCTGANGTTGCTGAAAGGCATTAACTTGGGCTGCTGGCCCSCCTGCAGCCAATCCAACTCCAACATTACCNCNCACAGCAGGATGATGCTGACTGGGGATTCCAGCAGGTTGTGGAGTATGGTACATGCCCGGAAAT
ESNP0322	A1Contig10861	628	R	17	0	3	0	14	0	4	0	5	0	3	0	GGGGGATTACAAGTGTGTCAA	AGAACCCATCCAAACAGTGG	56	173	536	708	GGGGGATTACAAGTGTGTCAAGTTACGANTTTTNATAANATTTGGTNTACATTAGAAGGTGGCCCAGATGATCTTGGTGCCACATTTTATGARCCATCTTCAATCCCAGAAGGGTTTTTTATGCTTACAAGTTATNGTCAATCNAACAACAAGCCACTGTTTGGATGGGTTCT
ESNP0323	A1Contig47384	440	Y	0	15	0	10	0	17	0	6	0	21	0	12	GCTTGTAGCAACAAAGCTTGAA	TTGTGCATCTGCTTTTCTGG	56	170	361	530	GCTTGTAGCAACAAAGCTTGAAGCTGACCTAAAGAATATAACAGGATGTCTATTCTCCTACAGTTAAACCAAAACCAAAYTTGTAGTCTTTCTTCATGTGATCTAACTCTGCTGAAAGTATAAAATTAAGACCCATATTTAAACGTTCTTCCAGAAAAGCAGATGCACAA
ESNP0324	A1Contig1145	2158	W	2	0	0	1	3	0	0	4	11	0	0	3	CAGAGCCTGATGTGCCAGT	ATGGAGTTGTCTGCACGATG	56	181	2059	2239	CAGAGCCTGATGTGCCAGTGCGGACATATGTGCCAGCCGGGCCACTAATACCACCAACATGGGCCTGAAAATTGTTGTAATCCTGAACAACAGCACATGWTGTGCAGATTAAATTTTCAGAAACTTCATCAGTGACCAGAGACCGTTCNCCGCAAGATTGGCATCGTGCAGACAACTCCAT
ESNP0325	A1Contig2329	323	Y	0	17	0	5	0	11	0	4	0	3	0	11	CCGACGGCTAGGATTACTTG	AGCTCCGCATAACAAAGTGC	56	171	251	421	CCGACGGCTAGGATTACTTGATCTCATTCTTCTCGGGATTGGTGCTTCTATCGGCGCCGGTATCTTTGTTGTYACTGGCACTGTTGCTCATGATGCTGGTCCTGGAGTCACCATCAGCTTCATATTGGCTGGTGCATCTTGTGTGCTCAATGCACTTTGTTATGCGGAGCT
ESNP0326	A1Contig6675	768	Y	0	4	0	2	0	3	0	1	0	11	0	8	AGACCACGCCAAAACCATAG	GGATGGGTCCTATAATGCGA	56	176	668	843	AGACCACGCCAAAACCATAGACATCGCTCTTCACATACAAATGACCTGTGGCCATATACTCTGGAGCAGCATAGCCATATGTTCCCATTACCCGTGTTGTYACATGTGATTTACTAGCTGAGGGACCAATCTTTGCCAAGCCAAAATCTGATAATTTCGCATTATAGGACCCATCC
ESNP0327	A1Contig21831	2393	K	0	0	7	28	0	0	25	30	0	0	17	28	TCACCATGAGTTCGGGACTT	GAGAATAGCGTAGAGCGCGT	56	173	2305	2477	TCACCATGAGTTCGGGACTTGCNCTATTCTGCGAGATCATAATCGCCANCTTGCTTCCTCCCCTCGGAGTCTGCCTCAAAACCGGCTGKTGCACCGTAGAAGTGTTGATATGCGTGGTGTTGACGATATTAGGATACGTTCCCGGGATAATATACGCGCTCTACGCTATTCTC
ESNP0328	A1Contig18305	1376	Y	0	10	0	3	0	9	0	4	0	15	0	3	CCTATGCTTTCGGACCTTGA	TCTCAGCAATTCCTTACAGTTCC	56	181	1289	1469	CCTATGCTTTCGGACCTTGAACTCTTATGGNTTTCATCTCCGTCCCTTGTTCTCAACCAACTAGCTGAACCATTAGTGCCAATCTTAYTTCCAGACCCTGAACTCTTCCGTATGTCATCTTTACCAGATGAATTCAANCGATACACNGTAGAGGCNTAGGAACTGTAAGGAATTGCTGAGA
ESNP0329	A1Contig43921	776	K	0	0	2	11	0	0	15	5	0	0	6	13	TGGAGCAGAGACAAGCAATG	ACCAAAGGATGCATGGAAAC	56	164	696	859	TGGAGCAGAGACAAGCAATGGAGAAGAACTTGTTGTCCATGGCACGTGAAGTTGAAAAGCTTCGCGCTGAACATGCAAATKCTGATGCCAGACCGTGGGCTGCTGGTGGGAACTATGGAATGAATCTCAACACTCCTGAAGGAGGTTTCCATGCATCCTTTGGT
ESNP0330	A1Contig22972	956	Y	0	6	0	7	0	13	0	3	0	10	0	5	CCGCCACAAGCTCAAACT	GCCTGCTCGTCTCTCGAC	56	139	887	1025	CCGCCACAAGCTCAAACTTCTTCTTCACANCNGCGCCCGACAATCCCGGCAGAATCAGCGACAAAATCGYGAGGAGCGAGTCGAGCGCGTGACCCGACGGCTCCGACTCGGACGAGATGCNGTCGAGAGACGAGCAGGC
ESNP0331	A1Contig39603	1837	Y	0	12	0	7	0	4	0	11	0	5	0	12	AATGAGAAGCAGCATTGCCT	ACTCTATCAACCCCTCCCGT	56	166	1748	1913	AATGAGAAGCAGCATTGCCTCTACATTGCTTCAGATGGTGGCCGGGTATGTCGACCTCTTGTAATTGCTGACAAGGGTGTATCAAGAATYAAGGAACATCACATGAAAGAGTTAAAGGANGGAATGCGCAATTTTGACAGTTTTCTACGGGAGGGGTTGATAGAGT
ESNP0332	A1Contig47864	135	M	18	10	0	0	32	23	0	0	17	21	0	0	GCAGCCATGAATGGAAGAGA	CGTCAACTTGCTTAAATTGTGC	56	190	42	231	GCAGCCATGAATGGAAGAGATATCCTCCACAAGATGAAGGAAAAGGTTNGNTTTNGCTCATCNTCAGCTGAAAGTGGAAAAGGAAAGAGTAAAMTGTCAAAGCATGTAACACATGGATATCATNTGGTAAAGGGAAANTCATATCATGACATGGAAGATTATGTTTTTGCACAATTTAAGCAAGTTGACG
ESNP0333	A1Contig29279	718	M	2	9	0	0	8	8	0	0	12	4	0	0	ACCATGGTGTATGGCTGACA	ACGACAACCTTTGGGTCTTG	56	178	635	812	ACCATGGTGTATGGCTGACAGTTGCAAACATTCTTACCCTTGGGGCCTACAGCATTCCTGGGCTTGGTGGAATTATAGCTCAAMGATTGGAAGAACAACTATTCCGTTGGCTCCGAGCAGCAGAGCTTACTTGTGATCGTGCAGCTCTGCTTGTTGTTCAAGACCCAAAGGTTGTCGT
ESNP0334	A1Contig5253	1339	Y	0	4	0	12	0	6	0	10	0	2	0	6	AACATGGGCGAGTGGGAT	TCTCAACACATTCACGAGCC	55	184	1247	1430	AACATGGGCGAGTGGGATNAGATGGCTGAATATGTTTCTCGANTGGATGATGGTGANGAAACTAAACTTAGGGTGTTGGGAAATACTGCTGCYACTGGTGATGGAGGTAGTAATGGCACATTTTTTAAGGCTGTTTTATTAGTCCGCCGTGGGAAGTATGACGAGGCTCGTGAATGTGTTGAGA
ESNP0335	A1Contig11911	927	M	12	12	0	0	35	10	0	0	7	17	0	0	ATGGGGTTTGCATGGAATAA	TGGTTTGCCAGTCTGAAGTG	56	157	857	1013	ATGGGGTTTGCATGGAATAATAAATGAGAATGACTGGAAAATGAAGGGGATTGTAAATGGGATTGACACAMAAGACTGGAATCCTCAGATAGATATTCACCTGAAATCTGATGGTTACACCAACTACTCTTTGGATACACTTCAGACTGGCAAACCA
ESNP0336	A1Contig22905	431	W	5	0	0	16	19	0	0	6	8	0	0	10	CATTCATCACATTTATCACAAGCA	TGGATTCTGGGGAACTTGAG	56	178	345	522	CATTCATCACATTTATCACAAGCAATCATTGCTCTCTGATCATAGGGCTTTCGACATATGCAGTAGAGCATACTTCTATCTTGCAAWAGCTTGAGTTCTTTTTCAACGTCAACAAGCAAATCATTCCCCTCTATTATTAGGTCATAAACTTTATCCAACTCAAGTTCCCCAGAATCCA
ESNP0337	A1Contig19777	897	K	0	0	10	10	0	0	7	15	0	0	12	20	TCCTGCTGGTGGGAACTATC	TACACTGCTGACAAAACCGC	56	161	807	967	TCCTGCTGGTGGGAACTATCCTAAATGTCAAGTTGATGACTGTAAGGAGGATCTTTCAACTGCTAAAGACTATCACAGGCGGCATAAGGTKTGTGAAGTCCACAGTAAAGCTACCAAGGCTATTGTGGGAAAGCAGATGCAGCGGTTTTGTCAGCAGTGTA
ESNP0338	A1Contig11525	903	R	26	0	6	0	16	0	12	0	17	0	14	0	CCATGGCCTAGGATTTACGA	TTGCCGCGGAACTAATAGAG	55	169	816	984	CCATGGCCTAGGATTTACGAGAAATGTGGAATTTGTTAAGGTCTCGGAAATGGATAGGGTTAAGTTTCGTCGGACCAAGGTTTCTCTRATTAGGAATTCTAGCTCTGGGTCGGAGATTGTGGAGCTGCAGCCTGCATCAGAAGGGAGCCCTCTATTAGTTCCGCGGCAA
ESNP0339	A1Contig44673	2087	Y	0	29	0	6	0	15	0	4	0	17	0	8	AAGTTGGGAGAGAATGGGAAA	GCAGAGAGGGGAATTGGTTT	56	164	2016	2179	AAGTTGGGAGAGAATGGGAAACTGGTCATCACAGTAGATGGGAACGTGGCGAATCTTGATAAACAGAGTGGYGAAGTTGAAAGTGAAAACGCAGGTCTAAAGGAACGTGTAAGGATTGCATATCAACGGATTCAGACTGCTGTGAAACCAATTCCCCTCTCTGC
ESNP0340	A1Contig15976	166	Y	0	8	0	7	0	13	0	7	0	8	0	5	GAATCTTGCACGCCAGAAA	GTGTCATTTGGCAGCAGTTG	56	173	78	250	GAATCTTGCACGCCAGAAANTTACATTTACAGTTTACAAGGAGATGNAAAAACATGGGAAATAATGTAAAATGAAATGAAAACTTCGAYCTGATGAATCATACTACACTACCAAAATTTTCTCACATCTTGATGAAAGCAAGGCTGTACAGTGCAACTGCTGCCAAATGACAC
ESNP0341	A1Contig21077	1100	M	4	11	0	0	11	2	0	0	8	8	0	0	CCATTTCTGTTGGAGCTCGT	AGTTACTCCCCCTTGGGCT	56	177	1018	1194	CCATTTCTGTTGGAGCTCGTCGTGATCTTAACTTTGGNAACAACCTACTCTCTCCAGCAGGTAAAAAGTTGAGTCGACCTCCMAGTCGCCAATCACCATCCACTCCCCCCTCCAAAGCACCGTCNTCNTCATCAGTTGGNGGNAAAATGAGGCCACCAAGCCCAAGGGGGAGTAACT
ESNP0342	A1Contig49891	617	W	13	0	0	7	1	0	0	5	5	0	0	7	GCCATCCTCTTGTCAGGAAA	CAAGTGGATATCCTGTTTCTACTTCA	56	177	520	696	GCCATCCTCTTGTCAGGAAAGGCCTTGAATATCTAGAATTTGAACTTGGCCGCTGCGAACGCAGACTCTCTGACGTAACAGCTCTAGCCCTTCGAAAWTGAGTACTGTGGTTTTCCCTGGAAACCTGAGTAGAGGTCCCACCAGAATTCTGTGAAGTAGAAACAGGATATCCACTTG
ESNP0343	A1Contig8128	2707	M	6	23	0	0	5	25	0	0	19	15	0	0	TCAAGTGACCATGGAGGTGA	TCTCATCTTTTTCGTGGGTTTT	56	174	2632	2805	TCAAGTGACCATGGAGGTGACTCTGAGTCCACTTCACTNCCGTCCACCCACCGGGACTCGCCGGCTCCGACGCTAMTCCCGGTCAATCTTACACTGCTGCCGCCATCTTCAATCCCGTCGTCATCCATTTCAACAAGAACTCAAAAACACTTAAAACCCACGAAAAAGATGAGA
ESNP0344	A1Contig22442	655	Y	0	6	0	19	0	17	0	5	0	9	0	9	TTAATGAGGCAACAGGTCGG	TCCAATACATACTTTGCTAGAGTTGG	55	173	569	741	TTAATGAGGCAACAGGTCGGCTCCACTTTCTGCTGCGTGCAGTACATAGAGAACCATTTAGAATTTCTAGACTTCCTGGTTGTCGGYTACGATAACAAGGATATTGCGTTAACTTGTGGGAGTATGCTGCGTGAATGCATCAGAGTACCAACTCTAGCAAAGTATGTATTGGA
ESNP0345	A1Contig43433	1379	Y	0	17	0	3	0	14	0	10	0	8	0	9	GAGGTGGCAGAGCAATTCAG	CTTCTTCAGCAGGAACCCAG	56	161	1301	1461	GAGGTGGCAGAGCAATTCAGGTGAAATAAACNCTGCCAATGTGTTCACTCCTTTCGGAGGAGGCCCAAGGCGTTGCCCYGGGTACGAGCTTGCCAAAGTTGAACTCGCAGTTTTCCTTCATCACCTTGTTACTCGTCTCAGCTGGGTTCCTGCTGAAGAAG
ESNP0346	A1Contig44181	272	R	2	0	1	0	10	0	4	0	3	0	2	0	ATGCTCAGCTCGCTCAATCT	CATGTTGCTGCAATTGCTCT	56	162	181	342	ATGCTCAGCTCGCTCAATCTCGTCAAATTCTTCACTCTTATCTATCACAACATAATACTAACAATCATCCTCTTTCCGCGAATGAGAGACARGAGCTAGACAACTTCTTGGCACAGTATTTGTTAGTTTTGTGTTCGTTTAAAGAGCAATTGCAGCAACATG
ESNP0347	A1Contig3273	148	W	11	0	0	6	11	0	0	5	4	0	0	17	ACAACACTTTCCCTTTCCCC	TGGGATCTTCTTGGTTCAGG	56	171	72	242	ACAACACTTTCCCTTTCCCCTTCACTCAAAAGAAACCTCCTTCCTCACAACCCCAAGCAATCATCACTTGACCACCWTCTTCATTCAACATCTTCCCCCTATTTTCAACACCACAATGAGCNNATCTGAAACACACCCAAAAGAGGACTACCCTGAACCAAGAAGATCCCA
ESNP0348	A1Contig56927	102	R	35	0	33	0	22	0	48	0	36	0	34	0	TCCTGATATCGGTCCAAAGC	TCAGTTTGCTGCTCAGCTTG	55	186	16	201	TCCTGATATCGGTCCAAAGCATTGGTAATTGCAACAACATCNTTTTTACAAAGCTGNCAAATGCCAGCATTAAGAAGATGACCTCTRACTCCATACTTCAACAAGTTATTGTTTAGTGACTGCCGTGCTATGTCCTCNTATATNTCAATTGCTCTCTGGTAGTGCTCAAGCTGAGCAGCAAACTGA
ESNP0349	A1Contig40856	514	R	19	0	17	0	13	0	23	0	13	0	16	0	TGGAGTTCCAAACTCGAACC	CAACGTGGTATGTGGTCGAA	56	178	435	612	TGGAGTTCCAAACTCGAACCTTGAACATTCAACATAAATCTGTTAAAGCTCAGATCTGGGACACCGCTGGCCAAGAACGRTATAGAGCAGTCACGAGTGCATATTACCGGGGTGCTGTTGGAGCTATGCTGGTTTATGACATAACTAAACGTCAAACCTTCGACCACATACCACGTTG
ESNP0350	A1Contig2788	3215	R	6	0	7	0	10	0	4	0	1	0	3	0	GGTGAGCCAGGAACACAGAT	CCAGTCTCGCACTTACTAAACTATCA	56	178	3138	3315	GGTGAGCCAGGAACACAGATGACTTTGAAGACCTTCCACTTTGCTGGAGTTGCAAGCATGAATGTTACACAGGGAGTRCCTCGTATTAAGGAAATCATTAATGCAGCCAAGAACATCAGTACACCTATCATTACTGCTAAACTTGAGTTTAGTGATAGTTTAGTAAGTGCGAGACTGG
ESNP0351	A1Contig13537	740	Y	0	5	0	26	0	4	0	15	0	4	0	2	GCAGATACTGGTCCGTCGTT	CTCCTTGCTGAGAAACTGCC	56	176	642	817	GCAGATACTGGTCCGTCGTTCTGTGCAGCAGTGAGTTCCAGCTCAACCTTCTCAAGACCTTTACTCACTGCTTGCATTTCTTCAGCCAAATTTTTCAAYTGAATTTTCGACGCTGCTTCTAAATGGCCAAGATCCTTGTCATAATCCAGTAACTCCGGCAGTTTCTCAGCAAGGAG
ESNP0352	A1Contig6140	388	Y	0	16	0	53	0	19	0	52	0	23	0	80	TCGTCTTTTCCGAATCCAAG	GAAATGGCTCTCATGGGATTT	56	170	302	471	TCGTCTTTTCCGAATCCAAGAGGATTAAAAAATGGGCCTCCNGGGTATGCTGGGTCTCCGGATCCAGCTAGGCCTTTCTCTAAGCCYAAGAAATATTGTTTTCCCATTGATCCTGGATTGNACCAGTCTTGTAATCTCCTGTGCTCTGCAAATCCCATGAGAGCCATTTC
ESNP0353	A1Contig541	1518	R	36	0	35	0	14	0	61	0	36	0	56	0	TGAGTTCCTGAGAGGGGTTG	CATGTTTTCTGCTCCCATCC	56	151	1439	1589	TGAGTTCCTGAGAGGGGTTGCTAATCCTATTGGNATTAAGGTCAGNGATAAGATGAATCCAACTGAACTTGTAAAGCTCRTTGAGATATTGAATCCTCAGAACAAAGCAGGNAGAATCACAGTCATNGCAAGGATGGGAGCAGAAAACATG
ESNP0354	A1Contig13654	3102	Y	0	4	0	10	0	9	0	14	0	8	0	5	CGCATACAACGAGTGTGGAG	AGCTTAAGCCAGATCATGCG	56	179	3003	3181	CGCATACAACGAGTGTGGAGTCAAATTATACTCATGCATAGACTCTGGCCTGCAAACTGGTTCTGCAATNGCAATAAGAAAATCATATGCTTGTTTGTAYAAGGGAGAGAAAGTCTCAAGAAAGATGCGCCCATCAGCGCAAGCCCATAACGGTCTATTCGCATGATCTGGCTTAAGCT

## Sheet: Table S10
Table S10. Primers and expected products of computational polymorphic EST-SSRs.
ESSR	Contig	Position	Motif	Forward Primer	Reverse Primer	Tm (°C)	Product Size, nt	Alternate Size, nt	Fwd. Primer Start	Rev. Primer End	Expected Sequence
ESSR-0004	A1Contig129	409-420	(TGCT)3	GTTCCCCTGATCCAGAATGA	GAATCCTGAGCAACTGGAGC	56	275	271	296	570	GTTCCCCTGATCCAGAATGAGTGGTGGCTCGTGCGCACATTTGTCTTCCAGAATAGCCCGTGTTATTTTCAGGGCAGCAATTTTAGGGAATGTGGTTTACCTTAACTTGGTATGCTTGCTTGCTTGTAGAAGATGGATGAATTAGTAAACACATTTTTTAAGCTTATTTTATTCTACACATCTTAAATCAAACACTTAGAATCCTCCCCTGTAATATGAGTTCTTTCTTGAATTTAGACACTTGTTATTTTCCTT
ESSR-0005	A1Contig201	170-187	(CAG)6	TAAGCAGCGATCCAAGTGTG	AGGTGCCAGCTTGTCAAAGT	58	228	222	90	317	TAAGCAGCGATCCAAGTGTGATATACATAGTGTGATATATATATATCTATCTATCATCTGGTCGAATATGGGTGAGAATCAGCAGCAGCAGCAGCAGCGTTTTCAGCTGGGGACCATCGGGGCTTTGAGTTTGTCTGTTGTTTCTTCCGTCTCCATTGTCATCTGCAACAAGGCCCTCATAACAACCCTTGGTTTCTGCTTTGCAACGACTTTGACAAGCTGGCACCT
ESSR-0006	A1Contig245	114-125	(ATC)4	AGACAAGAATGATGGCAGGG	AATAGGAGGGGAAGAAGCCA	56	156	153	70	225	AGACAAGAATGATGGCAGGGCTGGGTGGGCGTAAAGACAAGGGATCATCATCATCATTGTCTGGATCTAGAAGAATTTGGGTGGCTGTTTTCATAGGAATATCCATGGGTTGCATCTTTGCTTTCTTTTTCCCTCATGGCTTCTTCCCCTCCTATT
ESSR-0007	A1Contig343	282-293	(ATC)4	GCACCTGCTCTGCTACCAAT	CCAAGAGGATATCCGCAGAA	55	247	244	246	492	GCACCTGCTCTGCTACCAATTTATAGCTTGTCAAAATCATCATCATCATATCCGTCGTCCTTGTCATCTTGACCATCATCACTGTCACCGTGATCACCTAGAAGAAATACATCCAGGTCCTGCTCAGTGGCTGCTGAAGATACACTCTTACTTTTCTGGATTGCTTCCCCACTCTCTGGTTTAGGAACAGTTCCAACTTCAGAAATCTTTATGTCATCTTTAACTTTTTCTGCGGATATCCTCTTGG
ESSR-0008	A1Contig555	508-528	(GAA)7	GCTTTCCTTATGGCCCTAGC	TTGGCTGTCACTGTCGTCTC	58	258	252	354	611	GCTTTCCTTATGGCCCTAGCTGTTCCTCTGGGGCAATCGGTTCTTTCATTAGCATTTCAAAAGATTGTGGGAAAGAAAAGCAAACCAAAGCGCAAGGCGAGGACTAGGAGAAAACCACGCACTCGGCCTGCAAGAAATGTGAGATTCGAAGAGGAAGAAGAAGAAGAAGAAGAAGCAAAGGAGGGTTCCAGAAATGATTCAATGGGTTATCAAACCTGGGTAGGTGGAAATGACGTTCGAGACGACAGTGACAGC
ESSR-0009	A1Contig1227	540-557	(TGC)6	ATCTGGGGAACTTGCTGTTG	AGCATCAGCAGCAGCTACAA	58	271	262	455	725	ATCTGGGGAACTTGCTGTTGCTGCTGCATTTGCTGCTGAGGTTGCATCTGGGGAATTTGCTGCTGTTGCTGCAATTGCGGAAGTTGCTGCTGCTGCTGCTGCAACTGGGGAATCTGCTGCTGTTGCTGCAATTGCGGAATCTGCTGCTGTTGCTGCAGCTGAGGAATTTGCTGCTGCAGCTGTGGAACCTGTTGCTGCTGTTGCAACTGCGGCAGAGGCTGTTGCTGAAGCTGTTGAAGCTGCTGCTGGTGTTGT
ESSR-0010	A1Contig1759	135-146	(ATC)4	TCATCACCCACAAGCTCAAC	CGTCAACGATCCATCAACAC	55	169	166	17	185	TCATCACCCACAAGCTCAACTGATTTGTGAAATATCGACCTCATCAGGGATTCTAAAAGTGTCAGCGGCACCAAATTTTTTACTCCCATCATCAGTAGCATCATCTTCATCATTACTATCATCATCATCTTCAGCATCGTGATTGTGAGGTGTTGATGGATCGTTGACG
ESSR-0011	A1Contig1927	726-740	(TCA)5	CAATCAGGAAGCTTTGAGCC	AAGGAATCGAAGCAACGAGA	55	283	274	560	842	CAATCAGGAAGCTTTGAGCCTCTTGTCTCTTCTTTCTTTACCACCTCCTCACTTTCTCTCTTTACCATTGTTTTTGCTTCATTCTCCCTTTCCAGCTCCTCTGTTTTCTCTTCCAAAATCTTGACATGGCTCGATGTTTCTTCTTCGTATAGTGTAGCTATCTCTTCATCATCATCATCATCTGGTTCACTCAAATCATCATCTGACTGTAGAGAAAATGAGGCATTACTATAACTTACTCTACTCTCATCTTCA
ESSR-0012	A1Contig4697	2153-2164	(GGT)4	GCACATTTTCCCGACTAGGA	AATGGCACTCAATCTCCGTC	56	278	275	1962	2239	GCACATTTTCCCGACTAGGACGGACAAAATAAACAGCAGGAACATCGTCGTTAATCGGCTGACGGTCCTTGTCAATTAGAAAGTAGAGAGTAACGCCGTGTTTACGGAGATCCTTAACGTGAATTAAAGGGGATAAAATGTCTTGGCAAAACTTGTCGTAGATAAGGATCTTATATACTTGCTCGTTAGCGGTGGTGGTGGTTGAATTTAACGGTTGATTCAGATTCAACATACGGATTATGCATTCAGTATGTT
ESSR-0013	A1Contig4742	153-164	(GA)6	TCCACTTCAACACATTTCCCT	TGTGTGCCTTCTCTCCCTCT	59	216	212	14	229	TCCACTTCAACACATTTCCCTTTTAGATCCTTGCATACATATATAGTTACACATACACGTTTCAGATCTAACATAACAAAACAATTTACTCAAATTCAAGTGATCTCTCTCACAATTGGTGAATAACTTTACCAATTTGAGAGAGAGAGACAGAGAGATTTTGAGAGGGAGAGAGGCACACAGAGAGATTTTTGAGAGAGGGAGAGAAGGCACACA
ESSR-0014	A1Contig4973	1209-1223	(GCT)5	AGAAGAAAAGGGGCGTTTGT	TGGGAACCCTAACCCTAACC	57	202	199	1110	1311	AGAAGAAAAGGGGCGTTTGTGATCAGGATGACAGACCCGCCAGAGATCCTGATACGCCATTTGCAGCTCCGCAGAAGGGGGAGGAGCCGTTCGATTCAGCTGCTGCTGCTGCTGGGAGGAACCAGCGTTCTGATTAGGATGATTAGCAGCAGCATTCGGGTTGGGATTGAGATTGGAACTAGGGTTAGGGTTAGGGTTCCCA
ESSR-0015	A1Contig5944	1188-1205	(GCT)6	TCGAAGTAATAATCGGCGCT	ACCCCAAACCCCACTTAAAC	56	140	137	1145	1284	TCGAAGTAATAATCGGCGCTAGTTTCGTCATCGGAAGAAGAAGCTGCTGCTGCTGCTGCTTGTTTATCCATGTTCTGATTGAGGTTATCTTGTTTGTTTTGCTGCGTTTCCATTTCTAGGGTTTAAGTGGGGTTTGGGGT
ESSR-0016	A1Contig6398	267-278	(TGA)4	GCAAAGCCAAAGGTGACAGT	GTGGCTCAACCTTTTGAGGA	56	157	154	162	318	GCAAAGCCAAAGGTGACAGTTGTCGAGCCTAAGAAAGACGAGTCTGAAGATGACAGTGATGATTCAGATGACAGTGAGTCTGACCCGTTAGAGGATGATTCAAGTGATGATGATGATATGTCTGAAGATGAGGAAACTCCTCAAAAGGTTGAGCCAC
ESSR-0017	A1Contig6526	201-218	(GAAGCT)3	GCTGCCAAGAAAGAAGGAGA	TTACGTGAGCTGATCGAACG	56	244	238	54	297	GCTGCCAAGAAAGAAGGAGAGGATGCTGAATTGAACTGAAGCTCTGCTCCATCATTTCACCTGATCGATACAGAAATAATGGAAGCGTTGAGAAGCAGTTTGAATTGTAATCATAATCAGAGAATACGTGTTGTCCATGACAACACGAAGCTGAAGCTGAAGCTGAAGAAGAAGAGTTGCTTGTTTTTATCGAATTCGAAGCGAATCTCTCCGCTCAGATTTTGCGTTCGATCAGCTCACGTAA
ESSR-0018	A1Contig6791	2237-2254	(ATC)6	AAACTCCATTGCCGTCAAAC	ATTTTGGCGTGGAAGATTTG	53	280	277	2086	2365	AAACTCCATTGCCGTCAAACCTTTATGTGCACTACTTTCCTCTACTCCTTTACTCAAGTTACGAAACACATTCACCTCATCAACCTCATTCCCACCCCCTACTTTCGCACCTAACCCCAAACCCGATTTCTTCAACGATACGACATTACAATCATCATCATCATCATCAACCAACTTATCGAAAAAATCCTCATCAGTCTGATCCTCCATTCCAAATGGAGGACTCGCTGCCATCGTAACAAACCCTAACTACTC
ESSR-0019	A1Contig7053	1266-1280	(CAACT)3	ACCCTATCGTGAACCACTGC	AAAACCAAACAGCCCAGTTG	56	175	170	1220	1394	ACCCTATCGTGAACCACTGCCCATTGCCTTTCATTGAATCAAACACAACTCAACTCAACTCAACCCCTTGTAAGTAGAAATGTATAATGGGTTTTTGAGATCTGGGAATTGGGTGGATCTGGAAGGTGTTGTTGAAAGAGTTTCAAGTGTTTGGTCAACTGGGCTGTTTGGTTTT
ESSR-0020	A1Contig7229	96-111	(AG)8	TTATCAACCCCTGACTGCAA	CCTTATGCGGTCACTTGGAT	56	138	134	69	206	TTATCAACCCCTGACTGCAACATTTTAGAGAGAGAGAGAGAGACGGGGTTGGACTTTGATGTTGAAGATCTTGTGAAGCAAAGAATGAATGTGGATGCCACGCTGAAGCAAATGAGAAATCCAAGTGACCGCATAAGG
ESSR-0021	A1Contig7471	633-644	(ATT)4	AACCACCTGTCCCAAAAACA	GAGCCAGAGGCTTGATTCAC	57	122	119	580	701	AACCACCTGTCCCAAAAACATTATCACATGACTCAAACATCTCAACACTATGATTATTATTATTAACATTCCTCATGTTCATGTAGTTCAATATCTCATTAAGTGAATCAAGCCTCTGGCTC
ESSR-0022	A1Contig7674	701-712	(GCT)4	TTTCTTGATTTGGGACCGAG	GTAGCTTCCGTGGCTTGTTC	57	242	239	514	755	TTTCTTGATTTGGGACCGAGCAATCAAGCTCATTCTTCGTCTGAAGAAAGAACGCAATCCGAATCGGGGATTAATAATGTTGAATTGTCACACAATGGGAATAGAATTAACTCTATGGGTAAAAGAGTTGGCAGAGATGATAGTCCGGAATCAGAAAGCTGGAATCCGAATAAAACTCCTAAACTGGCTGCTGCTGCTTCGAATTCTAATTCCAAGGCTATTGAACAAGCCACGGAAGCTAC
ESSR-0023	A1Contig7831	4905-4919	(CCT)5	CGCATATTGAGAAGCCTGGT	AGGAGAGGGGCTTTTGGATA	56	205	202	4752	4956	CGCATATTGAGAAGCCTGGTGAACATGAATACTGCTACCAATATGTTGAAATTGTGAATATGCAACTGGAATATTAAAGGGATGGCGAAGACCTGACTTATCAAAAACTGCCTGCACCCCTCCAGCAGTCCTCTGAGCTCTCAAAAACTGCACCTCCTCCTCCTCCTCAGGCGGAGGCGCATTAATATCCAAAAGCCCCTCTCCT
ESSR-0024	A1Contig7855	3231-3245	(GAG)5	AAAAGGAAGGCAAAGGTGGT	TCCGTTGTTGGTGTTGTGTT	56	201	198	3180	3380	AAAAGGAAGGCAAAGGTGGTGTCTGCCATTAATTCTTGAGCTTCTATGCAGAGGAGGAGGAGGAGGAAGAGAGTGTGATAATACCCTTAACCCTTCATTCATCATTCTGTGTGTGTGTGTGTGTGTGTTTCTAGTTAGTCCTCAGTTGTTAGAGCTTATCTTCACTCACATTGCCGCCATAAACACAACACCAACAACGGA
ESSR-0025	A1Contig8018	1589-1600	(CAG)4	AGATGATGAGACTGTGCCCC	CTTTCGCCCATTATTGGAAA	52	276	273	1551	1826	AGATGATGAGACTGTGCCCCCTGGTGATGGTGCTGTCCAGCAGCAGCAGGGGTACAACTTTGGAGGTGGTGGTGTTCCAGTTCCTTCTGGAGGATTCAACTTTCAGTGAGGTGTTATGTCTATCCGTAATACAGTGATAAGGGTCTTTAGTGGAATTCCCGTGTATTCCGCAGTGTCTGGTATAATGCGTCTCGTCATTATGTATGGGTCCAGTCTGGTCATGGTCTAGCGTGATTGAGGTCGGTGCGCTTTAAG
ESSR-0026	A1Contig8032	3014-3025	(GTC)4	GTTACATCGGCCGACAAGTT	CCCTAGCGCAGAGCTGAATA	58	109	106	2946	3054	GTTACATCGGCCGACAAGTTTCCCACCCACAGACTGCTGGCGTTCATCCTCGAGATTTGATTTCTGTGTCGTCGTCGTCTCCTCGATTTTATTCAGCTCTGCGCTAGGG
ESSR-0027	A1Contig8096	223-234	(ATC)4	CAGAGGCCCAACTCTGATGT	ATGCGACGTCGTAGCCTAGT	59	162	159	160	321	CAGAGGCCCAACTCTGATGTCTTCATCTTCTCCATCCTCATCAATTGGAATTGGGGCCTCTTATCATCATCATCCCCACAATGCACCATTCTATCCATCCATTTCTAAACTCACCTGCCCACCAACCACTTCCACTTCTTCTACTAGGCTACGACGTCGCAT
ESSR-0028	A1Contig8147	632-655	(TGGGCT)4	TCTGCGACTCCTCCTCATCT	CAGGAAAATGCAAGTGCTCA	55	136	124	545	680	TCTGCGACTCCTCCTCATCTGATAAGCTCTCATCATCTGTTTCTGATAATGGGCTTTCATCTTCATGACTTTGCTCAAGAATGAACTGGGCTTGGGCTTGGGCTTGGGCTTGGGCCTGAGCACTTGCATTTTCCTG
ESSR-0029	A1Contig8459	754-768	(TGA)5	GGGCGAAGTGAAAGTAGCAG	GTTAACCGGCTCAATCGAAA	54	293	290	603	895	GGGCGAAGTGAAAGTAGCAGTATCAGGCGAATCCAAAGACGCCACTAACTGAAACCCTAACCTGGAGGAGGATAATTTAGAATTTGACAAGGAAGAAAAGGAGAGTGCTGTAGATAATGGTAATCTGCATCTAAATTGTAGCCTTGAAACTGATGATGATGATGATTGTAGTGGAACTGCAGGAGCAAAAACAAATGTTGCCAGCGCCATCTTATTACTTACTCAGTAATCAGGAAGAATCAAGTTCATAGATCA
ESSR-0030	A1Contig8614	224-241	(GGAACA)3	TCCCGGCTAAATGAACTGTC	TGGTAGCGATGATGTGTGTG	56	260	254	19	278	TCCCGGCTAAATGAACTGTCCAGTCAAAAAAGTTCTCCTAAGCTCAAAGTGTGAACCCACAACATGAACCTGCTGTCATGAGTAAGAACAAAGAGTTCTATTTGGTAAAGTAGCATTTTGAAGTACTTTTTTCACATTCACCTAATATTAGAAGTTTAATCAACATTAGAAATACATCTGCTCTTGACAGCAGGCAAGAGGCAGGGAACAGGAACAGGAACAGGTCAGAACAAGGATTAACACACACATCATCGC
ESSR-0031	A1Contig8682	2084-2103	(TAGA)5	AAGCACGGTTGTCACTGTTG	ATCTCACTGTTCCCCCTCCT	58	295	287	1833	2127	AAGCACGGTTGTCACTGTTGCTGAGCATTGCACTCGAGAGTAGATAGTCTCCCTATACTTTAAGGGTTGAGAAGGGAAAGATTGAAGATGGGTTTTGAAATGAATAGAGAAAGAATCAGGCAAACACTTGAACTGTGGCAGCAGACAAGACATGCTTCTGGTATCTTCTTACATACATATGTAAAAATACATGGAAATAAACATGTGGGTCTGTCTGTAAAAAGAATGAATCTTTGAATAAAAAAGAATCTAGAT
ESSR-0032	A1Contig8797	2954-2968	(GGA)5	GATATTCCGGCGAGATGAGT	CCACTGAGCAATCATTGTCCT	56	126	123	2871	2996	GATATTCCGGCGAGATGAGTATATATTTTATGTGGAATGAGAGAGATGAAAGTGAGCTTAGGTAAGCTAAGGAGAGGTAGCTGGAGGAGGAGGAGGAGAAGAGAGAGGACAATGATTGCTCAGTGG
ESSR-0033	A1Contig8828	814-825	(ACC)4	TTCGCAAATCAAAAGTGCTG	CAAGTGTCTGTGGCAGAGGA	58	286	274	563	848	TTCGCAAATCAAAAGTGCTGTCTGTTGATGGGCAGACAATGCAGCCATCCTGAGTGAGTTTAGCATTAAGGAGGCCTTCAGTATAAGCACCCTCAGCAGGTGATCTATTCTCAATAGCCAAAACCTCATCTTTATACCACAACAACAAAATATCCTCATCATTCTGTATGATCACTCTCCTCTCTCCTTTAGGCAATGCAGCCAATGGAACCACCGGAATCCAATTCCTCCCATCATCACTTACACCAGAACCAC
ESSR-0034	A1Contig9203	1432-1446	(CCA)5	AAGTTTAGCTCCAATGCCGA	AATAGTCCGAGCTGGCAAAA	56	229	226	1319	1547	AAGTTTAGCTCCAATGCCGAGAGAGGAGCTAAATGTTGATAAAATGAGTTCAGTACCAAAGGTTGAGGACCATGAGATTGATATGACCAGATTTGATTTTGACTCAATGTTGCCACCACCACCACCACCTCCCCCTCCATCTCCACCGCCACAGCCAGCCCCTCCAGCACCTCCACCAATGCCATTAAAAAGTGTCACTGTGAATCCAATTTTGCCAGCTCGGACTATT
ESSR-0035	A1Contig9335	172-183	(TGC)4	GGGATGAGGAGCAAAATTGA	TAACTCCCCGATCTGTTTGC	56	245	242	3	247	GGGATGAGGAGCAAAATTGAGAAAGTAATCCATGGCTTCATCATCTTGTTCTTTAATGGCAGCTGCAACTATTACTACTAGCACAAGTTTGAGAGCTTCAAAATATAAGTACCCTAGTGCTAGATTGATAACTAGAGCTTCTTCCTCAACCTCAACTAGCCCACTCAGTGCTGCTGCTGCTTCTGCACCTTCACCACTTGTTTCCTCCATTCTTTCCAAGGTTGTGCAAACAGATCGGGGAGTTA
ESSR-0036	A1Contig9812	1950-1961	(CTT)4	CTCAGGCGGTTCAGAGTAGG	TTGAGGAGGCTAGCCAAGAA	57	167	164	1839	2005	CTCAGGCGGTTCAGAGTAGGATTCTTCTTCTTCAACAACTTCTTCTCCTTCTTCTTCAACAACAACTTCTTCTTCTGCAAAAACTACTTCTTCTGCTTCTGCAACAACTACTTCTTCTTCTTGTGTTTCAACAACCTCCTCCACAGCTTCTTGGCTAGCCTCCTCAA
ESSR-0037	A1Contig10086	658-672	(GAG)5	GAGGTTTTTGAGCGACGAAA	CACCTCCACCATTCCAAACT	56	279	273	556	834	GAGGTTTTTGAGCGACGAAATGGAGGAGACGCACGAGTTAGGGTACTGAGTCACGGCGCAAACGAGTCGAGTTGACTCGGAGGTGTTTAATGAGTTTGATTGAGGAGGAGGAGGAGGGGCCGTGGTGGAGTTAGTTTTGGTTTTGGATTTGTGACTAGTGGTGGATTTGTATATTACAACGGAGATTGTTGTAACAACGAGGAGAGAGAAGAGGATGAGGAGAGAGATTAAGGCGGTTTTGCGACGGTGAGTGGC
ESSR-0038	A1Contig10115	213-224	(AG)6	GTCATCCAAGGTTCGCATTT	AGAGGTGGGTTTTGAAGGGT	58	293	289	79	371	GTCATCCAAGGTTCGCATTTCCTAATCCCAATGTCAGTATATAGACATACCCTAAACTACTTCTTCCTCGCCACCTTATCTCCCTATCTCCTCTTTCCCATGTTATCTCTCCCAAGTCTTTAGGCATTCTTGCAGAGAGAGAGAGACAGAGAGAGATGGAAGCTGCGTTTCAAACAAAAGGGTTGCTCTCTCTACCTTCAAACCCCAAACCCAAGTCATTCAATCCCCAATCCAATGGCCTAAGACAAAGACTCA
ESSR-0039	A1Contig10130	178-193	(TGAT)4	CCCAGTTGCTTTGATCAGGT	ACAATGTAGCACCGACACCA	59	235	227	108	342	CCCAGTTGCTTTGATCAGGTTCTTTTGGGTAAAGCTTGGATCTTTATGAGATGGCATGATCAAATTACATGATTGATTGATTGATGTCTTCTTATCTGGAGTTTGAGCTTTATTTTTGCTGAAAACACCATTAAAACCTCATTCTGTCATGCTTGCTGCTCTGAACGTGATGATGACAATGCTATCTACTCGTTTTCCTCCTCCAGTCTATGTTTTGGTGTCGGTGCTACATTGT
ESSR-0040	A1Contig10235	99-110	(GAA)4	GGCAGCGGTGAATTGAATAG	GCGAGAGAGATCGGAATCTG	56	166	163	10	175	GGCAGCGGTGAATTGAATAGAAAGAAACAGAAAAGAAGAAGAAAAGAAAAGGTGAGAAATGGAGGAATCATCGGCGGCGAAAAGAAACGAAGAAGAAGAAAAAGGGTTGTCTTGGGAATCGCTGTACAAAAAGATCTCCCCCTCATCAGATTCCGATCTCTCTCGC
ESSR-0041	A1Contig10474	2395-2406	(AGAT)3	AATTCACGAAGCCACGATTC	ATCGTCCCACAGATCCAATC	56	159	155	2275	2433	AATTCACGAAGCCACGATTCTGCGTGCGAGAATATAACGACGATGATGAAGCTTTTGATGCTAATGCTCTGATTCTGTTGAATCTACGGAGAGTAGAAGACATTGCGTAATTGATGGAAAGATAGATAGATAGAAATGAGATTGGATCTGTGGGACGAT
ESSR-0042	A1Contig10626	225-242	(TC)9	TCATACTCCCTTTGCCCTTG	ATTGCACACTCAACAAACCG	55	229	225	184	412	TCATACTCCCTTTGCCCTTGTTGCTGCAGACAAGTCAGATTCTCTCTCTCTCTCTCTCGCCCCCTTTAAGAAAAGCATTTTCTTGGCTCAATCAAGTTTCACCCTTTATTTATAAGTCCCAACTAGTGCATTATTATGCCCTGAATCACCTTTTTGGTGTTTTATTACTCAACATTTTTCAACTAAATTCAAGACTTGGATGTTTAATTCGGTTTGTTGAGTGTGCAAT
ESSR-0043	A1Contig10762	216-229	(AG)7	TCCCTCAAAAAGCCACATTC	GCCGTACACATCCTCCATTT	56	199	195	143	341	TCCCTCAAAAAGCCACATTCTAGAGAGAGAAGCTCAAATATCTCGGCAACAATACGCAGATTTGAACATTTTAGAGAGAGAGAGAGAATTTTATTCGATTGAATTGAGTTAAAACGCTAGGTATAGATAGATATTTGTTTGTTTGTGTACTTTTGATGAGAGTTTGAGAGTCAGATCCGAAATGGAGGATGTGTACGGC
ESSR-0044	A1Contig12063	305-319	(TCT)5	ACTGGGAAGCCTTTAGGAGC	GGAAAGATTCGTGTCGAGGA	56	285	282	81	365	ACTGGGAAGCCTTTAGGAGCTACTGTTATACAAAAAATCTCCTTCTATAGGGACAAAAAACTCTTCTATGAACAGCAGTAACAAATACACATATGCTTTTAAGTTTCAAGTGGATAACTTCATTTTCCTATCTCGACAAGGAAATTACACTAGTTGGTTTGGGTTGGTGGTTTACATGTACAAAAGGCATCTGCTAAGCTTTTTCTGCTTCAAACCTGTTTAATCTTCTTCTTCTTCTTTAGACTCACTGGCCAG
ESSR-0045	A1Contig12132	2409-2420	(GAA)4	TTGGATCCTGGGGATGAATA	CTGCAAGCCTCAAATCTTCC	55	282	279	2384	2665	TTGGATCCTGGGGATGAATATTATGAAGAAGAAGAAGATGCAGATGACTTTGCAAAGAAGATGGGAGTTAGTTATTCATGAACGAGGGGAGACTGATAAATAAGATTACTCCGTCTCTTGCCTATTAATGGAGTGCAACCTGAGTATTGGTGTCGGTTGTTTGGATCTGCAACAGAATCATTCTGTGCCTAGAAGTAAATTAATGTCTGTTATTCATGTACTAATAGAATACTTACCCATGCATTCAAGTTTTGA
ESSR-0046	A1Contig12297	2019-2030	(GA)6	CCATTTTCACCTTCTGCCAT	ACACCAACCTAATCAACCGC	57	216	210	1957	2172	CCATTTTCACCTTCTGCCATATTGATCAAGCTCCAAAATTCGAGACCAAGCTCGAAGGAGGGAGAGAGAGAGAGGGGCAACTGAGGTGGAGTACACGATTGGGTTAGTTATTTTTCTCGATCTGTGTAACGGGTGGCTTGGGTTTGGTAGACCCGGAAAATTACAACAACAACGGTACGAAGTTGTGTGCTTAAGGGCGGTTGATTAGGTTGGTGT
ESSR-0047	A1Contig12647	845-858	(CT)7	TCGGAGGCTTATTGGTTTTG	ACCCTAACCCCCTTCTCCTT	59	263	257	640	902	TCGGAGGCTTATTGGTTTTGCTCATAAAAAGCCTCTTCAATATCACAGCATTGAACTTGCTCCCAGTCCTCCTCACCAAAAATCGATAAAGCTTGACAATGAGCTTTAGGTATATATCATCAGATCTAGGAGCAGTCCTCTTGGTCCTCTTGCTCTTACCTCCAGCTATCAAATCAATACCCATGGCGTCGGCTTATCTCTCTCCTCTCTCTCTCTCTCGCCGCTGCAACTTATGAAATGGGCAAGGAGAAGGGG
ESSR-0048	A1Contig13178	193-207	(CAT)5	GCGGAATCGAATGAAGAACA	ATCCCACCAGAACCTGAATG	56	299	293	112	410	GCGGAATCGAATGAAGAACAAGATGAAAAATGAGGTAGAAAATTCACCACAATCTTCTTCTGCAAGTGGACATAAATCAACATCATCATCATCATCGTTTCCATTAAGTTTTCGGGAGATGGCTGGAGCATGCGGCGTCGTTTTGGGATTGCTTGCTGGGCTTTTGTGTGTTTACTTTACAATGCCTGTTTCTGATTATAGCTTCCTTAAGCTTCCTAAAACACTTGAAGATCTTCAAATCTTAAGAGATCACCT
ESSR-0049	A1Contig13751	312-323	(CCG)4	CGAACTCATCCACCCCTCTA	GGGCACAACTTTAGCCACAT	57	211	205	282	492	CGAACTCATCCACCCCTCTACCACCACCTCCGCCGCCGCCGCCACCAGCCACCCAGCTCGCCGGCGAGGCCGACCCCGCAAAACCCAACCCCATGAACCCAATCAAATAAATTCCCCAAAACGACAAGCAATTGATCAAAACGGCAATGCCAACGGGGTTGTTGATCATCATGGTTCAGAGGATTGGGAGAATGTGGCTAAAGTTGTGCCC
ESSR-0050	A1Contig14160	228-242	(CAA)5	GGAAACACAAGCTGAGGGAG	AGGAAGGCCATCATATTCCC	56	194	188	145	338	GGAAACACAAGCTGAGGGAGAATTGCTTGAAAAGGATCCGTGATGACCGCTCCCGCCTGCTCTGGAAGATGAGACTCCTTCCCAACAACAACAACAATCAGGCTACCTTGATCCAATCAGCTTTACAGGCCATTGTTTCTGATGAACTTACTAAAATTAACCGCGATCTATTATGGGAATATGATGGCCTTCCT
ESSR-0051	A1Contig14732	961-974	(AG)7	GGCAGTGTTGCTTTTTGGAT	TCACACCCCCTCTTTTATGC	56	134	128	912	1045	GGCAGTGTTGCTTTTTGGATGGTAGAGGGGATTTTATGGAGGGGGCTCAGAGAGAGAGAGAGGGAGATAAAGAGAGATTCTGTCTTGTAGAGAAGGAAGCAAGCAGAAGCATAAGCATAAAAGAGGGGGTGTGA
ESSR-0052	A1Contig14784	204-218	(TCT)5	CTCGCAGGTGTTCCCATACT	CCAGCAGCAGCAGAGTACAA	59	224	215	121	344	CTCGCAGGTGTTCCCATACTTCCCACATCACTGAAATCATCATCACCAGCTTCTTCCGTCATAAACTCTAGATACATCATCATCTTCTTCTTCTTCTTGGTTTTATTGTTTTGTATATTTTGTTTCAGCTTTCACTATGATAGATTGAAGTTTAGATATACAGAATCATACATATTGCTGATTTCAATGGAGGGTCGGGGTTTATTGTACTCTGCTGCTGCTGG
ESSR-0053	A1Contig14795	266-280	(AGA)5	TTCAAAGCCCACAAAAGTCC	AACAAAATCCCACAACCCAA	54	290	287	210	499	TTCAAAGCCCACAAAAGTCCGACCCGACCCAATTAGATGAAGGCCAAGAAGAACGAGAAGAAGAAGAAGAATGTTCAGGTATGGTATATAAAAGCAATACTAAGTTGGCTAATCGCAGGAATCTTAATAGACGTAAGAAAGCTTTTGTGTACCAGAAGCAAAAAGCAATTGATAAGAAAGTTCATAACTTGCTTCAATTAGGAACCCTAGTTCCCTTTGTGCCACCCGAAAGATTTGATTTTGATAAGCATGCAG
ESSR-0054	A1Contig15087	371-385	(CGA)5	ACCTCCTTCTCTCGCTCCTC	CCGTTTTCTTCTTGACCTCG	55	214	211	275	488	ACCTCCTTCTCTCGCTCCTCCTTCCGCCGCAAGCTCATCCACTCCCTCCGCTGCGGCGGCGGATGCTCCGACAAGCCCAAGCACAAACCACTCCCCGACGACGACGACGACTCTAGATCCGACTCCGCCAAGAAGAACGGGCCCGGATCCGAGAAGTTGTCGGAGCTGCTGAGACTGTCGGAGGACGACGAAGACGAGGTCAAGAAGAAAACGG
ESSR-0055	A1Contig15157	943-954	(ATC)4	TTAACATCAATGTCGCGCTT	GCATGGTTGCTGGTTTTCTT	56	199	193	877	1075	TTAACATCAATGTCGCGCTTGTCGTAACCTTTATCATAATCTTCATCAGTGCTAGCATCATAGTAATCATCATCATCTTCATCGTCATCAAAATCATCCTTGTCCTTCACCATCAACTGTTCTTGAATGCGATCCCTAATAGCAGTTCCCATTTTATGACAGCCTTCTTCAAACATCTCAAGAAAACCAGCAACCATGC
ESSR-0056	A1Contig15203	106-120	(CAT)5	CAGGAACCGATTCTGAAGGA	ACATCGAAGTTGTGGAAGGG	56	159	156	43	201	CAGGAACCGATTCTGAAGGAGCTTTCCCTTCTCTAAATCCGTCTCAGCTAATGAGCACCGGACATCATCATCATCATCTCAATCCGAACACAATTGATCATCACTTGGATTCGTCTTTATCTATGCAGTATCACAACAGCCCTTCCACAACTTCGATGT
ESSR-0057	A1Contig15296	388-399	(GGT)4	AATTGGAGGAGAAGGTGGCT	GCACAGAGTCCCCTCAAGTC	59	213	210	356	568	AATTGGAGGAGAAGGTGGCTTCACAGATGGAGGTGGTGGTGGTGGCACCTTGACTGGGACAGGTGGTTGTGGTGGTGGTGGGGCCTTGGATTGTACCGGAGGAGGTGGAATCTTGACTGGAGTAGGAGCTACAGGTGGTGGTGCCTTCACTGGGGCAGCTACTGGAGTAGGAGCAGGAGCAGGAGCAATAGGTGACTTGAGGGGACTCTGTGC
ESSR-0058	A1Contig15333	871-888	(TCACTC)3	CCAATCCGGTCTTTCTGAAG	ACCCAGGTGAAAAAGAAGGC	57	294	282	715	1008	CCAATCCGGTCTTTCTGAAGTAGGCATAAGAAACATGACTAGATTCATCCACAATCCTTTCGACAAAATCGAAAACAAGCTTACTATCAACCAAATACTTAACAAACCCCTCCACAGTGGGCTGCCACGTCTCCTCCCCCTCTCCACCACTCCCTTCACTCTCACTCTCACTCTTATCCTCAACTTCACTAATACCAGGATAAGTCCTAACCCTAGGCTTAGCCTTAGCACTTTCTCGAAGCTTCATAGCCACAA
ESSR-0059	A1Contig15734	1732-1743	(TCA)4	GCCAGAGCTTCCATCTTGAC	GCTGTGGAGGATGAGAGGAG	58	245	236	1572	1816	GCCAGAGCTTCCATCTTGACAGGATCAGATCTACATCTCATCAGCAACAAAGCATTCTTAGGTGGAATACAAATACTAACCCTCCCTCTTTCCTCATCATAATCTTTAATCTCAATTTCATCAAACACATGTCTCCTCTTCACAACCTTCCCTTCATCCTCATCATCATCATCCTCATTCTCGACAACCAACTCAATATCTCTCCTCTTCCCACCACCACTCTCTCTCCTCTCATCCTCCACAGC
ESSR-0060	A1Contig16324	307-318	(CTT)4	GGCACTTGATGTAATGGGCT	TCAACAGCATAACAGCTGGC	57	282	279	190	471	GGCACTTGATGTAATGGGCTGTTTCGTCCAGTAAGCTCCTGGTATCCAGATCTTCACCTCCGGGAACTATTTCCCTCAGCTCTCCTGTCCAGCATGTTTCATTTATGGAACATCTCCTTCTTCTTCTTCGCCTGCGAATCTTGGAAAGCATGGCCCGGCTCCATGCCCTTCTTCCCCCCACCGTAGCGGCCATGCACATATTAGCAGCATGTTTGATCTCAAGGGATCTTCTTCTTCTACTCCACCACCTGGATG
ESSR-0061	A1Contig16707	1021-1032	(GCT)4	TAAAATCCCCTGAATGTCGC	TAACCCTAACCCCTTCGCTT	57	298	289	901	1198	TAAAATCCCCTGAATGTCGCGATCGGCGAGAGAGAAAGGGAGAGGAGCGACAGGAGCCATTTGAGTGGTGAGTTGAGAGATGGCAAAGGGAGAAGGAGCGGCGAAAGGAGACGGCTGAGGCTGCTGCTGCTGTTGTTGAGGAAATGGGGAGGAGGAGAATCCAAAAGCAGAATTGGGATTGGGATTGGATTGAGGTGGTTGTTGGGAGAAGGGGGTTGAGAAGAGAGAAGTGCCGAAAGCGGATGAAGAAGGGGT
ESSR-0062	A1Contig16925	203-220	(AGG)6	TATTTCCCGTGACAAATCCC	CTGCACCTGCCTAGTGTCAA	58	293	284	92	384	TATTTCCCGTGACAAATCCCCCCTTCTGATCCCCACTCTAGGTGACAAGGTTCATGCACATATGCATATTTTCATTAGGTACTTGAAAACAAAATGAGTTCAGCACCTGCAGGAGGAGGAGGAGGAGGGGGAGGAGGGGCGCCATCGCCGTCTGCTGTGACTCCGACAGCAGATGGAGGTGGATCAGCAGCAGCGCCGCTGAGTAGGTACGAGTCACAGAAGCGGAGAGACTGGAATACCTTCTTACAGTACCTG
ESSR-0063	A1Contig18219	365-376	(AAT)4	CTGATTATCCCCCTCTCGGT	GCGACGAAGATTCAGACAAA	54	177	174	226	402	CTGATTATCCCCCTCTCGGTAGTAATTTATTGCCTCTAAATTGGTCCATCTCTGTCCTTTATTTTCCATCTCTTGGCATTATATATCACTACATCTTTAATTCGGCGAAGATCGCTGCTGCTCATAATAATAAAAATAAATAATAATAATTAATGTCTTTGTCTGAATCTTCGTCGC
ESSR-0064	A1Contig18425	1371-1388	(AGCTCC)3	GCACCAGCACCGGTTATACT	ATTTCCGCTTTAGGCCATCT	55	161	155	1341	1501	GCACCAGCACCGGTTATACTCACTCCTCAAGCTCCAGCTCCAGCTCCGACTCCAATGAAAAGCCGAGACGAGATGAATGCACAATCATCAAACTACAATGGAGGAGCAGAAAATTCGAATTTCATGTCTCCAAGTCCTTCGAGATGGCCTAAAGCGGAAAT
ESSR-0065	A1Contig18893	797-811	(TCT)5	ATCATTGCCATGGCTTCTTC	TGGTGGAACGATGAATGAAA	53	193	190	666	858	ATCATTGCCATGGCTTCTTCTCCGATTAATCGATGAACCGAGTTGCAAGTCTTGAGAGAGTCCACTCATATATCGATTATGACGAGCTGATCGTATTTCGTCTCTCAATTCTTGAATCTCGAACTCATTATCTTCTTCTTCTTCTTCACGCAGCCTCCTTTCGGATAAACTTCTTTCATTCATCGTTCCACCA
ESSR-0066	A1Contig19139	265-279	(AAT)5	TCGAACCCGAAAAACAAAAG	TCTCAATCCAAGCATTTCCC	54	273	270	229	501	TCGAACCCGAAAAACAAAAGTTGAAAATGGACCACAATAATAATAATAATCGTATTAATAAGGATAAAAATATGAGTAGAAATAGCTCGCCGGAGATTGAAGAACGGTTCCCGTTGGCGGCGGTGGTCAACGACTGCGTGCGGCGGTGGTTTCTGGACACGTTGAAGGAGGCGAAAGCGGGTGATATTACAATGCAAGTGTTGGTGGGGCAGATGTATAATAGTGGATATGGGGTTACTATGAATGCACGCAAGG
ESSR-0067	A1Contig19198	408-422	(GAG)5	TCACTTCAAGAACCCAAGGC	AAAGGGCCAAGTCCAAATTC	55	292	283	251	542	TCACTTCAAGAACCCAAGGCTTCAGCTGAGGCATTCAGTGAAGAAAAAGATGAGTTCAGTGAAGAGATCAGAGCTAGTAGACAGTCTCTAGAGGAGCTTCTTGTTGTTAGAAGGCCAGTAATGGATTCATTAGTTGAAGATGATGAGGATGATGATGAGGAGGAGGAGGAGGGCTTGTCTTCTGTTGATGCAAGTCTTGCAAAATTTGCAAAAAAAGTGGCTTTTTTTGAACCTGAGAGAGTTGAGTCCAGGGAG
ESSR-0068	A1Contig19577	416-430	(TTG)5	ACTCATGCCCTGCTTCTCAT	ACAAGATTCATGGACGAGGC	56	180	177	306	485	ACTCATGCCCTGCTTCTCATTGTTGTAATTGTTGTCATTAGTCACTCCGAGCTTGGCCTCACCAATCCCATGCTGCCTATTGTTGTACATATTGCCGTTATTATAATAATTGTTGTTGTTGTTGTCGTTGTTGTTGATGGGAGTCGTGTAGGGCTTGTAGGCCTCGTCCATGAATCTTGT
ESSR-0069	A1Contig19687	915-932	(GAT)6	TCCTCAAACAAAGCCGTAGC	CACCAGCAATAACAACCCAG	55	246	243	776	1021	TCCTCAAACAAAGCCGTAGCCCCTGCTTTCTCAACCTTAATATAGGAAGAGGGTATGAGAAGAGTGAAGCCCTCGAGGGAATCAGTGTATCTCACAAGCTCCTGCTCTTCTTCAGCAGCTATCACATTACTCAAAATGGATGATGATGATGATGATATAAGTAGAGTTGAAATGGATAGGTTGAGCAAAAGTCTCTTGCTCAGATACACTGTAGCTTTCTTCTCAACTGGGTTGTTATTGCTGGTG
ESSR-0070	A1Contig19876	1486-1497	(GAT)4	TACAGGCATGACAGGGACAA	GACCGTCGATTCCAAGCC	57	287	284	1233	1519	TACAGGCATGACAGGGACAACAGCTTTGGTAGCAGTGATCGCCACATGTATGGCAGGCAGGACTTTAATAGGAAACGAGGCAGTAAGCGAGTTCGACTTCCTGCAGACCTACCTTTAGAAAAATCATCTCCATCTCCATTTCCATCATTTTCATCAACAACAACAGAATCAGATTCCTTATTCAATTTGGCACCAGGTGCTCTCACAGAGGCCTTGGTAGAAGACGAGGGTGGTTTCGAATTGGACGATGAGGAT
ESSR-0071	A1Contig20761	2108-2122	(GAT)5	GGTCTTCTCAAAGCCAGCAC	TGCAGGACAGGACCAATACA	57	204	195	1971	2174	GGTCTTCTCAAAGCCAGCACACCAAGGGAGTAGGTGAGAGCAGCACGGAGACTAGAAGGAAGCTGTTGAGCAGCTGCCATTTCAAAGAAGGTGGGGCGACTCCCTTGCCCTCCTACCTGAAACAACATTATGAATCGATGATGATGATGATGGTGATATATCTTCTTCTTTCAATCTCTCTGTGTGTATTGGTCCTGTCCTGCA
ESSR-0072	A1Contig22127	919-930	(TTC)4	TCCGGTCTTCCCCTTATCTT	CGAAAATACAGCGACGATGA	54	288	285	866	1153	TCCGGTCTTCCCCTTATCTTTCTTCTTCTTACTCTTCTCCTTCCGCTTACTTTTCTTCTTCTTCTCCTTCCTCTTCCTATCTTCATCCTCATCGGAATCAGAATCATCATCTCTCTTACTTCTCTTCTTCTTCTTCTTATCCTTCTCTCTCCTCCTCCTCCTCTCTCTCTCCTCTCTCCTCTTCCTCTCTCTCCTCTTTCTCCTCCGCCTTTCCTCCTCCGAGTCGGTATACTCCGAACTTGAATCTGACTCGGA
ESSR-0073	A1Contig22293	703-714	(CTAT)3	TGTCTGGATGGGGGAAATTA	AACACCATGAAAAATGGGGA	54	286	282	669	954	TGTCTGGATGGGGGAAATTAGTTGTAGCTATAACTATCTATCTATCTTTGAACAGAGATGTTAAATGTGGATTTGTGGTTGCCTTTTGTATGTAAGAACCTAAGCCTCAATTGCATGTTTCCAGGATGCTATTTCGCTAAGACTTGTTGAATGGAAGGTTAAGTTATGATGATGCTCAATTCTGTTACATCTCTGTTCTTTGTGTTAAGTTGTCTTTTGCTTTAACTATTTGGGCTTGTTTATGTCGGAGATTGA
ESSR-0074	A1Contig22442	228-239	(GATC)3	CACTTGAACCCCTGCAAAAT	CTAATTGCTTTCGCCAGCTC	55	287	283	26	312	CACTTGAACCCCTGCAAAATAAATCTGATGTTTCATCTTATGTTATGTTAGGCATTCCAAAACACGAGGAAGCACCTCCTACTCCGCAGCACCCTTTTGATACGCTAATTAGTGAAAGGAGTGAGCAAAGATCCAAAGTTAATTAGTGTTGTGAATCATCCCCAGCCCATGTACGCGCAAGACACAGAGCATTGATCATTTGATCGATCGATCCTGTATTTAAACATGTCATTTTTCTTCAAGCCATCAAAACCT
ESSR-0075	A1Contig23075	739-750	(GCA)4	AACACCACAAATTAAGGGCG	ATGTTCCCCGATCATGGTTA	55	252	249	617	868	AACACCACAAATTAAGGGCGCTTGAATGAACCAGGAAATTATCTGGTTTCATTCTGAGAGCTGTAATACAATTATACAAGTAAAAAACTTTTATTTATATTCTTCTGTATAGTATAGTGCTGCAGCAGCAGCAGCTTCGATTTTCTGATCACAATGTTCTTCTGATCAGTGAAATCCCGAATGGATTACCTCCCCATTCTTCAAAAATAACCAGCTGATTCCCGGTTGGTTTTAACCATGATCGGGGAACAT
ESSR-0076	A1Contig23174	2050-2067	(TGG)6	TGCATGGCTTACTCGTTTTG	GGGCCTTTAACCAGTTGTGA	56	287	284	1917	2203	TGCATGGCTTACTCGTTTTGCAGCCCGAGCTGTATATAGTGGAGGTAAGAATCGTCGCGGTGGGGGAGGCCGTTTTGGTGGTCGTGATTTTCGAAGAGACCCTGCTTATAACAGGGGTGGAGCAGACTATTATGGTGGTGGTGGTGGTGGTAATATGAGCAGCGGATATGGGGCACCAAGTGGGGGTTATGGTGGAGCATATGGATCAGGGGTGACAAGTGCTTGGGACTGATTGCATTAACTTTTTTGTCCTCT
ESSR-0077	A1Contig23741	1079-1093	(AGA)5	GTTGTCGATTTGGGAGTGGT	ACTCCACAATGGAGGACAGG	57	259	256	1052	1310	GTTGTCGATTTGGGAGTGGTTTGTTGAGAAGAAGAAGAAGAGGAGGGTTTAGAGAGATTTGATTTGGGAGGTGGGAGAGATGAGAATACAGATGGTTTTGAAGGAGGTGCAGGTGGGGGTTTGATTGAATTATTTTCTTCGTCATCCGAAGAAGATGCATAACTTGCTAGCAATGATTCCATCTAATCGCGAGAGAGAGAGAGAGACAGGAAGGACAGAGGGACTTTGGGCCTAAAGGCCCTGTCCTCCATTGTG
ESSR-0078	A1Contig23937	482-493	(TCG)4	ACCTTTCCAGCATCGTCAAC	CGAAGAAGAAAGCGAGGATG	54	204	201	319	522	ACCTTTCCAGCATCGTCAACATCCTCATCGTCGTCGTCGTCATCATCGTCTTCAAATTCATCATCCTCCACATTCTCATCTGGTTCAAAGTCACTAGCCTCTTCTTCATCTTCAGCACGAGCCACAGGCTGAACAAGGTACTCAGTCCCCATATCCTCCTCTTCGTCGTCGTCGTCATCTTCGTCATCCTCGCTTTCTTCTTCG
ESSR-0079	A1Contig28180	130-141	(GCT)4	TCCCTTTGCCGTTGAAATAC	GCGAGATTGGAGTTGAGGAG	56	278	275	60	337	TCCCTTTGCCGTTGAAATACACGAACGTATACAAAGTCACAACACCTAGGGGAATAGAAAGCGCGATTCGCTGCTGCTGCTGTTTCCGATTGCGAATAGAAGCAGGGTTGATTTGGGTTGTGAATGGCGTCAAACGTAGCAGTAGCTGTTGTGCTGGGAAGCCTACTAGCTTTGTGGAGTTGTTCAGTCTTTGCAGCATTACCAGATTCAGACACAACATTCGAGGACAATGACAAACATCTCGTCAACCAACTC
ESSR-0080	A1Contig29511	2528-2545	(CA)9	ACAGCCAGATGAGCAGGACT	GAGATTTGGCAATGTGGGAT	54	170	164	2422	2591	ACAGCCAGATGAGCAGGACTATTCGCATACACTGACCAATCCTCCATCAAATCTCACCCTTTCCCCCTTTCCTCTAATCAAATTCAGAGCCTCTGTTCCCAAATTCACACACACACACACACAGGTTTGGAAACCACCTATCTAAATCACATCCCACATTGCCAAATCTC
ESSR-0081	A1Contig29547	999-1010	(GTT)4	GTGGTGCTTTTCTAGCTGGC	AACTCAGCAGCAAAGGCAAT	57	287	281	784	1070	GTGGTGCTTTTCTAGCTGGCGAGGACGAGGCGTTGGTTGGGTAGCTTGCCCTGAGCTGGTTCATGTTTTGGCGCATTTGATGTCCAGTTGGAGATTGCATTTGAGGTGTGCTAGCTCTGACTCGTGGTGAAAGTCCTTGCAATTGAGACAAATACGATGAATCGGGTGATCCAAAAACATCTTCAAGATTAGTAGGATTCATTTCCCCAAATCGGTTGTTGTTGTTCCACATTGATGGCGAAGAAAGATTAGACA
ESSR-0082	A1Contig30046	86-103	(ACC)6	ACTCAACCCAACCCATTTGT	AGGGTTAGGGTTTGATGGGT	57	116	113	17	132	ACTCAACCCAACCCATTTGTACTAACATGCGCCATCCCCACCACCACCACCACCTCTCCTCCTCCTTGACCACCACCACCACCACCATGCCCAGACACCCATCAAACCCTAACCCT
ESSR-0083	A1Contig31384	890-901	(GGA)4	CACTGGGCTTGGAAGTAAGC	AAGAGTTCGAAGGAGGAGGC	58	277	274	737	1013	CACTGGGCTTGGAAGTAAGCTTTCGAGCACCAAGCCCGCCAGTTTTTCCAGTTTTCTTTGCACCAAGAGGTTTCTTGACAGTGCTGGTGAGAATTGAGTGAGGAGCCCTCGCTCTTGGTGAAGCAGGGACATCAGGAGTTTCATCCTTAACGGGAGGAGGAGGACTTTCTTTTTGGGATTCTTGTACTGGATCAGGAATCCCATTAACAGCTTGTACAGACTGAGACTGAGAAGCAACAGGAGACACAGGTAAAC
ESSR-0084	A1Contig32401	1222-1233	(TGA)4	TTTCTTCTCCAACGGCTTGT	TTCATCCCTTCTATGCCGAC	56	254	251	1058	1311	TTTCTTCTCCAACGGCTTGTAAACTTGAGGATAGTCAGGTGCAAGCAACTCGAATAGTGGTACTAAAACCTAGCCCTGGAAAGTCTCATGACATTAAGGCTGTTGTTTCACCTCTTTCCACGTCACCCAAGGCATTACATGTGAAAGATCCGTATACAGGGTTTGATGATGATGATACTCAAGAATCAAGAGAACTGGCAGAGGAGATTACTCAACCTATGCATGAAAATATGAGTCGGCATAGAAGGGATGAA
ESSR-0085	A1Contig32791	242-253	(AGC)4	TTTCTTGGACACCTGAGCCT	TGCTAGAAGGGATGAGCGAT	57	103	100	211	313	TTTCTTGGACACCTGAGCCTGAGAGGCTGGAGCAGCAGCAGCTGCTGGGGCTTCTGGTGCTTTTTCCCCAGGTCCCTTAGCCAATCGCTCATCCCTTCTAGCA
ESSR-0086	A1Contig32939	161-172	(GAT)4	ACCAGGTTGCTCCAAATACG	TGCTTCTTGGGTTGAGTTCC	56	240	237	18	257	ACCAGGTTGCTCCAAATACGCAACCCTCTCACTCTCCACTTCTTTCTTGAAATTATACCCAAATTCAATCTATACATACACCTATCAATTCATAATGTCTTCTTCTGATGCCAAGAAACCCCTGAAGAAAGAAAAAGTTGAAGATGATGATGATGAAGAGCTTCTTGGGACTCTCTTGAAGAAAAAGAAGAAGCCAGCAAGTAATGCTGCTAGTCCTAAAGGAACTCAACCCAAGAAGCA
ESSR-0087	A1Contig33426	668-691	(TGTTGC)4	GCATCAGTCGACGAGAACAA	CATCCAGCAACAACAGGCTA	56	299	293	500	798	GCATCAGTCGACGAGAACAAACACCACCATCATAAGGTCGCTTCCCAGCAGAAGCAGGCTGCACCCCCTGTTGAAGCTGCTGTCTCATCTGCAGCTGCTGCTGCTGCTGCTGCTGCTGTTGCTGCAGCAACTGAGCTCGCTGCATTTGTGGCATAGACTGCAGTAGTTGTTGCTGTTGCTGTTGCTGTTGCCTAAGTCGCTGTTGCTGTATTAAAGCTTGCAACTGAGGATTAGGGTTTTGTATCTGCATAGGAT
ESSR-0088	A1Contig34624	378-389	(GAA)4	ATGTTTGGATTCCTCTTGCG	CTCCGTCTAGACCATCTCCG	57	216	213	199	414	ATGTTTGGATTCCTCTTGCGTCAAGCCACGATAAAAGGAATCCTGATTAACAAGCACAACACGATGATCATGAAGCTGCTGAATAATCATATCACAAACAGTCGTTTTACCCGAAGCCGTACCTCCACAGACTCCGATTATGAAGGGCTGTTTGGAAGCATGAGAAAGAGGGATGGATGAAGAAGAAGAAGATGATCGGAGATGGTCTAGACGGAG
ESSR-0089	A1Contig35136	126-137	(GCT)4	ATTGGTTGAGGGGACATCCT	TCCATTCGAGGAAGAGGAGA	57	175	172	10	184	ATTGGTTGAGGGGACATCCTCACCTGTTTTCTTCTTTGCTCTCATCCTTTGTCTCTGTCTCCCTCTATTTTTTTTCTTAGCCTTGTTTGAATTTTCAGATGACTGTGCAGCAGCAGCTGCTGCTGCTAGAGTTGCAGCATGTCGTTCTTGGTGGGTCTCCTCTTCCTCGAATGGA
ESSR-0090	A1Contig36651	274-285	(GAT)4	GTTGTCGAGGCTTCTTCGTC	ACAGCACCCTCCCCTAAACT	59	203	200	183	385	GTTGTCGAGGCTTCTTCGTCTGCCGTTTCGAAATTGGTTAGTGGTAGTGATTCTGATGATGCGAAAGCGTTTGCTAATTTGAGTGTAGAGGATGATGATGATGTGAAAGCATTTGGTGGTTTGAGTGGAGGGAATGTGGTTGCCGAAGTGAGTGTAGTGGAGGATTCGAATCGCGGTAGTTTGAGTTTAGGGGAGGGTGCTGT
ESSR-0091	A1Contig36676	62-73	(TGC)4	AGCGCTCGTCTTTCTCACTC	CCGTCACTCGCCTAACAAAT	56	263	260	22	284	AGCGCTCGTCTTTCTCACTCATCTTTCTCTATCTTAATTTGCTGCTGCTGCTGTTGCAATGGATTCCAATCGTGCCGATTTTACTCAAGACATCGAAATTGCAAAAGATTTTCTCTCCAACTACGCCGATCTCAACGGTGACGCCAAATACATTGCTCTCCTTCAAGATGTTGCTAACCGCAAGACCAAAGCAATTGAAATCGATATTGAAGACTTGTTCAATTACAAAGATTTGGATGAGGAATTTGTTAGGCG
ESSR-0092	A1Contig37163	264-275	(GAA)4	CGTGAGCTTGCTTTCTAGGG	CTCAGCACCTTCGTCCTCTC	58	271	268	157	427	CGTGAGCTTGCTTTCTAGGGTTTCCTAGAATTACAGTTTCTAGGGTTTCAATTCTTCCTTTCGAGAAATGGCCGTAGTTTCAGATGACGAAGAGGTGGAATTGGAGGAAGAAGAAGAAAGAGAAGAGGAAGTTGATCAGAGAGAAGATCGCGACGATGAAGATGAAGACGAGGAAGACGAAGAAGGAGAAGATGAATACGAAAAGGATGGGTTCATTGTAGATGATGTTGATGAGGAGGAACAACAAGATGGAGA
ESSR-0093	A1Contig38015	85-96	(TCC)4	ACCATCGCTGAATTCTTCATCT	TGAAAAGAAGTCCAAGACGGA	55	100	97	50	149	ACCATCGCTGAATTCTTCATCTTCCACTTCAAGATCCTCCTCCTCCTCTTCTGCAGCATCACCTTCTTTCTTATCCTCTTCCGTCTTGGACTTCTTTTCA
ESSR-0094	A1Contig38297	134-145	(TATG)3	TGAATCATCCTTCTGCTCTGG	TGAAGCTTGGTGTTGAGTGC	57	248	240	23	270	TGAATCATCCTTCTGCTCTGGTATCTATCTTCTTCTCAATTTCGCCTAAACTTACTAATTACTTGTTATGACTACTTGGTATCATTATAACTGCACATGTTATGTTGTAATATGTATGTATGTGAATCCAGTTGTTTGTCTATCCAAATAATTCAACTGAGTTGCTCAAACTGAGATTACCGCAAACAAAGGCCGTCAGTCATATTCAGCGTCAGCTAATACTGACAAGCACTCAACACCAAGCTTCA
ESSR-0095	A1Contig38918	73-84	(AC)6	CTGATTCACTTCTCCACCCC	GCATCAGCAGTAACAAGCCA	57	240	236	35	274	CTGATTCACTTCTCCACCCCTACATGAACAACTAATTACACACACACACAAGATCCATTTCATTTTCAGATTTGGTTTCCAGATCCAAAGCTTAATTGCAGTGTATGTGTGTAAATACACACAGTGATTGACTAATTGAAGGGCGAGAATGTTGAAATTGAAGGCGTTTCGTCCGACGAATGATAAGATCGTGAAGATTCAATTGCATCCAACTCATCCCTGGCTTGTTACTGCTGATGC
ESSR-0096	A1Contig39206	582-593	(GAT)4	ACCCGCCTAGTGATGATACG	ATGTAAACCCCACCTCCTCC	57	264	261	384	647	ACCCGCCTAGTGATGATACGATTGCGGTTTTGCCCATACGGCCTTCGGTGACGTGTAAGGCGGATGCGGCGGCTTTGTGTGTCGCTTGTGACCGGGATATCCACTCGGCGAATCCCCTGGCTCGGCGGCATAAGCGGATTCCGGTTGTGCCGTTTTACGATGCGGCGGCTGCGAGCAGAGGAGGCGGTGGAGAGGGAGATGATGATGATCAGGATAGGTACTTTACGGATCCGGAGATGGAGGAGGAGGAGGTGG
ESSR-0097	A1Contig40548	831-842	(CTG)4	GCCTCAGCTTTCTTGTTTGG	GCGAAAACCGAGATTCACAT	54	256	253	790	1045	GCCTCAGCTTTCTTGTTTGGTTCTATAAAATAAAGCATTTCTGCTGCTGCTGCTCTATGCATCAAGGAATCTTTATGTTTCTCAAGGAAAAGATAGTTTGCCTCTATAAGAGATTTGCCTTGCAATTGACTGAAACTGGGTTGCTCTGCATCTAAGACACTCCGTATAAGCTTCTCGGCGTCCGTAGCTGGAGCAGGCATAGAAGCCACCTTGTGGAAGAATCTTATCAAGCAACAATGTGAATCTCGGTTTTCG
ESSR-0098	A1Contig41713	545-559	(TAC)5	AACCGCAGTTTTCTTCATGG	CTGATTTCTGGGCAACAACA	54	299	296	343	641	AACCGCAGTTTTCTTCATGGTGTTTGCTATTCCTTCTACTATACACACTGCGCATCTTAAATTCTTTACGAGGTCGAATGCTGTTATGAAAAAATGGGATTCTGTCAATCTGGTCCTTGTCTTGGTGGCTTTGTTCTTCGGATTTATAAGTAAAAACAACAACAGAAATTATAATAATGTTGTTGCTGATGATATACAGAGTACTACTACTACTACATCTGATAATAATCAGAACTACTATAATTATCATCTTCC
ESSR-0099	A1Contig41923	1392-1406	(CGG)5	AATGGTGCTATACGTTCGGC	ATGTTGCTGCTGTTGTTTCG	55	227	224	1220	1446	AATGGTGCTATACGTTCGGCTCTGATGACCACAGCGTACAGTCAATAGCTTGCAATTGACGCCGCCGCGATTTGCAGCGGGCGACACACCGGAAGGAGCCTAATTAATCAGACAACACAAAAACCAGTATCGAAGCTCGAGATCAACTCTAATGGACTCCCTGCCACCCTCCGGCGGCGGCGGCGGCAACGGCGTCGTTTCGCCCACCGAAACAACAGCAGCAACAT
ESSR-0100	A1Contig43404	1685-1699	(TAT)5	TACCTAGGCCCAGATGATGC	TTTTGTTTTCTTTCTTCTCTTCTCA	52	290	287	1509	1798	TACCTAGGCCCAGATGATGCATCAGAAACCATAGACAAATCCTCTGTTTCTTGATCCACATTAAGCCCCAAGCTCCTCCAACGTGTCTTATCATATTGATAAGCAGAAACAGAGGAATGATCCAAGTAAGTAGTCCATCCAGATTCACATCCACTACTACATTCAGAAGTTGACATATTATTATTATTATTCATGTTATTATCCATATAGCTCTCTATTTCTTGTTGAATCAAGAGTGAGAGATGAATAAATAAA
ESSR-0101	A1Contig43926	85-104	(AG)10	CAACTCCTCTTTCGTCAGCC	CAACCATTGCTGTTGTTGCT	55	194	190	3	196	CAACTCCTCTTTCGTCAGCCCTTTTCTTTCTTTTCCCATCTCTCTCTAAAAACACGCGCACACAGCAACACCCAGAGAGATAGAGAGAGAGAGAGAGAGAGAATTAAATCCATCAAATCAAAGATTTCACCGCCGGAGAGATGCAACCACCGAGCAACGGAGGAGACATGAGTCAGCAACAACAGCAATGGTTG
ESSR-0102	A1Contig45341	439-450	(GAA)4	GCACCTTTAGCTTGGCAGTC	CCCCCTTCTCATCTTCACAA	55	293	287	240	532	GCACCTTTAGCTTGGCAGTCAGAACAACGCATCTTATCTCCAATGTTCTTCTCGGCTAAGGATAAACCAGTTGGCTTCTCAATAATCTCCTCGGGTATGGCTTTATCATAACAGAACAAAGACTCCAAACCGCTTCTGCGTCTATGTGAATCCTCTACTGCGTGTGAATCAGCCTGAGGTGAAATGGAGCCATTGGTGGAAGAAGAAGAAGCAGTGATGAAAAGGGGTTGTTTGTGGTGGTGTATTATAGTCCTG
ESSR-0103	A1Contig45551	2048-2068	(GTT)7	CCTCCTCTTTCGGTTGCATA	CGCTACTTTGGGAAGCAGAA	56	213	210	2010	2222	CCTCCTCTTTCGGTTGCATAAACCAATTCAATTGCTCGTTGTTGTTGTTGTTGTTGTTCTCGAATAATATTCGTAGAGGTAACAAACTGGCCATTGAAATTGAGGGAGTGGCCGTCGGTTAAGCGCAGCTCCGAAAGAGGAGCTGAATTCTTCGAATCAAGCGGCACTGAATATATGTCGAAAGAATACATGCTTCTGCTTCCCAAAGTAGCG
ESSR-0104	A1Contig46299	42-57	(AG)8	CAAAAAGGAAGGGAGAGAGAAA	ATAAGTCCCGTCGGTCTGTG	57	198	194	1	198	CAAAAAGGAAGGGAGAGAGAAAGAGATAGGGAAATAGGGAAGAGAGAGAGAGAGAGTGTGTGTGTGAGTGAGAGTGAGAGAAAGAGCGAGGGAGAGAGAGGAGATCGGATGCAGTGGTACGTGGTGGCATCGCTACTCACGGTCCTCACAAGCTCCCAGGGAATTCTAACTACTTTATCACAGACCGACGGGACTTAT
ESSR-0105	A1Contig47062	88-99	(GCA)4	TCAATTACAGGCACAGAGCG	GGAATTGATGGATGAGGTGG	54	188	185	49	236	TCAATTACAGGCACAGAGCGTTTTCAGAGTGTGAGATGGCAGCAGCAGCAGCGAGGGCCTGGTTTAGCAGCAGCTGCATTCACAATACATATATATGTATGCATCCACATGACGCTCTCGTCCTCGCCGCCAACAACAATTTTAAACTGCAAACACGACGTCGTTCCTCCACCTCATCCATCAATTCC
ESSR-0106	A1Contig47254	219-230	(AAC)4	GGAAAGCCAGATCTAACCCC	GTGGGTACCAACTCTCCGAA	57	283	280	195	477	GGAAAGCCAGATCTAACCCCACAAACAACAACAACATTGTCATCGATCTTGTCACTCAGAACATTCAAACTCAAGACAAAGCAACAAGAACTGTTGATCAGGGTATCAATCCTCTGTCTTGTTTACATTTTGGCTTTTATTACAAGGTTGTTTAGTGTGCTTCGTTATGAATCTATGATCCATGAATTTGATCCCTATTTCAATTATAGAACTACTCTTTATCTGACTGAAAAGGGGTTCTATGAGTTTTGGAAT
ESSR-0107	A1Contig48754	1117-1134	(TGC)6	TTGGCAGTAACCCTACCCTG	TAGGGGATAATGGGGGAAAG	54	286	280	924	1209	TTGGCAGTAACCCTACCCTGAACAGGTGGTGCATATTGAATATTTGGGTCTTGATACATCATTGGCTTTTGGCGAGACAATGGATTCGACATGCTACCATCGCTCGAAACAGAATCAGGAGAAGCCAAATCCCGACCCCCGCCACCACCACCACTCGATTTCTGATTCACTTGCGAAGCCATCAACTGAGCTTGCTGCTGCTGCTGCTGCAACTGCCTCCTATACCCCGTCCCACCATGCTCCGACTTCTCATCA
ESSR-0108	A1Contig49480	148-159	(CCT)4	ATCACATGCCATTTCACCAA	GAGCCCCGGAGATAAGTAGC	58	249	246	93	341	ATCACATGCCATTTCACCAAAAATAATGTCACCACACCTCCGCCTCCCCACCACCCTCCTCCTCCTCACCCTCCTCTTCTCCTCGCCGTCCGTACACTTTCCGGCCAAAGCCAATACCTTAACCCTCCCGAAATTTCAGGAAGCACCCTCGTTCCGAAATGGAGCCGAGTGTCCCAAAACCAACACCGACCCATCTTCACACACTATCCATATTTCCATGACTCTTGACGCTACTTATCTCCGGGGCTC
ESSR-0109	A1Contig54458	402-419	(CTCAGC)3	GGGGCCACTGCATATCATAC	AACTTGCCTTGGTTTTGGTG	55	135	129	328	462	GGGGCCACTGCATATCATACAGTTACTGCCCAGAGCTATGAAAAGTCATCTCAAAGGCCTCAACAGACTCAGACTCAGCCTCAGCCTCAGCAGCCTCAGGTTCGGCATACAAGTCCACCAAAACCAAGGCAAGTT
ESSR-0110	A1Contig55978	79-92	(CA)7	TTTCTCCATCCCTCCCTTCT	TGGAAGAAGCCCAAGGACTA	57	238	234	31	268	TTTCTCCATCCCTCCCTTCTCTCCCCATCTCTCCCTCTATATATAATCACACACACACACATATACATACACAGTACATACATACACTCTCTTCTGGCCTGGTTTATTACATCTTTTAGCTGATAAACCTAGCCAACATTGCCTTATTACAGAACAGATCTCACATACCAAACACATGGAGAAGGTTTTGAGATTGTGCTTAGTGGGCCCCTTGTTTTTAGTCCTTGGGCTTCTTCCA
ESSR-0111	A1Contig55978	106-117	(TACA)3	TTTCTCCATCCCTCCCTTCT	TGGAAGAAGCCCAAGGACTA	57	238	234	31	268	TTTCTCCATCCCTCCCTTCTCTCCCCATCTCTCCCTCTATATATAATCACACACACACACATATACATACACAGTACATACATACACTCTCTTCTGGCCTGGTTTATTACATCTTTTAGCTGATAAACCTAGCCAACATTGCCTTATTACAGAACAGATCTCACATACCAAACACATGGAGAAGGTTTTGAGATTGTGCTTAGTGGGCCCCTTGTTTTTAGTCCTTGGGCTTCTTCCA
ESSR-0112	A1Contig57591	88-99	(AGA)4	CACGGCGTGTACAAATGAAG	AGCAACCCTTGAACATTTCG	55	175	169	11	185	CACGGCGTGTACAAATGAAGGAGAAAAGAACATAACACCATGAAAATCACAGCGGCATCATGAACAAAAAAGTAGTAGAAGAAGAAGATCTTAATCATTCCGCAATTCCAACTTCTCCGCTTTCGAGTATCGATTCAAGATTCAACCAAACTCTTCGAAATGTTCAAGGGTTGCT
ESSR-0113	A1Contig58020	239-250	(CAG)4	CAATCTGCACTATGCGAGGA	TTATGTGCAAGCAGCTACGC	57	275	272	29	303	CAATCTGCACTATGCGAGGAATACAAAAACATGCAAAACAGATGTCGTTTAAACTTACAACCTCAACACAGTATACTGCTTGAATTAACGTTCTAACTATTAGGTGCCGCAAACAGACCCAATGACAAACTATCTGAGCTACAAACTGAAGAATCGTATGAAACATTAGTTGACTCAGCAGTAGTAAGTGCCATAATATGCTTGGGCAACAGCAGCAGCAGGTTGCTGTGCTGGAGCCTGGAGCTAGAGGTGCTG
ESSR-0114	A1Contig58640	205-222	(CAG)6	GGCAACTCCAAGAGAAGCAG	TTTCCTTCTGAGAGCACCGT	57	298	292	176	473	GGCAACTCCAAGAGAAGCAGCATGTTACCAGCAGCAGCAGCAGCAGTTCAATTGTTATACCCGGCGGCTTATGAGAGCAGCAACACTAATGGTTGTGTCGGCCAAGAAGAAAGACGAAGAAGAAGCTGAAACAAATGAACCCAAGAGAAAACAGAATCTGTTCGAGAGCGTAACAGAAGCTTTGGATTTTGCCCAGGTCCGATCCGAGGAAGATGCTCAGCTACTTGACGATGCTAGAAAAGCTACCAAATCCGG
ESSR-0115	A1Contig58697	977-988	(GAG)4	TTCCCTCAACTTGTATCGCC	GCGTAAATAGACACCGACATCA	56	171	168	891	1061	TTCCCTCAACTTGTATCGCCAAATCTTCAAAGGGGTGTGTGATTTCTTCACCGTGGATCTCAATCTCTGCAGACATGACGATTGTGAGGAGGAGGAGATGGAACGAACACAATCCACAAAATCTATTAGCTTTCTTATAAGTATTATTTTGATGTCGGTGTCTATTTACGC
ESSR-0116	A1Contig58995	398-409	(CCA)4	AGCTTTGATCTTGCTGCCAT	AATGGTGATCATTTGGGCAT	54	289	286	332	620	AGCTTTGATCTTGCTGCCATTCCAATGCTAAAAGCTTTGTGTCTGGCTTTACTTCAACATCACCCCCACCACCACCACCTTGCTCTTGATGCTCTTCAAAGCTGGGATTAGGAAGCATGAGTCTGTGACAAGTATCCATGAGGGCCCCACCATAGCTGTAAGAAGCATTCCCATCTAGTGACATTCCATATGGAGTGGGAATAAAAGTGGAAGTAGTACTTGCATTCCCTTGGAAAGTTGGGAAATGATGATCAG
ESSR-0117	A1Contig59125	194-205	(TCT)4	CGTCGTTTTTGAACAGGGTT	AGAAACGCCAGCCATAGAGA	57	280	277	30	309	CGTCGTTTTTGAACAGGGTTTTTGGTCTCAGTGGACGTTACGTAAACCCTCCATGCTGTGGACTAGTTTCGAATAACATACAAAACTGATCATTCAAATGAAAAAGATGATGATGAGACTCTCTTCTATCTCAAACACTGCTAATTTTAATTACTTGCCAAACTCTTCTTCTTCTTTCCCCAAGTACAATCATCATAATAATTTTTCTCCCACCAAACTTGTTTTTTCTGCAAAATCGATCCCCGGGGGCTGTCG
